# Supplementary material for: A phylogenetic transform enhances analysis of compositional microbiota data
Source: eLife. 2017 Feb 15;6:e21887. doi: 10.7554/eLife.21887 (PMC5328592; doi:10.7554/eLife.21887)
Supplement: Figure 4—source code 1. — DOI: http://dx.doi.org/10.7554/eLife.21887.010 [file elife-21887-fig4-code1.zip]

Archive with 33 entries (26 files):
- figure4_source_code/
- figure4_source_code/.DS_Store
- __MACOSX/
- __MACOSX/figure4_source_code/
- __MACOSX/figure4_source_code/._.DS_Store
- figure4_source_code/.Rhistory
- figure4_source_code/hmp_norarify_data_processing.Rmd
- figure4_source_code/ilr_var_truncateZeroes_permTree_bysite_hardac.R
- __MACOSX/figure4_source_code/._ilr_var_truncateZeroes_permTree_bysite_hardac.R
- figure4_source_code/ilr_var_truncateZeroes_permTree_bysite_hardac.sh
- __MACOSX/figure4_source_code/._ilr_var_truncateZeroes_permTree_bysite_hardac.sh
- figure4_source_code/ilr_var_truncateZeroes_permTree_bysite_hardac.slurm
- __MACOSX/figure4_source_code/._ilr_var_truncateZeroes_permTree_bysite_hardac.slurm
- figure4_source_code/ilr_var_truncateZeroes_permTree_calcpvalues.R
- __MACOSX/figure4_source_code/._ilr_var_truncateZeroes_permTree_calcpvalues.R
- figure4_source_code/ilr_var_truncateZeroes_permTree_figures.R
- figure4_source_code/README.txt
- figure4_source_code/update_taxonomy_and_tax2tree/
- figure4_source_code/update_taxonomy_and_tax2tree/.DS_Store
- __MACOSX/figure4_source_code/update_taxonomy_and_tax2tree/
- __MACOSX/figure4_source_code/update_taxonomy_and_tax2tree/._.DS_Store
- figure4_source_code/update_taxonomy_and_tax2tree/.ipynb_checkpoints/
- figure4_source_code/update_taxonomy_and_tax2tree/.ipynb_checkpoints/test_t2t-checkpoint.ipynb
- figure4_source_code/update_taxonomy_and_tax2tree/.Rhistory
- figure4_source_code/update_taxonomy_and_tax2tree/.swp
- figure4_source_code/update_taxonomy_and_tax2tree/assign_taxonomy.sh
- figure4_source_code/update_taxonomy_and_tax2tree/AssignTaxonomy.R
- figure4_source_code/update_taxonomy_and_tax2tree/hmp.selected.tree
- figure4_source_code/update_taxonomy_and_tax2tree/rep_set_v35_phiselected.fna.gz
- figure4_source_code/update_taxonomy_and_tax2tree/tax2tree.R
- figure4_source_code/update_taxonomy_and_tax2tree/taxonomy_results/
- figure4_source_code/update_taxonomy_and_tax2tree/taxonomy_results/rep_set_v35_phiselected_tax_assignments.log
- figure4_source_code/update_taxonomy_and_tax2tree/taxonomy_results/rep_set_v35_phiselected_tax_assignments.txt
