# Supplementary material for: A phylogenetic transform enhances analysis of compositional microbiota data
Source: eLife. 2017 Feb 15;6:e21887. doi: 10.7554/eLife.21887 (PMC5328592; doi:10.7554/eLife.21887)
Supplement: Figure 4—source code 1. — DOI: http://dx.doi.org/10.7554/eLife.21887.010 [file elife-21887-fig4-code1.zip › figure4_source_code/hmp_norarify_data_processing.Rmd]

---
title: "HMP (No Rarify) Data Import and Processing"
author: "Justin Silverman"
date: "April 6, 2016"
output: html_document
---

This script is intended to load and preprocesses the HMP (Human Microbiome Project) dataset (HMPv35 Dataset available from [here](http://hmpdacc.org/HMQCP/)) used in the philr paper.

```{r}
library(phyloseq); packageVersion("phyloseq")
library(ape); packageVersion("ape")
set.seed(4)
```

### Load Data
We conduct our preprocessing to match the Qiime Community Profiling workflow documented [here](http://hmpdacc.org/doc/QiimeCommunityProfiling.pdf).
__Note:__ phyloseq will likely produce the following warnings:  

> In parse_taxonomy_greengenes(strsplit(char.vec, ";", TRUE)[[1]]) :
> No greengenes prefixes were found. 
> Consider using parse_taxonomy_default() instead if true for all OTUs. 

This is harmless and been well documented in the phyloseq tutorial on importing HMP data found [here](http://joey711.github.io/phyloseq-demo/HMP_import_example.html).
```{r warning=FALSE}
otu.path <- 'data/hmp/otu_table_psn_v35.txt.gz'
tree.path <- 'data/hmp/rep_set_v35.tre.gz'
map.path <- 'data/hmp/v35_map_uniquebyPSN.txt.bz2'

HMP <- import_qiime(otu.path, map.path, tree.path, parseFunction = parse_taxonomy_qiime)
```


### Process Phylogenetic Tree
The phylogenetic tree is central to building the ILR basis in philr and we must place two requirements on the tree.  

1. The tree must be rooted.
2. The tree must be binary without multichotomies. 

Due to the higherarchical nature of the transform, certain results can be sensitive to how the tree is rooted. Here we will take Archea as the outgroup to root the tree. 
```{r}
# First note the tree is not rooted
is.rooted(phy_tree(HMP))

# Next we will identify the Archea OTUs to use as an outgroup
get_taxa_unique(HMP, "Phylum")
(otus.outgroup <- row.names(subset(tax_table(HMP),tax_table(HMP)[,'Phylum']=="Euryarchaeota")))

# Now root with the above outgroup
phy_tree(HMP) <- root(phy_tree(HMP), otus.outgroup,resolve.root = TRUE) 
```

Next we will resolve multichotomies to dichotomies using the function multi2di function from the ape package. From the documentation:
> multi2di transforms all multichotomies into a series of dichotomies with one (or several) branch(es) of length zero.

```{r}
# First note the tree is not binary
is.binary.tree(phy_tree(HMP))

phy_tree(HMP) <- multi2di(phy_tree(HMP))
```

### Filter Taxa and Samples
Following processing of the Global Patterns dataset [here](http://joey711.github.io/phyloseq/preprocess). We also filter samples with fewer than 1000 counts. 

```{r}
samples.to.keep <- sample_sums(HMP) >= 1000
HMP <- prune_samples(samples.to.keep, HMP)

HMP  <- filter_taxa(HMP, function(x) sum(x >3) > (0.01*length(x)), TRUE)
```

### Name the internal nodes of the tree
This helps in the downstream analysis and interpretation of balances. 
```{r}
phy_tree(HMP) <- makeNodeLabel(phy_tree(HMP), method='number', prefix='n')
```

### Reorganize the HMPbodysubsite labels
First we just group Left and Right Retroauricular_crease and Left and right Antecubital_fossa. This will be the labels we use for machine learning.
```{r}
sites <- sample_data(HMP)$HMPbodysubsite
levels(sites) <- c('SKIN:Anterior_nares', 'ORAL:Attached_Keratinized_gingiva', 'ORAL:Buccal_mucosa',
                   "ORAL:Hard_palate", "SKIN:Antecubital_fossa", "SKIN:Retroauricular_crease",
                   "GU:Mid_vagina", "ORAL:Palatine_Tonsils", "GU:Posterior_fornix",
                   "SKIN:Antecubital_fossa", "SKIN:Retroauricular_crease", "ORAL:Saliva",
                   "STOOL:Stool", "ORAL:Subgingival_plaque", "ORAL:Supragingival_plaque",
                   "ORAL:Throat", "ORAL:Tongue_dorsum", "GU:Vaginal_introitus")
sample_data(HMP)$groupedsites <- sites
```


### Save an .RData file of this processed data
Note we save this to its own directory as the majority of the HMP analysis will be done on the cluster due to the size of the dataset. 
```{r}
save(HMP,file='hmp_norarify/HMP.RData')
```
