# Supplementary material for: A phylogenetic transform enhances analysis of compositional microbiota data
Source: eLife. 2017 Feb 15;6:e21887. doi: 10.7554/eLife.21887 (PMC5328592; doi:10.7554/eLife.21887)
Supplement: Figure 4—source code 1. — DOI: http://dx.doi.org/10.7554/eLife.21887.010 [file elife-21887-fig4-code1.zip › figure4_source_code/ilr_var_truncateZeroes_permTree_bysite_hardac.slurm]

#!/bin/bash
#SBATCH -J NullModel_bysite
#SBATCH --mem=64000
#SBATCH --output=NullModel_bysite.out
#SBATCH --error=NullModel_bysite.err

module load R/3.2.2-fasrc03
R CMD BATCH --no-save --no-restore ilr_var_truncateZeroes_permTree_bysite_hardac.R ilr_var_truncateZeroes_permTree_bysite_hardac.Rout
