# Supplementary material for: A phylogenetic transform enhances analysis of compositional microbiota data
Source: eLife. 2017 Feb 15;6:e21887. doi: 10.7554/eLife.21887 (PMC5328592; doi:10.7554/eLife.21887)
Supplement: Figure 4—source code 1. — DOI: http://dx.doi.org/10.7554/eLife.21887.010 [file elife-21887-fig4-code1.zip › figure4_source_code/update_taxonomy_and_tax2tree/assign_taxonomy.sh]

# Script used to assign 'updated' taxonomy
assign_taxonomy.py -i rep_set_v35_phiselected.fna -o taxonomy_results/
