# Supplementary material for: A phylogenetic transform enhances analysis of compositional microbiota data
Source: eLife. 2017 Feb 15;6:e21887. doi: 10.7554/eLife.21887 (PMC5328592; doi:10.7554/eLife.21887)
Supplement: Figure 4—source code 1. — DOI: http://dx.doi.org/10.7554/eLife.21887.010 [file elife-21887-fig4-code1.zip › figure4_source_code/update_taxonomy_and_tax2tree/hmp.selected.tree]

(((((((((((((((((((((((((((((((((((((OTU_97.30326:0.00603,((((OTU_97.44566:0.00306,(OTU_97.44134:0.00913,OTU_97.45188:0.00337):0.00015):0.01734,OTU_97.31247:0.02634):0.00559,(OTU_97.44487:0.00014,(((OTU_97.36192:0.00319,((OTU_97.44984:0.02338,(OTU_97.44657:0.00297,OTU_97.42432:0.00319):0.00296):0.00294,(OTU_97.45114:0.00014,OTU_97.44660:0.00029):0.00406):0.0006):0.00015,OTU_97.20908:0.0061):0.00027,OTU_97.44307:0.00014):0.00185):0.00022):0.00028,(OTU_97.37418:0.00633,OTU_97.43117:0.02698):0.0117):0.00042):0.00623,((OTU_97.44220:0.00015,OTU_97.36155:0.00701):0.00293,((((OTU_97.44833:0.00312,OTU_97.29415:0.01951):0.01719,OTU_97.44117:0.03423):0.003,(((OTU_97.43445:0.00609,OTU_97.44502:0.02143):0.00016,OTU_97.42543:0.0118):0.00324,OTU_97.44380:0.00647):0.00322):0.00569,(((((((OTU_97.44943:0,OTU_97.45338:0):0.00014,(((OTU_97.34639:0,OTU_97.42895:0):0.00014,(OTU_97.44678:0.00014,(OTU_97.23229:0.00297,(OTU_97.42071:0.00931,OTU_97.45324:0.02217):0.0258):0.0006):0.00092):0.00275,(((((OTU_97.45223:0.00283,(((OTU_97.44699:0.00312,(OTU_97.44792:0.01601,(OTU_97.30627:0.01246,OTU_97.36284:0.0402):0.01538):0.00015):0.01854,((OTU_97.35027:0.01548,((OTU_97.33934:0.00867,OTU_97.41539:0.01186):0.00569,OTU_97.28759:0.04434):0.00553):0.00015,(((OTU_97.42490:0.00564,OTU_97.42073:0.0162):0.00029,OTU_97.41564:0.00255):0.02268,OTU_97.34148:0.00298):0.00336):0.00011):0.00261,(OTU_97.42132:0.00573,OTU_97.44592:0.0031):0.00283):0.00048):0.00011,OTU_97.20325:0.00569):0.00021,OTU_97.44881:0.00332):0.00011,OTU_97.44629:0.00014):0.00014,(OTU_97.44294:0.00574,((OTU_97.45429:0.0342,((OTU_97.44340:0.00305,(OTU_97.44129:0.00565,OTU_97.44550:0.00272):0.01409):0.00014,OTU_97.44898:0.00014):0.00043):0.00015,OTU_97.42113:0.00856):0.00014):0.00085):0.01369):0.00729):0.00119,OTU_97.41224:0.01858):0.00014,(OTU_97.45366:0.02694,(OTU_97.44228:0.00297,(((OTU_97.44375:0.00609,(OTU_97.42536:0.0492,(OTU_97.33500:0.05612,(OTU_97.44630:0.0064,(OTU_97.30448:0.00616,OTU_97.28541:0.00662):0.00028):0.00357):0.00014):0.00532):0.00014,OTU_97.45001:0.00014):0.00015,(OTU_97.43496:0,OTU_97.44997:0):0.00298):0.00014):0.00607):0.00014):0.00028,OTU_97.34755:0.00014):0.00029,(((OTU_97.41889:0.0033,OTU_97.45365:0.00315):0.00245,OTU_97.29062:0.00305):0.00011,((OTU_97.44523:0.00014,OTU_97.44301:0.00186):0.00122,OTU_97.45307:0.00014):0.00014):0.00288):0.00044,(OTU_97.28462:0.00295,OTU_97.23168:0.00719):0.00292):0.00717):0.00014):0.00584):0.00088,OTU_97.34380:0.00014):0.00131,(OTU_97.25636:0.00583,(((OTU_97.41870:0.00306,(OTU_97.42502:0.00014,OTU_97.41499:0.00329):0.00014):0.00014,OTU_97.45246:0.00014):0.00014,OTU_97.45250:0.00014):0.00014):0.00288):0.0001,(OTU_97.41810:0.00808,OTU_97.44564:0.0091):0.00581):0.00021,(OTU_97.30750:0.00014,OTU_97.42384:0.00015):0.00399):0.00033,OTU_97.35014:0.00014):0.00011,((OTU_97.34759:0.00014,(OTU_97.25338:0.00024,(OTU_97.31074:0.02673,OTU_97.41900:0.00913):0.00027):0.00684):0.00042,(OTU_97.44418:0.00014,(OTU_97.37299:0.0029,OTU_97.44267:0.00297):0.00899):0.00318):0.00015):0.00029,OTU_97.44463:0.04672):0.00015,OTU_97.44314:0.04831):0.00251,OTU_97.2889:0.03):0.00016,(((((((OTU_97.44604:0.00311,(((OTU_97.45195:0.01802,OTU_97.45358:0.00014):0.04269,OTU_97.42067:0.01227):0.00499,((OTU_97.42532:0.00014,OTU_97.43018:0.03933):0.00282,OTU_97.31458:0.01728):0.01154):0.01236):0.00243,OTU_97.44475:0.16799):0.04136,(((((OTU_97.32094:0.00046,((OTU_97.42342:0,OTU_97.44507:0):0.00016,OTU_97.44512:0.00311):0.00311):0.0002,(OTU_97.45413:0.00014,(OTU_97.26651:0.00014,(OTU_97.30967:0.00339,((OTU_97.44522:0.0034,((OTU_97.45120:0.00628,OTU_97.44594:0.00311):0.0003,OTU_97.44953:0.00899):0.00895):0.00015,(OTU_97.39824:0.00311,OTU_97.41426:0.00028):0.00028):0.00012):0.00014):0.00011):0.0042):0.0031,(OTU_97.43417:0.05976,OTU_97.45309:0.02986):0.01733):0.00503,((((OTU_97.35130:0,OTU_97.17839:0):0.00014,(((((((OTU_97.45261:0.00544,(((OTU_97.45322:0.00284,OTU_97.45257:0.00319):0.00015,OTU_97.36272:0.01458):0.00285,(OTU_97.36286:0.00014,((OTU_97.33680:0.00946,(OTU_97.45443:0.00602,OTU_97.44826:0.01122):0.00015):0.01268,OTU_97.29433:0.02387):0.00168):0.00077):0.00665):0.00015,(OTU_97.25264:0.00288,(OTU_97.44152:0.00303,OTU_97.42339:0.00238):0.01434):0.00061):0.00262,OTU_97.44856:0.00361):0.00015,OTU_97.34847:0.01328):0.0052,(OTU_97.44886:0.00014,OTU_97.42440:0.00028):0.00573):0.00271,((OTU_97.21579:0.01869,OTU_97.31265:0.02092):0.02439,OTU_97.45414:0.00328):0.00249):0.01116,OTU_97.45373:0.0066):0.0001):0.00026,((OTU_97.45117:0.0365,(OTU_97.42423:0.01619,OTU_97.42213:0.03264):0.0127):0.0063,((OTU_97.45434:0.0563,(OTU_97.45206:0.00945,OTU_97.45210:0.00309):0.00504):0.01644,OTU_97.45445:0.02625):0.00014):0.00866):0.00953,((OTU_97.42441:0.02992,OTU_97.34920:0.00628):0.00426,(OTU_97.45007:0.01242,(OTU_97.34810:0.00014,(((((OTU_97.41621:0.0063,((OTU_97.45294:0.01553,OTU_97.33966:0.00323):0.00014,OTU_97.45166:0.00014):0.00016):0.00014,(OTU_97.18877:0.00581,OTU_97.45063:0.00184):0.00168):0.00029,OTU_97.45011:0.00425):0.00541,OTU_97.41917:0.00931):0.00013,((OTU_97.36162:0.02041,OTU_97.34565:0.01625):0.01009,(OTU_97.41969:0.00743,OTU_97.44591:0.00014):0.00505):0.00016):0.00263):0.00014):0.00716):0.00346):0.00458):0.00228,(((OTU_97.29718:0.02565,(OTU_97.42383:0.00549,OTU_97.42321:0.00283):0.00014):0.01477,((OTU_97.42421:0.01651,OTU_97.42076:0.00665):0.00558,(OTU_97.45326:0.09087,(OTU_97.44478:0.02968,OTU_97.34134:0.00657):0.02178):0.03277):0.00274):0.00015,((OTU_97.42285:0.00281,OTU_97.3616:0.0003):0.02054,(OTU_97.42266:0.00407,OTU_97.44315:0.00014):0.00818):0.01525):0.01574):0.007):0.00035,((OTU_97.34510:0.00301,(OTU_97.27137:0.02204,OTU_97.44905:0.00314):0.00011):0.00024,OTU_97.45122:0.00306):0.00816):0.00054,OTU_97.36217:0.00014):0.00067,OTU_97.44090:0.00631):0.00059,OTU_97.44987:0.09089):0.00442):0.00016,(((OTU_97.41580:0.01523,OTU_97.44946:0.01947):0.00507,OTU_97.42219:0.00028):0.0125,OTU_97.9343:0.00922):0.01153):0.00026,OTU_97.34616:0.026):0.00936,(OTU_97.44431:0.00356,((OTU_97.27232:0.00358,(OTU_97.34782:0,OTU_97.44656:0):0.00072):0.00193,((OTU_97.30360:0.01356,OTU_97.24323:0.0155):0.00266,(((OTU_97.37402:0,OTU_97.23203:0):0.00123,OTU_97.15132:0.00753):0.00464,OTU_97.44485:0.01804):0.00697):0.00779):0.01559):0.00535):0.0059,OTU_97.34038:0.00714):0.00831,OTU_97.31407:0.00318):0.00014,OTU_97.34413:0.00014):0.00015,OTU_97.37504:0.00931):0.00015,OTU_97.34346:0.00624):0.00015,OTU_97.13867:0.0194):0.01377,(OTU_97.44545:0.03342,((OTU_97.25956:0.02461,((OTU_97.42422:0.00014,(OTU_97.35021:0.00646,OTU_97.28614:0.00443):0.0061):0.00046,((OTU_97.35311:0.00585,OTU_97.44565:0.0003):0.00288,((OTU_97.26664:0.00014,OTU_97.2732:0.00028):0.00343,((OTU_97.34538:0.00014,OTU_97.32137:0.00891):0.00606,(OTU_97.2074:0.00014,OTU_97.39423:0.00014):0.00562):0.00015):0.00014):0.00319):0.00299):0.00014,(OTU_97.44693:0.00014,OTU_97.41974:0.00406):0.0042):0.00513):0.00529):0.00248,((((((OTU_97.44427:0.00014,OTU_97.34383:0.01842):0.01936,OTU_97.28595:0.0092):0.00832,OTU_97.18767:0.00014):0.00025,OTU_97.29370:0.00014):0.01315,((OTU_97.35988:0.0147,OTU_97.23:0.00014):0.00012,OTU_97.29835:0.00014):0.01158):0.00881,OTU_97.37314:0.06686):0.00014):0.0062,(OTU_97.29545:0.00724,(OTU_97.40593:0.00382,((OTU_97.39787:0.00363,((OTU_97.35328:0.00014,(OTU_97.2213:0.00015,(OTU_97.22979:0.0055,(OTU_97.8354:0.00779,OTU_97.36465:0.00323):0.00748):0.00462):0.00367):0.00367,((((OTU_97.40104:0.01064,OTU_97.28416:0.03708):0.01592,(OTU_97.741:0.09438,OTU_97.39601:0.03877):0.0168):0.00212,(OTU_97.34747:0.02819,(((OTU_97.28305:0.00014,OTU_97.12297:0.00014):0.00014,(OTU_97.9216:0.00028,OTU_97.37869:0.00364):0.00014):0.00028,OTU_97.16860:0.00028):0.00355):0.00016):0.00014,((OTU_97.17726:0.0112,(((((OTU_97.37448:0,OTU_97.5783:0):0.00014,((OTU_97.22119:0.00014,OTU_97.33551:0.01503):0.00727,OTU_97.8165:0.00014):0.00028):0.00608,(OTU_97.39112:0.00029,OTU_97.37776:0.0038):0.00366):0.00016,OTU_97.39497:0.00369):0.00651,OTU_97.37259:0.00014):0.0003):0.00836,((((OTU_97.6:0.01442,(((OTU_97.39727:0.00402,OTU_97.43848:0.00014):0.00028,OTU_97.38969:0.00373):0.01279,(OTU_97.39245:0.00387,OTU_97.33127:0.00364):0.00359):0.00031):0.01045,(((((OTU_97.43910:0,OTU_97.35992:0):0,(OTU_97.37847:0,OTU_97.36412:0):0):0.00014,(OTU_97.35376:0.00729,((OTU_97.35638:0.0035,((((OTU_97.35408:0,OTU_97.23667:0):0,OTU_97.37770:0):0.00014,(OTU_97.16683:0.00379,(OTU_97.39115:0.00368,OTU_97.3093:0.00712):0.00013):0.00015):0.00028,OTU_97.32416:0.0035):0.00014):0.00042,(OTU_97.21560:0.00014,OTU_97.13253:0.02132):0.00029):0.00014):0.00373):0.00011,OTU_97.39679:0.00014):0.00022,(OTU_97.29695:0.00732,(OTU_97.39887:0.00014,(OTU_97.28633:0.0074,OTU_97.39042:0.02596):0.02533):0.00796):0.00997):0.00014):0.00071,(OTU_97.32002:0.00028,(OTU_97.25217:0.01086,OTU_97.37936:0.07633):0.00675):0.01717):0.00029,((OTU_97.24836:0.0111,OTU_97.39998:0.00014):0.00015,OTU_97.3116:0.01417):0.00694):0.00015):0.01438):0.00625):0.00022):0.00503,(OTU_97.37841:0.01448,OTU_97.25442:0.0007):0.01848):0.00014):0.00674):0.0187):0.00381,(((OTU_97.34572:0.00016,OTU_97.22265:0.00818):0.0241,(OTU_97.31637:0.00014,(OTU_97.42259:0.0003,OTU_97.34698:0.00947):0.00014):0.00622):0.00803,((OTU_97.34087:0.00288,(((OTU_97.22697:0.003,(OTU_97.24274:0.01212,OTU_97.42301:0.01561):0.00014):0.00016,OTU_97.34344:0.00888):0.00114,(OTU_97.1589:0.00283,OTU_97.45428:0.01499):0.00674):0.01549):0.00044,((((((OTU_97.34825:0.05562,OTU_97.3322:0.04155):0.0009,OTU_97.44950:0.00309):0.0015,(OTU_97.119:0.11015,((OTU_97.2593:0.03095,((OTU_97.103:0.00305,OTU_97.25614:0.01338):0.00989,OTU_97.13113:0.00584):0.00536):0.02098,(OTU_97.21594:0.01439,OTU_97.4262:0.03887):0.0102):0.01057):0.03283):0.00075,((OTU_97.21561:0.03846,((OTU_97.37277:0.00293,OTU_97.42114:0.00293):0.00058,(OTU_97.20802:0.00888,OTU_97.34571:0.00316):0.00875):0.00014):0.01424,(OTU_97.35058:0.00577,(((OTU_97.34173:0.00029,OTU_97.42356:0.00293):0.0001,OTU_97.35347:0.00014):0.00276,(OTU_97.33840:0.00305,((OTU_97.42482:0.00014,((OTU_97.42074:0,OTU_97.44994:0):0.00014,OTU_97.37453:0.00283):0.00555):0.00023,OTU_97.42457:0.00014):0.00187):0.0044):0.00352):0.0006):0.0028):0.00292,OTU_97.34705:0.0119):0.00888,OTU_97.34945:0.01358):0.00014):0.01976):0.00926):0.02515,((((((OTU_97.3461:0,OTU_97.43876:0):0.00373,(OTU_97.20930:0.00014,OTU_97.12895:0.00024):0.00011):0.01157,OTU_97.52:0.00387):0.00014,((((OTU_97.43685:0.00014,(((OTU_97.38536:0.00014,OTU_97.36941:0.00406):0.0003,OTU_97.43883:0.01171):0.00373,OTU_97.36981:0.00028):0.00029):0.00031,(((OTU_97.40279:0.10812,((OTU_97.43861:0.00031,OTU_97.39125:0.05067):0.0036,OTU_97.43673:0.02528):0.00748):0.00807,OTU_97.43660:0.06736):0.00015,OTU_97.43818:0.10344):0.00844):0.00029,((OTU_97.38230:0.00014,((((OTU_97.37899:0.00014,(OTU_97.6244:0.00014,((OTU_97.19102:0.00015,(OTU_97.2699:0.00802,((OTU_97.37082:0.03037,OTU_97.32298:0.00398):0.0003,((OTU_97.43549:0.00014,OTU_97.2396:0.00412):0.00014,((OTU_97.261:0.00014,OTU_97.43162:0.00014):0.00879,OTU_97.39597:0.00399):0.00015):0.00396):0.00028):0.00525):0.00015,OTU_97.4736:0.00398):0.02102):0.00028):0.0051,(((((OTU_97.37007:0.004,((OTU_97.40571:0.0043,OTU_97.32873:0.00014):0.00014,OTU_97.37109:0.00014):0.00028):0.00014,((OTU_97.33208:0.00014,OTU_97.19808:0.02179):0.0235,OTU_97.37004:0.00014):0.00044):0.00011,(OTU_97.36649:0.00015,OTU_97.43686:0.0081):0.0075):0.00034,OTU_97.20896:0.01198):0.00037,OTU_97.37085:0.01603):0.00302):0.00039,((((OTU_97.28892:0.00014,OTU_97.25524:0.00409):0.00015,OTU_97.16993:0.00816):0.00956,(OTU_97.39579:0.03876,OTU_97.28751:0.01197):0.00654):0.01874,((OTU_97.37013:0,OTU_97.43147:0):0.00014,((OTU_97.38344:0.004,(OTU_97.36838:0.00398,OTU_97.32621:0.01028):0.00051):0.00012,OTU_97.39651:0.00014):0.00027):0.0001):0.00014):0.00348,OTU_97.36919:0.05985):0.00021):0.00043,(OTU_97.40605:0.03751,((OTU_97.40646:0.00016,((((OTU_97.24645:0.01022,(OTU_97.38443:0.00044,OTU_97.43240:0.00709):0.00421):0.00015,(OTU_97.29249:0.00392,(((OTU_97.5096:0.01061,OTU_97.39350:0.00386):0.00014,(((OTU_97.21369:0.02083,(OTU_97.81:0.00014,OTU_97.35745:0.01444):0.00027):0.00181,OTU_97.8828:0.00014):0.00014,OTU_97.6871:0.00646):0.00022):0.014,((OTU_97.20326:0.06438,OTU_97.40065:0.01467):0.00367,OTU_97.38550:0.01527):0.00015):0.02367):0.00078):0.00322,(OTU_97.28630:0.00485,OTU_97.14242:0.00392):0.00054):0.00051,OTU_97.23063:0.00694):0.00168):0.00957,OTU_97.26646:0.03367):0.00491):0.00015):0.00015):0.04064,(OTU_97.27872:0.00014,(OTU_97.1928:0.05853,((OTU_97.43334:0.00662,((OTU_97.13581:0.00014,(OTU_97.7370:0.01865,OTU_97.14594:0.00011):0.00059):0.00135,OTU_97.37983:0.00014):0.00016):0.00017,(OTU_97.3304:0,OTU_97.8129:0):0.00014):0.00169):0.00014):0.0003):0.00252):0.03381,((((((OTU_97.458:0.38869,(OTU_97.214:0.04316,OTU_97.480:0.00345):0.21355):0.0722,((((OTU_97.202:0.04406,OTU_97.37932:0.00353):0.00015,OTU_97.30381:0.00708):0.02915,(((OTU_97.341:0.03994,((OTU_97.27773:0.00813,OTU_97.186:0.00014):0.00016,OTU_97.5397:0.00407):0.03847):0.01854,(((((((OTU_97.35794:0.00369,(OTU_97.43658:0.01701,(OTU_97.25292:0.00042,OTU_97.43676:0.00788):0.00055):0.0083):0.00025,(OTU_97.29641:0,OTU_97.7141:0):0.00014):0.00096,OTU_97.8215:0.00377):0.00729,(OTU_97.1072:0.01666,((OTU_97.31:0.00014,OTU_97.37071:0.00028):0.00402,OTU_97.37310:0.00814):0.00384):0.00193):0.00027,(OTU_97.30180:0.00403,((OTU_97.43326:0.00014,OTU_97.320:0.00028):0.00042,(OTU_97.9796:0.01176,OTU_97.24695:0.01182):0.0003):0.00262):0.00248):0.00271,((OTU_97.40289:0.11484,OTU_97.33385:0.05629):0.02154,OTU_97.7750:0.01679):0.00629):0.0064,((((((OTU_97.32063:0.00746,OTU_97.36643:0.00014):0.00521,OTU_97.37689:0.00014):0.00014,OTU_97.27770:0.00014):0.0001,OTU_97.36487:0.00014):0.0051,(OTU_97.40138:0.00073,((OTU_97.39156:0.04701,((OTU_97.421:0.0237,OTU_97.4938:0.02937):0.02494,OTU_97.43993:0.02844):0.00566):0.00048,(((OTU_97.9318:0.00014,OTU_97.17605:0.00014):0.00015,OTU_97.22802:0.02907):0.00234,OTU_97.37040:0.00261):0.00234):0.00013):0.00259):0.00055,OTU_97.13159:0.00364):0.0118):0.01023):0.01119,(OTU_97.504:0.09742,(((((((OTU_97.37104:0,OTU_97.2118:0):0,OTU_97.16819:0):0.00014,((OTU_97.7636:0.00016,OTU_97.33436:0.02641):0.0044,OTU_97.30904:0.00376):0.00014):0.00013,((((OTU_97.19335:0.04091,(OTU_97.31136:0.00386,OTU_97.43810:0.00014):0.00776):0.0163,OTU_97.4527:0.02381):0.00316,(OTU_97.39511:0.03783,(OTU_97.36847:0.02206,OTU_97.37130:0.02288):0.04471):0.00811):0.007,OTU_97.16741:0.02091):0.00016):0.00015,((OTU_97.36990:0.00014,(((((((OTU_97.44036:0,OTU_97.27077:0):0,OTU_97.29643:0):0.00028,OTU_97.29314:0.00402):0.00042,OTU_97.46:0.00368):0.00366,OTU_97.4769:0.00412):0.00014,OTU_97.43198:0.00391):0.00188,(OTU_97.11084:0.00014,(((OTU_97.15034:0.00014,((OTU_97.37362:0.00034,OTU_97.26747:0.00376):0.00013,OTU_97.43207:0.00389):0.00013):0.00316,OTU_97.43201:0.00726):0.00131,OTU_97.32912:0.00391):0.00059):0.0002):0.00688):0.00075,OTU_97.14163:0.01667):0.00515):0.00865,OTU_97.6235:0.00763):0.01652,((OTU_97.96:0.0176,((OTU_97.27621:0.00359,((OTU_97.37930:0.00405,(OTU_97.26973:0,OTU_97.18823:0):0.00014):0.00353,OTU_97.40217:0.00014):0.00032):0.00029,OTU_97.37203:0.00014):0.00094):0.03691,(((((OTU_97.22368:0.00432,OTU_97.20662:0.00015):0.00012,(((OTU_97.180:0.00715,OTU_97.37567:0.01489):0.00388,(OTU_97.32854:0.00362,(OTU_97.3999:0.01323,OTU_97.4852:0.01125):0.01328):0.00044):0.02845,((((OTU_97.10005:0.00376,(OTU_97.4278:0.00014,OTU_97.27282:0.00031):0.00041):0.00714,OTU_97.5667:0.02262):0.00384,(OTU_97.171:0.00014,(OTU_97.2140:0.02268,(OTU_97.28668:0.00014,OTU_97.38506:0.00749):0.00393):0.02012):0.00029):0.01704,(OTU_97.38568:0.01972,OTU_97.43325:0.0112):0.02412):0.00737):0.00368):0.00016,OTU_97.38971:0.00372):0.0164,((OTU_97.7625:0.00014,OTU_97.1693:0.01633):0.0001,((OTU_97.209:0.03977,OTU_97.5439:0.01303):0.00069,OTU_97.27506:0.00014):0.00016):0.0274):0.02428,((OTU_97.470:0.00015,((((OTU_97.4046:0.00376,(OTU_97.15508:0.00014,(OTU_97.17651:0.00014,(((((OTU_97.2911:0.00014,(OTU_97.36:0.00043,OTU_97.43749:0.0091):0.0001):0.00866,(OTU_97.784:0.03029,(OTU_97.31939:0.00015,OTU_97.38496:0.06663):0.00651):0.01502):0.00562,OTU_97.22758:0.00014):0.0001,(OTU_97.17813:0.00396,(OTU_97.335:0.01292,OTU_97.15221:0.01196):0.00888):0.00791):0.00014,(OTU_97.4331:0.00273,OTU_97.36830:0.0107):0.01585):0.00272):0.00023):0.00014):0.00028,OTU_97.29286:0.0038):0.00014,OTU_97.9966:0.00014):0.00014,OTU_97.5834:0.02228):0.00416):0.00805,((OTU_97.14358:0.00028,OTU_97.43627:0.00014):0.00499,(OTU_97.11879:0.00014,OTU_97.29029:0.00556):0.00011):0.00486):0.0081):0.01435):0.00606):0.02174):0.06579):0.0689):0.24212,(OTU_97.474:0.04739,(((OTU_97.23454:0.00344,(OTU_97.278:0.0164,OTU_97.901:0.01142):0.00832):0.02576,((OTU_97.479:0.00326,(OTU_97.38845:0.00027,OTU_97.4758:0.00711):0.00361):0.00377,(OTU_97.675:0.00491,OTU_97.142:0.00339):0.00014):0.09761):0.00953,((OTU_97.38313:0.00014,(((OTU_97.11207:0.00363,((OTU_97.13074:0.00014,OTU_97.38628:0.01188):0.0003,OTU_97.23755:0.02649):0.00092):0.00043,((OTU_97.39365:0.0096,OTU_97.37814:0.00014):0.00011,OTU_97.29976:0.00014):0.00452):0.00355,(OTU_97.32295:0.00014,(OTU_97.57:0.00014,OTU_97.143:0.00669):0.00201):0.0006):0.00324):0.00418,((OTU_97.8663:0.00456,OTU_97.36526:0.00682):0.0068,(OTU_97.15438:0.00057,((((OTU_97.4328:0.037,OTU_97.254:0.01884):0.00015,OTU_97.24435:0.00014):0.09861,(OTU_97.27897:0.00014,(((OTU_97.43152:0.0039,OTU_97.12522:0.02084):0.00028,OTU_97.38908:0.00014):0.0003,OTU_97.5278:0.00349):0.00141):0.00028):0.00329,OTU_97.28342:0.00014):0.00014):0.00353):0.00068):0.02286):0.02452):0.15967):0.16178):0.04641,((OTU_97.2355:0.00299,((OTU_97.192:0.00014,(OTU_97.26715:0.00014,OTU_97.8451:0.00907):0.00029):0.00015,OTU_97.25498:0.00328):0.00881):0.131,(OTU_97.11550:0.00336,OTU_97.471:0.01144):0.17384):0.10139):0.04119,OTU_97.159:0.23612):0.02075,((((((OTU_97.99:0.00014,(OTU_97.13429:0.01544,OTU_97.31870:0.00426):0.00443):0.00026,(OTU_97.4822:0.01549,(OTU_97.28172:0.05345,(OTU_97.599:0.01935,(OTU_97.2602:0.01306,OTU_97.813:0.01146):0.00685):0.00016):0.00409):0.00037):0.27632,OTU_97.301:0.18409):0.02045,((OTU_97.4393:0.00014,(((OTU_97.9321:0.00675,((OTU_97.16273:0.01269,OTU_97.440:0.01204):0.00012,OTU_97.7158:0.00014):0.00616):0.01282,OTU_97.170:0.00014):0.0001,OTU_97.22716:0.00014):0.00027):0.01981,(OTU_97.241:0.00016,OTU_97.5313:0.01964):0.02784):0.03688):0.01909,((((((OTU_97.31213:0.00044,OTU_97.31872:0.01148):0.00982,(OTU_97.34259:0,OTU_97.77:0):0.00014):0.00015,((OTU_97.26172:0.01174,(OTU_97.870:0.03027,OTU_97.6018:0.0301):0.0119):0.0086,(OTU_97.13462:0.01451,(OTU_97.6835:0.00014,OTU_97.30909:0.00036):0.0036):0.01255):0.00014):0.00016,OTU_97.19156:0.03065):0.07074,(OTU_97.30165:0.02594,((OTU_97.27323:0.01127,(OTU_97.27432:0.00014,OTU_97.30131:0.01195):0.00042):0.00703,((OTU_97.19436:0,OTU_97.6309:0):0.00992,(OTU_97.40390:0.00232,OTU_97.39084:0.01411):0.00846):0.00014):0.00014):0.15314):0.00454,(((OTU_97.38304:0.01443,(OTU_97.32849:0.00016,OTU_97.4060:0.01342):0.02047):0.04988,((((OTU_97.86:0.01899,((((OTU_97.25981:0.00014,((OTU_97.39135:0.01486,OTU_97.729:0.0231):0.02418,OTU_97.10278:0.00014):0.00028):0.00029,OTU_97.1408:0.02496):0.00014,OTU_97.4027:0.0031):0.00861,(OTU_97.22888:0.00014,((OTU_97.2428:0.00014,OTU_97.20966:0.0003):0.00015,OTU_97.6732:0.00043):0.01126):0.00959):0.00642):0.17504,(((OTU_97.43166:0.00067,OTU_97.39111:0.00014):0.00314,((OTU_97.43145:0.00839,OTU_97.22216:0.03827):0.00738,(OTU_97.31337:0.00772,(OTU_97.1917:0.01271,(OTU_97.29725:0.01003,OTU_97.152:0.00029):0.00194):0.00195):0.01094):0.00015):0.19721,(((((OTU_97.581:0.05487,(((OTU_97.29529:0.03937,OTU_97.1213:0.01445):0.00016,OTU_97.14186:0.00025):0.00512,OTU_97.7046:0.00043):0.00502):0.0001,((OTU_97.27023:0.01181,OTU_97.6946:0.00014):0.00084,OTU_97.10201:0.00944):0.00716):0.00948,(((OTU_97.44933:0.05592,OTU_97.38894:0.09595):0.00836,((OTU_97.22509:0.06553,(OTU_97.31466:0.02012,OTU_97.896:0.11422):0.00083):0.00944,(OTU_97.38712:0.02452,(((OTU_97.36478:0.03835,(OTU_97.38375:0.00931,OTU_97.38286:0.00016):0.00874):0.00848,OTU_97.35511:0.02374):0.00742,(OTU_97.37965:0.02551,(((((OTU_97.39761:0.00303,((OTU_97.37671:0.00329,OTU_97.40463:0.00789):0.00653,OTU_97.34060:0.00028):0.01293):0.00026,OTU_97.20045:0.01676):0.00426,OTU_97.1315:0.00937):0.00208,(((OTU_97.39585:0.00328,OTU_97.38441:0.00014):0.0071,((OTU_97.36108:0.00864,(OTU_97.28059:0.00014,OTU_97.25728:0.00284):0.00014):0.00298,(OTU_97.38177:0.0116,OTU_97.8892:0.00577):0.00314):0.00015):0.00578,((OTU_97.40387:0.00743,OTU_97.33241:0.01605):0.00578,((OTU_97.29899:0.00614,((OTU_97.15990:0.00309,(((OTU_97.14500:0.00284,OTU_97.34811:0.00028):0.0018,OTU_97.33637:0.00014):0.00278,OTU_97.34806:0.00308):0.00011):0.004,OTU_97.33258:0.00014):0.00011):0.00307,(OTU_97.19552:0.01108,(OTU_97.44975:0.00014,(OTU_97.38068:0.00014,OTU_97.40580:0.00018):0.00011):0.00263):0.00784):0.00645):0.00208):0.00345):0.01066,(OTU_97.36295:0.00893,OTU_97.21456:0.01484):0.03518):0.00016):0.00482):0.00412):0.00016):0.00361):0.05116,(OTU_97.34266:0.00604,((OTU_97.3387:0.00501,OTU_97.9115:0.00025):0.00211,OTU_97.39692:0.00283):0.00016):0.00517):0.00014):0.00014,(OTU_97.5917:0.0025,(((OTU_97.97:0.00982,OTU_97.20931:0.00667):0.00668,(OTU_97.42374:0.00501,(OTU_97.26560:0.06761,(OTU_97.45134:0.03451,OTU_97.28815:0.01525):0.00605):0.00028):0.00123):0.00015,(OTU_97.15416:0.0026,(OTU_97.6977:0.00257,(OTU_97.39262:0.00014,OTU_97.44910:0.00285):0.00014):0.00321):0.00293):0.00042):0.00016):0.01087,(OTU_97.431:0.00805,OTU_97.14266:0.00014):0.07833):0.05215):0.01781):0.04712,(OTU_97.665:0.13204,((((((OTU_97.118:0.00014,OTU_97.22536:0.00441):0.01939,OTU_97.43754:0.00198):0.1189,OTU_97.547:0.13074):0.02763,(((((OTU_97.43185:0,OTU_97.18124:0):0.00014,(OTU_97.1030:0.00343,((OTU_97.31207:0,OTU_97.40055:0):0.00014,(OTU_97.38167:0.00014,OTU_97.3702:0.00361):0.00014):0.00014):0.00025):0.00017,OTU_97.26034:0.00358):0.01175,(((OTU_97.19265:0.00728,OTU_97.20415:0.00014):0.00696,((OTU_97.27496:0.01021,OTU_97.25814:0.00043):0.0098,OTU_97.14705:0.00167):0.00173):0.00294,(OTU_97.23953:0.00014,(((OTU_97.54:0.00341,OTU_97.18626:0.00399):0.00028,OTU_97.37178:0.0068):0.00053,(OTU_97.21635:0,OTU_97.32952:0):0.00014):0.0001):0.01015):0.0027):0.02763,OTU_97.367:0.0234):0.06676):0.01583,((OTU_97.425:0.05978,(OTU_97.22939:0.0422,(OTU_97.29558:0.01049,OTU_97.8585:0.00396):0.00138):0.06553):0.00598,(((OTU_97.25199:0.00014,OTU_97.144:0.00028):0.00222,((OTU_97.15060:0.0026,OTU_97.12494:0.00284):0.00693,OTU_97.45044:0.00623):0.00614):0.15165,OTU_97.606:0.04377):0.03352):0.02245):0.02347,((((((OTU_97.4403:0.00014,(OTU_97.20304:0.00283,OTU_97.7711:0.00282):0.00028):0.00603,OTU_97.8462:0.00014):0.00036,((((OTU_97.393:0.0948,((OTU_97.24651:0.00014,((OTU_97.29468:0.00014,(OTU_97.8863:0.00014,OTU_97.22140:0.01359):0.00038):0.00044,((OTU_97.5859:0.00014,(OTU_97.15961:0.00014,OTU_97.122:0.00397):0.00067):0.00017,(OTU_97.22420:0.00301,OTU_97.9434:0.00301):0.00188):0.00874):0.02483):0.00014,((((OTU_97.40649:0.00074,OTU_97.12695:0.00303):0.00692,OTU_97.38338:0.00847):0.00826,OTU_97.11244:0.00295):0.00458,(OTU_97.32259:0.00584,(OTU_97.24668:0.01414,(((OTU_97.32541:0.00014,OTU_97.37196:0.00776):0.00011,OTU_97.36206:0.00575):0.00011,OTU_97.15944:0.00014):0.00552):0.00026):0.00631):0.00285):0.01295):0.0095,((OTU_97.104:0.00881,OTU_97.15628:0.00016):0.00277,(OTU_97.33608:0.01169,(OTU_97.39075:0.02642,OTU_97.27201:0.01759):0.0003):0.00541):0.00014):0.00599,OTU_97.29354:0.01084):0.0003,OTU_97.17482:0.00014):0.00015):0.00015,OTU_97.13268:0.04735):0.07402,OTU_97.416:0.08613):0.02058,((((((((OTU_97.39645:0.02708,OTU_97.39950:0.02526):0.01151,(((((((((OTU_97.24002:0.01373,((OTU_97.2930:0.00972,OTU_97.35210:0.01441):0.00374,OTU_97.28:0.0136):0.0001):0.00023,OTU_97.40164:0.00014):0.00157,(((OTU_97.33549:0.00685,OTU_97.21842:0.00378):0.00016,OTU_97.39346:0.00353):0.00663,OTU_97.28560:0.01533):0.00311):0.00821,(((((OTU_97.33457:0.05492,OTU_97.38137:0.00378):0.00274,(((OTU_97.32575:0.00351,OTU_97.37969:0.0003):0.0071,(OTU_97.33847:0.03413,(((OTU_97.29784:0.00014,((OTU_97.40308:0.00024,OTU_97.39182:0.00014):0.00441,OTU_97.39491:0.00014):0.00627):0.00047,OTU_97.38530:0.0031):0.00332,((OTU_97.29560:0.00722,((OTU_97.39085:0.00356,(OTU_97.32228:0.00014,OTU_97.40464:0.00338):0.00014):0.01461,OTU_97.39846:0.01522):0.00913):0.01179,OTU_97.44048:0.00167):0.00167):0.00016):0.00016):0.00639,OTU_97.28968:0.00522):0.00317):0.00014,(OTU_97.39578:0.01116,(OTU_97.30932:0.0036,(((OTU_97.39306:0.00014,OTU_97.39022:0.02633):0.00027,OTU_97.39882:0.00014):0.00816,OTU_97.38903:0.00723):0.00055):0.00013):0.01591):0.0031,OTU_97.33138:0.00376):0.00343,(OTU_97.38420:0.00688,(OTU_97.38730:0.0208,OTU_97.28126:0.00014):0.00301):0.00317):0.00325):0.00632,OTU_97.35582:0.01845):0.00486,((((((OTU_97.37317:0.0066,((OTU_97.35610:0.00355,((OTU_97.43137:0.00014,((OTU_97.39678:0.01314,(OTU_97.31585:0.00014,OTU_97.40176:0.00024):0.00172):0.00042,OTU_97.38778:0.00014):0.00014):0.00014,OTU_97.38639:0.00327):0.00014):0.00014,(OTU_97.39522:0.02268,OTU_97.37423:0.00645):0.0003):0.001):0.00062,OTU_97.38133:0.0067):0.00369,OTU_97.40329:0.00014):0.00099,OTU_97.38586:0.00124):0.01603,(((OTU_97.29593:0.0034,OTU_97.38593:0.01101):0.00029,OTU_97.40720:0.00339):0.00579,OTU_97.39027:0.05173):0.00252):0.0107,(((OTU_97.33622:0.00014,((OTU_97.38427:0.00014,(((OTU_97.7160:0.00014,(((OTU_97.35455:0.00085,OTU_97.37682:0.00314):0.00014,OTU_97.29598:0.00014):0.00123,OTU_97.37690:0.00304):0.00014):0.00383,OTU_97.550:0.00593):0.00181,OTU_97.27750:0.00635):0.00039):0.00027,OTU_97.28178:0.00014):0.00027):0.0001,OTU_97.37721:0.00014):0.00042,OTU_97.396:0.00014):0.00967):0.00016):0.00026,(((OTU_97.37875:0,OTU_97.30638:0):0.00014,OTU_97.35725:0.00342):0.00602,(OTU_97.39108:0.00299,((((OTU_97.36208:0.00014,OTU_97.35207:0.00029):0.00014,OTU_97.36104:0.00014):0.00012,(OTU_97.40277:0,OTU_97.37990:0):0.00014):0.00013,OTU_97.35656:0.00014):0.00015):0.00029):0.00317):0.00123,(OTU_97.30453:0.04005,OTU_97.35551:0.00376):0.00919):0.00014,((OTU_97.37764:0.00028,OTU_97.43899:0.00641):0.00311,(((((OTU_97.26862:0.00014,OTU_97.27871:0.00015):0.00508,(OTU_97.39812:0.00678,OTU_97.40598:0.00014):0.01239):0.00505,OTU_97.38352:0.00014):0.00957,OTU_97.43258:0.00344):0.00011,(OTU_97.37951:0.00014,((OTU_97.33294:0.00014,(OTU_97.37491:0.00014,(OTU_97.32956:0.0031,((OTU_97.40307:0.00763,OTU_97.29775:0.00029):0.0031,(OTU_97.39842:0.00888,OTU_97.39353:0.00325):0.00029):0.00014):0.00014):0.00014):0.00028,OTU_97.40612:0.00311):0.00029):0.00273):0.00242):0.00445):0.00266):0.02374,OTU_97.43548:0.01917):0.02073,((OTU_97.30679:0.10523,(OTU_97.40437:0.06836,(OTU_97.43358:0.01039,((OTU_97.29404:0.01551,(OTU_97.36510:0.00336,(OTU_97.43952:0.00014,(OTU_97.40139:0.00044,(OTU_97.39872:0.00014,OTU_97.8265:0.00014):0.00014):0.00792):0.00012):0.00014):0.00015,OTU_97.28980:0.00028):0.00352):0.00341):0.01115):0.00367,(OTU_97.17178:0.00014,OTU_97.39544:0.00703):0.00647):0.04092):0.01114,((OTU_97.93:0.00014,OTU_97.39094:0.0053):0.00724,(OTU_97.40444:0.00354,OTU_97.40680:0.00867):0.00315):0.08152):0.00804,(((((OTU_97.26962:0.01575,OTU_97.222:0.0109):0.00274,OTU_97.3915:0.02494):0.00781,(OTU_97.266:0.00339,OTU_97.1992:0.01256):0.06868):0.08237,(OTU_97.804:0.01693,OTU_97.331:0.01556):0.09842):0.04316,((((OTU_97.199:0.01413,(OTU_97.2225:0.02639,OTU_97.35641:0.01153):0.00341):0.02524,(((OTU_97.127:0.029,OTU_97.6634:0.00349):0.02042,(((OTU_97.36227:0.00014,(OTU_97.4653:0.01366,OTU_97.38633:0.00015):0.00635):0.00018,OTU_97.26158:0.02444):0.00499,OTU_97.8036:0.03781):0.0039):0.0026,(OTU_97.25963:0.00642,OTU_97.11734:0.00014):0.01859):0.00566):0.06692,(((OTU_97.12752:0.00014,((OTU_97.43758:0.00014,(OTU_97.40:0.00357,((OTU_97.557:0.00014,(OTU_97.7144:0.00014,(OTU_97.37475:0.00014,OTU_97.1671:0.00392):0.0001):0.00015):0.00042,OTU_97.8168:0.00014):0.0143):0.00016):0.00015,OTU_97.10220:0.01077):0.00014):0.00014,((((OTU_97.31657:0.0309,OTU_97.27068:0.00227):0.00482,(OTU_97.5359:0.00376,(OTU_97.271:0.00774,(OTU_97.32014:0.01136,OTU_97.23004:0.00058):0.00424):0.02255):0.00275):0.00349,((OTU_97.43212:0.00026,OTU_97.33876:0.00369):0.00029,(OTU_97.3533:0.0037,OTU_97.8655:0.00014):0.00767):0.01102):0.00014,OTU_97.28531:0.04):0.00014):0.00015,(OTU_97.3119:0.00897,(OTU_97.30058:0.00014,(((((OTU_97.9398:0.01192,(OTU_97.29081:0.00014,(OTU_97.11904:0,OTU_97.43606:0):0.00028):0.0003):0.05848,((OTU_97.63:0.02314,OTU_97.7341:0.0037):0.00232,OTU_97.1095:0.007):0.00637):0.00014,((OTU_97.36822:0.00407,(OTU_97.36569:0.0161,OTU_97.33274:0.0061):0.00294):0.00292,OTU_97.43863:0.00014):0.00098):0.00015,OTU_97.19851:0.02135):0.0024,OTU_97.36741:0.00256):0.00867):0.0058):0.08384):0.01547):0.01903,OTU_97.318:0.04236):0.06593):0.0199):0.01324,((((OTU_97.31130:0.00684,OTU_97.8492:0.01701):0.00717,((OTU_97.166:0.00016,(OTU_97.38790:0.00468,OTU_97.14014:0.00763):0.0017):0.00438,OTU_97.7861:0.00014):0.0005):0.03005,((OTU_97.39299:0.00904,OTU_97.38363:0.01071):0.00561,((OTU_97.36528:0.00014,OTU_97.3711:0.00329):0.00321,OTU_97.4568:0.02436):0.00759):0.01947):0.06945,((((((OTU_97.12131:0.00029,OTU_97.24803:0.00014):0.00014,((OTU_97.39213:0.00014,OTU_97.16732:0.0035):0.00011,OTU_97.9380:0.00042):0.00319):0.00026,OTU_97.33426:0.00014):0.00205,((OTU_97.37509:0.03116,(((OTU_97.25690:0.01457,OTU_97.4174:0.00015):0.00015,OTU_97.14368:0.00014):0.00349,(OTU_97.37915:0.00089,OTU_97.35852:0.00014):0.00026):0.01292):0.00015,(OTU_97.9066:0.00014,((OTU_97.35611:0.00715,OTU_97.7204:0.00351):0.0032,OTU_97.38005:0.00374):0.00012):0.0001):0.00218):0.00408,(OTU_97.60:0.04114,((OTU_97.23576:0.01417,OTU_97.5741:0.00014):0.00331,OTU_97.4420:0.05308):0.00335):0.0017):0.01942,OTU_97.5902:0.0163):0.01379):0.04023):0.01437,((OTU_97.419:0.1478,((OTU_97.6135:0.00014,(((OTU_97.10169:0.00403,(((OTU_97.43655:0,OTU_97.43970:0):0.00015,((OTU_97.29497:0.04996,OTU_97.11466:0.00844):0.00015,(OTU_97.33589:0.00014,((OTU_97.65:0.01554,(OTU_97.10602:0.00795,OTU_97.37048:0.00282):0.00175):0.00014,(OTU_97.35811:0.00375,OTU_97.26611:0.00028):0.00015):0.00481):0.00847):0.0001):0.00741,(OTU_97.36855:0.00387,(OTU_97.31246:0.00416,OTU_97.43542:0.0004):0.00432):0.02285):0.00613):0.00307,OTU_97.36199:0.00015):0.00336,OTU_97.17016:0.00692):0.00336):0.00201,OTU_97.14954:0.0273):0.01387):0.00656,((OTU_97.30009:0.01121,(OTU_97.11593:0.00983,OTU_97.572:0.00934):0.0074):0.0213,(OTU_97.382:0.02256,((OTU_97.137:0.02685,OTU_97.29878:0.01612):0.0025,(OTU_97.3329:0.00014,OTU_97.16182:0.00077):0.00797):0.09469):0.01898):0.00362):0.03216):0.02):0.08161):0.01284):0.10214):0.01457,OTU_97.361:0.19428):0.08558):0.00449,((((((OTU_97.35200:0.0003,(OTU_97.38261:0.00333,OTU_97.40362:0.01471):0.00099):0.00309,((((OTU_97.33235:0.00988,((OTU_97.32997:0.00044,OTU_97.33927:0.03626):0.0001,OTU_97.39258:0.00014):0.0003):0.00269,(OTU_97.10639:0.00315,OTU_97.40341:0.00328):0.00014):0.01035,OTU_97.40601:0.00336):0.00107,(OTU_97.39937:0.00014,(OTU_97.23155:0.00335,((OTU_97.30160:0.00374,(((OTU_97.40142:0.00014,OTU_97.27225:0.01204):0.01723,((OTU_97.44007:0.00326,((OTU_97.39526:0.0003,(OTU_97.37401:0.00675,OTU_97.30730:0.00056):0.00028):0.00014,OTU_97.25446:0.00382):0.00014):0.00015,OTU_97.28221:0.01312):0.00014):0.00324,((OTU_97.40253:0.0067,(OTU_97.33630:0.01365,OTU_97.40658:0.00025):0.0003):0.00632,OTU_97.43272:0.01518):0.00666):0.00135):0.0021,((((((OTU_97.37898:0.00014,((OTU_97.39064:0.00339,(OTU_97.43844:0.00042,OTU_97.21485:0.00362):0.00339):0.00014,OTU_97.39307:0.01508):0.00022):0.00658,(OTU_97.43133:0.00014,(((OTU_97.43194:0.00014,(OTU_97.39509:0.00044,OTU_97.32415:0.00524):0.00011):0.00021,OTU_97.39740:0.00014):0.00499,OTU_97.41:0.01065):0.00046):0.00012):0.00295,(((OTU_97.40305:0.00029,OTU_97.37553:0.00014):0.00038,OTU_97.38240:0.00014):0.00417,OTU_97.38081:0.00365):0.00576):0.00352,OTU_97.40538:0.00131):0.00854,OTU_97.31108:0.01336):0.00893,OTU_97.43321:0.02442):0.00308):0.00734):0.00206):0.00025):0.00231):0.00014,(OTU_97.38251:0.05241,(OTU_97.37731:0.03988,((OTU_97.205:0.00024,OTU_97.10159:0.00374):0.00013,OTU_97.32513:0.00374):0.00134):0.00237):0.06119):0.00313,(((OTU_97.40629:0.00606,OTU_97.2283:0.00031):0.08936,(OTU_97.31873:0.00014,OTU_97.37992:0.01343):0.02691):0.00014,(((((((OTU_97.39216:0.00365,(OTU_97.39957:0.00656,OTU_97.40723:0.0073):0.0001):0.00028,(OTU_97.37750:0.01062,(OTU_97.38732:0.00353,(OTU_97.40676:0.00357,OTU_97.40331:0.00029):0.00013):0.00015):0.00065):0.00024,OTU_97.40551:0.00014):0.00095,((((OTU_97.40170:0.00363,OTU_97.32262:0.01358):0.00014,OTU_97.36158:0.00042):0.00038,OTU_97.40642:0.00014):0.00264,((OTU_97.39775:0.00036,OTU_97.38950:0.00014):0.00695,OTU_97.33877:0.00384):0.00204):0.004):0.00029,((((((OTU_97.44004:0.0059,OTU_97.37273:0.00339):0.00092,OTU_97.39978:0.00357):0.00388,((((((OTU_97.33394:0.00028,(OTU_97.10312:0.01691,OTU_97.15137:0.00015):0.00015):0.02599,(OTU_97.5145:0.00315,OTU_97.100:0.00506):0.15518):0.01454,(OTU_97.17467:0.00014,OTU_97.20685:0.00662):0.00017):0.00031,(OTU_97.17625:0.02745,OTU_97.43235:0.00494):0.03413):0.0038,(OTU_97.1410:0.01739,(OTU_97.35619:0.0075,OTU_97.7297:0.00805):0.00016):0.00489):0.00962,(((OTU_97.37326:0.01561,((OTU_97.37697:0.00014,OTU_97.19715:0.00846):0.0022,(OTU_97.39352:0.05146,OTU_97.38727:0.02033):0.00015):0.00876):0.00276,(OTU_97.18403:0.01694,((((OTU_97.32020:0.05795,((OTU_97.40560:0.00362,OTU_97.39865:0.01303):0.0002,OTU_97.43188:0.01175):0.00398):0.01377,OTU_97.38690:0.01239):0.00696,((OTU_97.33619:0.03499,OTU_97.40415:0.0085):0.00749,(OTU_97.40528:0.00601,OTU_97.39263:0.008):0.00357):0.01013):0.00324,OTU_97.10059:0.03595):0.01025):0.00015):0.00398,(OTU_97.40244:0.0038,OTU_97.40451:0.00014):0.00947):0.00014):0.00125):0.00061,(OTU_97.34936:0.02985,((OTU_97.36152:0.00028,((OTU_97.39413:0.00014,(OTU_97.40494:0.00014,(OTU_97.21925:0.00014,OTU_97.22457:0.00014):0.00012):0.00013):0.00015,OTU_97.38609:0.02937):0.0049):0.02983,OTU_97.39805:0.00416):0.00509):0.00512):0.00064,OTU_97.40624:0.00014):0.00164,((((OTU_97.43187:0,OTU_97.35849:0):0.00014,(((OTU_97.30232:0.01342,OTU_97.39302:0.0037):0.00037,OTU_97.40647:0.00335):0.00015,OTU_97.40359:0.00338):0.00014):0.00088,OTU_97.40062:0.00014):0.00309,(((((OTU_97.40196:0.00678,OTU_97.40520:0.00329):0.00042,OTU_97.33692:0.00326):0.00071,OTU_97.39795:0.00014):0.00041,(OTU_97.37185:0,OTU_97.43237:0):0.00014):0.00155,(OTU_97.39308:0.04285,(((OTU_97.40097:0.00015,OTU_97.39970:0.0103):0.01665,(OTU_97.43943:0.0508,OTU_97.38083:0.01169):0.00266):0.01718,((OTU_97.39958:0.00014,(OTU_97.43543:0.00401,OTU_97.39857:0.00014):0.0001):0.0001,((OTU_97.15900:0.00525,OTU_97.33263:0.02862):0.02114,((OTU_97.38409:0.00335,OTU_97.39553:0.00399):0.00075,(OTU_97.43343:0,OTU_97.38741:0):0.00014):0.00164):0.00282):0.00058):0.00016):0.00269):0.00223):0.00014):0.00248):0.04632,OTU_97.3690:0.02533):0.04797,(OTU_97.34198:0.02985,((((OTU_97.30369:0.0034,OTU_97.3753:0.00328):0.00466,(OTU_97.40656:0.00097,(OTU_97.34722:0.00104,OTU_97.26617:0.00309):0.00979):0.00091):0.00173,(OTU_97.34941:0.00303,(OTU_97.35918:0.00874,OTU_97.1867:0.00014):0.00014):0.00591):0.00014,(OTU_97.70:0.00053,OTU_97.6243:0.00334):0.001):0.02956):0.03063):0.02931):0.00014):0.0073,OTU_97.24867:0.01285):0.01758,((((OTU_97.24418:0.0171,(OTU_97.13030:0.00038,OTU_97.20199:0.00014):0.00618):0.00234,(((OTU_97.17895:0.00361,OTU_97.18176:0.02348):0.01625,(((OTU_97.33358:0.00053,OTU_97.29789:0.00014):0.00046,((OTU_97.39667:0.00508,OTU_97.22878:0.01695):0.00147,OTU_97.32052:0.0034):0.01008):0.00367,OTU_97.18494:0.00014):0.00533):0.00013,(((((OTU_97.43:0.01946,(OTU_97.16504:0.00014,(OTU_97.40665:0.00417,OTU_97.40512:0.08978):0.00113):0.00014):0.00356,(OTU_97.30614:0.00274,OTU_97.28141:0.00014):0.00012):0.00346,(OTU_97.35220:0.00012,OTU_97.374:0.00333):0.00644):0.00014,OTU_97.4632:0.00663):0.00014,(((OTU_97.2852:0.00279,OTU_97.17931:0.02328):0.02652,((OTU_97.40028:0.02359,(OTU_97.4615:0.00044,(OTU_97.8268:0.00669,(((OTU_97.35995:0.00104,OTU_97.40288:0.00014):0.00225,OTU_97.37996:0.00042):0.00014,(OTU_97.24387:0,OTU_97.40326:0):0.00014):0.00029):0.00332):0.00015):0.00608,OTU_97.33689:0.00547):0.00211):0.00351,OTU_97.11819:0.05266):0.0027):0.00274):0.00016):0.02999,OTU_97.33658:0.02134):0.01224,(((((OTU_97.40621:0.00189,((OTU_97.43965:0.04748,((OTU_97.27164:0.00014,OTU_97.37238:0.016):0.00851,(((OTU_97.24109:0.00159,OTU_97.43878:0.00014):0.00027,OTU_97.8588:0.0102):0.00016,OTU_97.40608:0.05231):0.00014):0.00014):0.00336,OTU_97.40301:0.00339):0.00034):0.00323,(OTU_97.38876:0.00348,(OTU_97.40681:0.00014,OTU_97.38318:0.00422):0.021):0.00772):0.01966,(OTU_97.16907:0.05567,OTU_97.26076:0.03856):0.00135):0.01232,((OTU_97.33142:0.00045,((((OTU_97.33793:0.01299,(OTU_97.9002:0.00014,OTU_97.4239:0.01643):0.02297):0.00303,(OTU_97.14674:0.00654,OTU_97.35860:0.00014):0.0161):0.0022,OTU_97.29879:0.00014):0.0001,((OTU_97.35887:0.00357,(((OTU_97.13574:0.00014,(OTU_97.40474:0.00014,(OTU_97.9131:0.00024,OTU_97.1295:0.0071):0.00099):0.00055):0.00069,OTU_97.26942:0.02058):0.00103,OTU_97.12301:0.00014):0.00029):0.00049,((OTU_97.32612:0.00014,(OTU_97.201:0.00309,OTU_97.20217:0.01286):0.00053):0.0076,(((OTU_97.40485:0.00549,OTU_97.9419:0.00329):0.0006,((OTU_97.24983:0.00014,(OTU_97.39470:0.0112,OTU_97.72:0.03391):0.00014):0.00015,OTU_97.43189:0.01078):0.0003):0.00335,OTU_97.17135:0.00014):0.00013):0.00139):0.00156):0.00563):0.04423,((OTU_97.20897:0.00499,OTU_97.40276:0.00014):0.00617,(OTU_97.32321:0.01796,((OTU_97.38043:0,OTU_97.40400:0):0.00014,OTU_97.39564:0.00102):0.00262):0.00171):0.04298):0.01221):0.00746,((OTU_97.9212:0.00014,OTU_97.146:0.0105):0.00022,OTU_97.43966:0.00014):0.02719):0.00684):0.00237):0.00368):0.07805):0.01705):0.01809,(OTU_97.3300:0.00342,(((OTU_97.17936:0.00715,(OTU_97.1529:0.01256,OTU_97.5976:0.00014):0.00679):0.00024,((OTU_97.15711:0.00014,OTU_97.38789:0.01855):0.00014,OTU_97.23097:0.01956):0.00283):0.00288,OTU_97.131:0.0207):0.00507):0.14016):0.01772):0.00527,((((((OTU_97.28675:0.00014,((OTU_97.18729:0.00089,OTU_97.26353:0.00731):0.00015,OTU_97.40011:0.00372):0.00702):0.00297,OTU_97.37642:0.00014):0.00762,(((OTU_97.64:0.0137,OTU_97.35536:0.00809):0.0007,OTU_97.39393:0.00014):0.00028,((OTU_97.19587:0,OTU_97.3047:0):0,(OTU_97.27044:0,OTU_97.38762:0):0):0.00014):0.0003):0.0001,((OTU_97.238:0.00358,OTU_97.4529:0.00374):0.09164,((((OTU_97.108:0.00945,OTU_97.2041:0.00014):0.01949,OTU_97.34901:0.00014):0.00015,(OTU_97.15266:0.00309,OTU_97.12838:0.00647):0.00014):0.02154,((((OTU_97.6686:0.00025,(OTU_97.138:0,OTU_97.18891:0):0.00014):0.01386,OTU_97.37288:0.00646):0.0003,OTU_97.3588:0.00014):0.02692,(((OTU_97.37738:0.00024,OTU_97.4269:0.0071):0.00434,OTU_97.173:0.0095):0.00014,OTU_97.20867:0.00014):0.00665):0.0029):0.00454):0.03099):0.10514,OTU_97.549:0.09061):0.05171,OTU_97.522:0.00016):0.2504):0.01958):0.42082,OTU_97.23154:0.2473):0.03298):0.00309,OTU_97.353:0.15026):0.01646,(((OTU_97.11501:0.00355,((OTU_97.7102:0.00015,OTU_97.997:0.01764):0.00572,((OTU_97.20976:0.00014,OTU_97.37156:0.0004):0.00012,(OTU_97.543:0,OTU_97.9:0):0.00014):0.00014):0.0006):0.00038,((OTU_97.15017:0.00014,OTU_97.37677:0.00029):0.00335,((OTU_97.35161:0.00348,(OTU_97.2698:0.00689,(OTU_97.38700:0.00014,(((OTU_97.39862:0.00354,((((OTU_97.10946:0,OTU_97.33303:0):0,(OTU_97.1318:0,OTU_97.29384:0):0):0,(OTU_97.39819:0,OTU_97.5350:0):0):0.00014,((OTU_97.26602:0.00014,((OTU_97.40536:0.0035,OTU_97.739:0.00014):0.00993,OTU_97.17606:0.00359):0.00038):0.00014,OTU_97.35313:0.00353):0.0001):0.00013):0.00941,((((OTU_97.27420:0.00029,((OTU_97.32106:0.00014,(((OTU_97.27125:0.00348,(OTU_97.39101:0.00724,(OTU_97.28788:0.03031,((((((OTU_97.40005:0,(OTU_97.35208:0,OTU_97.13272:0):0):0,OTU_97.32413:0):0,(OTU_97.23317:0,(OTU_97.37552:0,OTU_97.30551:0):0):0):0.00033,(OTU_97.35793:0.03566,OTU_97.38646:0.07858):0.00329):0.00012,OTU_97.120:0.00014):0.00392,(OTU_97.43924:0.00706,OTU_97.30307:0.0108):0.00823):0.00337):0.00049):0.00031):0.00036,(((OTU_97.3088:0,(OTU_97.20536:0,OTU_97.36154:0):0):0,OTU_97.18379:0):0,OTU_97.25486:0):0.00014):0.0004,OTU_97.2972:0.00014):0.00027):0.00013,OTU_97.39598:0.00738):0.00013):0.00025,OTU_97.37246:0.02955):0.00019,(OTU_97.37497:0.00014,((OTU_97.37383:0.00359,(OTU_97.38765:0.00014,(((((OTU_97.4972:0.01073,OTU_97.17220:0.01102):0.00378,((OTU_97.37856:0,OTU_97.10439:0):0,OTU_97.30313:0):0.00014):0.00032,OTU_97.21513:0.00356):0.00056,OTU_97.31742:0.00014):0.00247,((OTU_97.38612:0.01829,(OTU_97.37777:0.0182,(OTU_97.27590:0.0037,OTU_97.31107:0.00703):0.00852):0.00016):0.00234,OTU_97.38056:0.00971):0.00235):0.00354):0.00697):0.00011,OTU_97.15665:0.00359):0.0001):0.00011):0.00015,(OTU_97.4497:0.00681,(OTU_97.24694:0.01427,OTU_97.157:0.00362):0.00016):0.00667):0.00015):0.00388,OTU_97.40698:0.01032):0.00014):0.00024):0.00014):0.0037,OTU_97.5712:0.00353):0.00019):0.00014):0.08843,(((((OTU_97.5353:0.00043,OTU_97.78:0.00014):0.00029,(OTU_97.41761:0.00971,(OTU_97.35954:0,OTU_97.7569:0):0.00014):0.00693):0.14223,(OTU_97.8334:0.00043,(OTU_97.22389:0.00296,OTU_97.116:0.01478):0.01107):0.05989):0.02759,(((OTU_97.8873:0.00359,OTU_97.1343:0.01459):0.00895,(((OTU_97.3046:0.00327,OTU_97.38737:0.01118):0.005,OTU_97.213:0.00356):0.0074,OTU_97.3193:0.0064):0.01347):0.00101,((OTU_97.1801:0.0022,(OTU_97.26223:0.00382,((OTU_97.30766:0.02011,(((OTU_97.17317:0.00359,(OTU_97.7115:0.03614,(OTU_97.3594:0.00015,OTU_97.40125:0.01804):0.00353):0.00031):0.00012,OTU_97.24377:0.0101):0.00029,OTU_97.1736:0.00455):0.00371):0.0003,(OTU_97.31895:0.00346,OTU_97.2113:0.04231):0.01314):0.00375):0.00394):0.00013,((OTU_97.29042:0.04635,OTU_97.38034:0.01723):0.0035,(((OTU_97.20:0.00014,OTU_97.11770:0.00014):0.00014,(OTU_97.11156:0.00339,(OTU_97.1704:0.00014,OTU_97.1225:0.00341):0.00014):0.00014):0.00014,((OTU_97.28898:0.00014,OTU_97.38051:0.00014):0.00339,(OTU_97.4209:0.00014,OTU_97.939:0.00015):0.0034):0.00014):0.00016):0.00335):0.0086):0.00875):0.00794,(((OTU_97.13719:0.00393,(OTU_97.22491:0,OTU_97.40576:0):0.00674):0.01603,((OTU_97.30034:0.01604,((((OTU_97.40532:0,OTU_97.4732:0):0.00014,OTU_97.24761:0.00028):0.00748,(OTU_97.14071:0.03045,((OTU_97.24055:0.03996,OTU_97.7491:0.02469):0.00345,OTU_97.43248:0.01347):0.01042):0.00071):0.00011,OTU_97.33268:0.00014):0.00399):0.00041,OTU_97.47:0.00014):0.00563):0.0215,OTU_97.39150:0.0185):0.02078):0.10856):0.01174):0.04267,(OTU_97.502:0.10123,((OTU_97.39840:0.06121,(((((((((OTU_97.43299:0.02901,OTU_97.43163:0.03502):0.00823,OTU_97.39543:0.01604):0.00878,(OTU_97.43999:0.00418,OTU_97.43300:0.0286):0.00557):0.00446,(OTU_97.44011:0.02154,OTU_97.26796:0.04215):0.00457):0.00034,(OTU_97.38563:0.02874,(((((OTU_97.30387:0.00407,OTU_97.40481:0.02064):0.00773,(((OTU_97.40458:0.00406,(((OTU_97.43909:0.00014,((OTU_97.43311:0.00502,OTU_97.43923:0.01462):0.00157,(OTU_97.27331:0.00419,OTU_97.43288:0.00402):0.00039):0.00016):0.00023,OTU_97.39158:0.01231):0.00603,(OTU_97.38349:0.00042,OTU_97.32402:0.00014):0.00289):0.00164):0.0004,(OTU_97.43255:0,OTU_97.37236:0):0.00014):0.00453,(OTU_97.43953:0.01956,((((OTU_97.43554:0.07995,(((((OTU_97.39613:0,OTU_97.43552:0):0.00014,(OTU_97.43199:0.00028,OTU_97.43546:0.00014):0.00014):0.00014,(OTU_97.43597:0.00014,OTU_97.39949:0.0158):0.00015):0.0004,OTU_97.39648:0.00411):0.0067,((((OTU_97.38467:0.0083,OTU_97.39018:0.0003):0.00014,((OTU_97.43719:0.00803,OTU_97.43174:0.01243):0.00656,(OTU_97.38255:0.00014,OTU_97.37101:0.01016):0.00164):0.0046):0.01078,OTU_97.43907:0.00681):0.00728,((OTU_97.37049:0.01242,OTU_97.43353:0.00015):0.00026,OTU_97.43838:0.01773):0.01156):0.00454):0.00211):0.00319,OTU_97.43938:0.00605):0.00109,((((OTU_97.40257:0.00818,(((OTU_97.38340:0.00963,(OTU_97.35488:0.0003,OTU_97.40635:0.00419):0.00809):0.00029,OTU_97.43605:0.00269):0.00043,OTU_97.38004:0.00836):0.01509):0.00022,(OTU_97.43330:0.00449,OTU_97.43665:0.00404):0.00422):0.00758,((((OTU_97.43553:0.00014,(OTU_97.36738:0.0015,OTU_97.43533:0.00014):0.00225):0.00025,((OTU_97.40724:0,OTU_97.40026:0):0,OTU_97.40729:0):0.00026):0.00255,OTU_97.43290:0.03869):0.00039,(OTU_97.43858:0.00403,OTU_97.40549:0.00401):0.0002):0.0001):0.00014,(OTU_97.38577:0.00411,OTU_97.39209:0.00414):0.00801):0.0064):0.00015,OTU_97.43242:0.00413):0.00024):0.0001):0.00038):0.001,OTU_97.43972:0.00757):0.00054,(OTU_97.40645:0.00448,OTU_97.40185:0.02083):0.00422):0.0001,OTU_97.43871:0.0227):0.00015):0.00012):0.00023,OTU_97.43733:0.00014):0.00166,OTU_97.43649:0.00014):0.00074,(((OTU_97.43831:0.03269,(OTU_97.39342:0.01661,OTU_97.32331:0.01666):0.01649):0.00801,(OTU_97.25067:0.00449,(OTU_97.28808:0.02216,((((((OTU_97.16124:0.00433,(((OTU_97.32746:0.00014,((OTU_97.29215:0.01323,(OTU_97.33905:0.00862,OTU_97.43273:0.00853):0.01258):0.00558,OTU_97.40099:0.01707):0.01622):0.00042,(OTU_97.43813:0.00014,((OTU_97.40358:0.015,(OTU_97.43367:0.00454,((OTU_97.39369:0.00014,(OTU_97.37035:0.00014,(OTU_97.30416:0.01239,OTU_97.21:0.01818):0.0037):0.00022):0.00053,(OTU_97.37488:0.01273,OTU_97.38484:0.00836):0.027):0.00996):0.00488):0.00423,(((OTU_97.43898:0.0166,(OTU_97.40189:0.00914,OTU_97.43345:0.00312):0.00319):0.00392,(OTU_97.18009:0.00893,OTU_97.29171:0.02473):0.00822):0.00403,OTU_97.44057:0.01294):0.0127):0.00044):0.00042):0.05852,((((OTU_97.43836:0.0238,OTU_97.43939:0.01486):0.05843,((((((OTU_97.12:0.00436,OTU_97.29963:0.02833):0.00025,OTU_97.40086:0.00813):0.0127,((OTU_97.43968:0.00014,(OTU_97.43180:0.00414,OTU_97.37503:0.01673):0.00014):0.00435,OTU_97.39486:0.03346):0.00426):0.00388,((((((((OTU_97.23737:0.00028,((OTU_97.43222:0.00554,OTU_97.38339:0.00814):0.00014,OTU_97.40630:0.00028):0.00014):0.00183,(OTU_97.38882:0.00056,OTU_97.36641:0.00014):0.00428):0.00221,((OTU_97.39081:0.08995,(OTU_97.43539:0.01715,OTU_97.33682:0.0172):0.03448):0.00817,((OTU_97.37038:0.00014,OTU_97.37057:0.01248):0.00439,OTU_97.40154:0.00417):0.0053):0.00998):0.00011,OTU_97.43934:0.04362):0.00015,((OTU_97.17593:0.00839,OTU_97.43285:0.06514):0.00608,(OTU_97.43316:0.01246,OTU_97.33501:0.03515):0.03326):0.00014):0.0038,(((OTU_97.40195:0.00463,OTU_97.43215:0.00871):0.0005,OTU_97.43213:0.01234):0.00053,OTU_97.12592:0.00409):0.00317):0.00015,OTU_97.39052:0.01635):0.00014,((OTU_97.38640:0.0793,((OTU_97.40324:0.00014,OTU_97.40266:0.00014):0.0001,(OTU_97.28385:0.00264,(OTU_97.38353:0.00412,OTU_97.43298:0.00014):0.00244):0.00778):0.00029):0.00268,((OTU_97.44029:0.00014,(OTU_97.43352:0.01225,OTU_97.40418:0.00398):0.00014):0.00014,(OTU_97.43635:0.00014,OTU_97.18809:0.0042):0.00014):0.00294):0.0023):0.00733):0.00479,((OTU_97.23902:0.00029,OTU_97.43641:0.01645):0.00709,OTU_97.40218:0.00179):0.00888):0.0099,((OTU_97.43529:0.00028,((OTU_97.38088:0.04159,(OTU_97.43928:0,OTU_97.43978:0):0.0007):0.0042,OTU_97.43140:0.0057):0.01739):0.00649,(OTU_97.44061:0.00854,OTU_97.43990:0.00419):0.00418):0.00015):0.00326):0.01096,((OTU_97.40088:0.01661,OTU_97.10968:0.00442):0.00803,(OTU_97.43356:0.00014,(OTU_97.37416:0.01695,OTU_97.43826:0.00844):0.00088):0.00056):0.0101):0.01106,OTU_97.20922:0.00936):0.0035):0.03344):0.0101,(OTU_97.43715:0.00691,(((((OTU_97.43787:0.02139,OTU_97.43709:0.03956):0.06387,OTU_97.43783:0.07258):0.00959,OTU_97.36551:0.03869):0.00511,(((OTU_97.30216:0.01793,(((OTU_97.43624:0,OTU_97.43668:0):0.00028,(OTU_97.27337:0.00014,OTU_97.39351:0.01736):0.00028):0.00014,OTU_97.854:0.00028):0.00028):0.00015,OTU_97.11100:0.00486):0.00015,((((((OTU_97.25634:0.00029,OTU_97.31903:0.00014):0.00025,OTU_97.37029:0.00445):0.00508,(OTU_97.37595:0.00016,OTU_97.43616:0.00901):0.00449):0.0036,OTU_97.43809:0.00485):0.00044,OTU_97.30817:0.00014):0.00473,(OTU_97.37001:0.01328,(OTU_97.25725:0.01853,OTU_97.39620:0.03741):0.00084):0.00016):0.01873):0.00411):0.01045,(OTU_97.19:0.05818,(OTU_97.43959:0.04014,(OTU_97.37572:0.0173,OTU_97.43774:0.03029):0.01468):0.0148):0.00101):0.00431):0.00455):0.00014,OTU_97.37098:0.00448):0.00056,OTU_97.37860:0.00418):0.00014,OTU_97.43784:0.00423):0.00015,OTU_97.43611:0.00014):0.00053):0.01748):0.02145):0.00975,(((((OTU_97.39684:0.01711,OTU_97.38711:0.00404):0.00045,OTU_97.30312:0.00897):0.0181,OTU_97.43269:0.02204):0.02075,(OTU_97.27192:0.00913,OTU_97.43902:0.02199):0.02846):0.0024,((OTU_97.40146:0.03344,((OTU_97.14147:0.00412,(OTU_97.38524:0.00014,OTU_97.43348:0.00014):0.00083):0.00074,OTU_97.43885:0.00014):0.0002):0.00512,OTU_97.43292:0.00014):0.00011):0.00021):0.00016):0.00286,((((((OTU_97.33231:0.00635,OTU_97.37791:0.00014):0.01343,((OTU_97.40488:0.02122,OTU_97.40281:0.01633):0.00016,(OTU_97.40376:0.04801,OTU_97.40583:0.02907):0.00014):0.01535):0.00015,(((((OTU_97.40626:0.00028,OTU_97.44002:0.00014):0.00014,OTU_97.43908:0.00042):0.00028,(OTU_97.43884:0.00407,OTU_97.43308:0.00409):0.00014):0.00102,OTU_97.40709:0.0041):0.00338,OTU_97.44020:0.00416):0.00025):0.0001,OTU_97.43318:0.00014):0.00363,OTU_97.33346:0.02599):0.00397,(((OTU_97.43329:0.00827,OTU_97.36767:0.00015):0.00423,((OTU_97.43302:0.00014,OTU_97.43913:0.00808):0.00084,((OTU_97.40705:0.00428,OTU_97.40448:0.00413):0.00458,OTU_97.40726:0.00042):0.00014):0.00028):0.00025,((OTU_97.37831:0.00028,(OTU_97.43206:0.00413,OTU_97.44037:0.00028):0.00028):0.00014,(OTU_97.35870:0.01244,OTU_97.40130:0.00014):0.00016):0.00425):0.00016):0.00016):0.00586):0.07257,(OTU_97.17402:0.01273,OTU_97.187:0.0124):0.03036):0.04104):0.04809):0.04376,(((((OTU_97.41922:0.05823,(((OTU_97.34738:0.01492,OTU_97.35309:0.00368):0.0147,(((OTU_97.33679:0.01342,OTU_97.40299:0.00348):0.03061,(OTU_97.40239:0.02545,((OTU_97.21890:0.00337,OTU_97.31264:0.01409):0.00623,OTU_97.35501:0.00439):0.01213):0.01022):0.005,OTU_97.40625:0.04742):0.00402):0.00129,(((OTU_97.35155:0.01521,(OTU_97.34821:0.0036,OTU_97.36530:0.01134):0.00014):0.00731,(OTU_97.29882:0.07251,OTU_97.30055:0.00777):0.01571):0.0033,OTU_97.34716:0.03713):0.00015):0.00703):0.00358,(OTU_97.25856:0.01542,OTU_97.29358:0.01962):0.01307):0.00249,(OTU_97.44879:0.01228,(OTU_97.45034:0.02045,((OTU_97.42478:0.02611,OTU_97.35832:0.00383):0.00305,OTU_97.44602:0.0193):0.00473):0.00459):0.00018):0.00014,((((OTU_97.43894:0.00339,((OTU_97.26495:0.00368,OTU_97.34420:0.01644):0.00321,(((((OTU_97.44625:0.00014,OTU_97.26944:0.00368):0.00014,OTU_97.34027:0.00657):0.00381,((OTU_97.34978:0.00014,OTU_97.35170:0.00014):0.00014,(OTU_97.42420:0.00678,OTU_97.41495:0.00327):0.00028):0.00042):0.00028,(((OTU_97.42017:0.02169,(OTU_97.36294:0.0381,(OTU_97.36233:0,OTU_97.35712:0):0.00014):0.01024):0.00769,(OTU_97.39894:0.00014,OTU_97.34973:0.01009):0.00456):0.00015,((OTU_97.44884:0.00028,OTU_97.36310:0.00057):0.0035,OTU_97.42098:0.00673):0.00342):0.00016):0.00029,(OTU_97.29473:0.0071,(OTU_97.44176:0.00329,OTU_97.37290:0.00354):0.00014):0.00627):0.00015):0.00752):0.00157,(((OTU_97.36281:0.0016,OTU_97.18322:0.00312):0.00311,OTU_97.34817:0.00643):0.00069,(OTU_97.42288:0.00339,(OTU_97.35963:0.00349,OTU_97.42110:0.00014):0.00333):0.00014):0.00198):0.00191,(OTU_97.44640:0.00383,(((OTU_97.14088:0.01244,(((OTU_97.30653:0.00336,OTU_97.42038:0.00028):0.00446,((((OTU_97.37297:0.00014,((OTU_97.35920:0.00014,OTU_97.34382:0.00349):0.00349,(OTU_97.34717:0.00015,OTU_97.41462:0.00339):0.00502):0.00015):0.00154,OTU_97.34830:0.00336):0.00335,(((OTU_97.27214:0.00014,OTU_97.28489:0.00014):0.01861,OTU_97.35010:0.00335):0.00028,OTU_97.34474:0.00334):0.00098):0.00028,(((OTU_97.29958:0,((OTU_97.42495:0,OTU_97.35249:0):0,OTU_97.37830:0):0):0,OTU_97.44585:0):0,OTU_97.41397:0):0.00014):0.00123):0.00268,OTU_97.32250:0.00334):0.00015):0.00015,((OTU_97.38699:0.01259,OTU_97.34308:0.00045):0.01029,(OTU_97.19931:0.00662,(OTU_97.42402:0.02124,OTU_97.36046:0.00406):0.00339):0.01003):0.00881):0.01049,(OTU_97.34832:0.01048,OTU_97.35683:0.00386):0.00044):0.00024):0.00481):0.00334,((OTU_97.37739:0.00016,OTU_97.35915:0.00853):0.01478,((OTU_97.31710:0.00016,OTU_97.44123:0.0306):0.01193,(OTU_97.35048:0.00349,(((OTU_97.34014:0.00698,(OTU_97.34032:0.00014,(OTU_97.31767:0.0762,OTU_97.34725:0.00348):0.00016):0.00014):0.00056,(((OTU_97.39762:0,(OTU_97.44166:0,OTU_97.34663:0):0):0.00014,((((OTU_97.37674:0.00014,OTU_97.44752:0.00345):0.00014,(OTU_97.44077:0.00662,OTU_97.35057:0.00357):0.00331):0.00401,(OTU_97.41431:0.00343,(OTU_97.36183:0,OTU_97.40607:0):0.00014):0.00056):0.00015,OTU_97.37963:0.00345):0.00025):0.00425,OTU_97.16289:0.00014):0.00887):0.00014,((OTU_97.36197:0,OTU_97.35144:0):0,OTU_97.35768:0):0.00014):0.00045):0.00044):0.00014):0.00015):0.00435):0.00323,OTU_97.29637:0.04264):0.11211):0.06611,OTU_97.508:0.20081):0.02706,(((((OTU_97.32802:0.00014,((((((OTU_97.18298:0.00028,OTU_97.3876:0.00937):0.00014,(OTU_97.6751:0.00016,OTU_97.1705:0.00224):0.0022):0.00118,OTU_97.10355:0.00483):0.00302,(OTU_97.11911:0,OTU_97.7846:0):0.00014):0.00012,OTU_97.41048:0.00229):0.0001,OTU_97.18979:0.07052):0.00014):0.00014,(OTU_97.41846:0,OTU_97.62:0):0.00014):0.00015,(OTU_97.405:0.00509,OTU_97.12449:0.00254):0.0481):0.00819,((((((((OTU_97.41770:0.11219,(((OTU_97.42965:0.01189,((OTU_97.3517:0.00482,(OTU_97.22289:0.00483,(OTU_97.27768:0.02402,OTU_97.33792:0.00483):0.00045):0.00067):0.00194,(OTU_97.32857:0.00029,OTU_97.34144:0.01207):0.00236):0.00283):0.00548,(OTU_97.42820:0.00255,OTU_97.42967:0.00272):0.00045):0.00239,((((OTU_97.41947:0.00253,OTU_97.42628:0.00281):0.00042,OTU_97.42905:0.00253):0.0084,(OTU_97.41955:0.02178,((OTU_97.2131:0.00993,((OTU_97.41965:0.00014,(OTU_97.41260:0.00014,(((OTU_97.30700:0,OTU_97.42626:0):0,OTU_97.45143:0):0.00014,OTU_97.42447:0.00257):0.0001):0.0001):0.00059,((OTU_97.32506:0.00014,((((OTU_97.10982:0.00492,OTU_97.920:0.0145):0.00301,((((((OTU_97.29302:0,OTU_97.10463:0):0.00014,((OTU_97.40962:0.00014,OTU_97.25387:0.00218):0.00011,((((((OTU_97.40836:0,OTU_97.13685:0):0,OTU_97.41639:0):0.00014,OTU_97.22932:0.00028):0.00014,((OTU_97.43057:0.00014,OTU_97.16989:0.00014):0.00229,(((OTU_97.30196:0.00233,OTU_97.42982:0.00014):0.00269,OTU_97.1791:0.00362):0.00793,OTU_97.42996:0.00014):0.0001):0.00016):0.00073,OTU_97.1189:0.00239):0.00404,OTU_97.40782:0.01207):0.00082):0.00014):0.00014,OTU_97.41153:0.00014):0.00084,OTU_97.6981:0.00463):0.00015,(OTU_97.27384:0.00014,OTU_97.43017:0.00014):0.00238):0.00282,OTU_97.11038:0.0024):0.00045):0.00027,(OTU_97.43092:0,OTU_97.41687:0):0.00014):0.00252,OTU_97.43020:0.00014):0.0017):0.00043,(OTU_97.42973:0.00249,OTU_97.41815:0.01141):0.00331):0.00029):0.00061):0.00107,((((OTU_97.17835:0.00025,((((OTU_97.26118:0.00014,((OTU_97.34404:0,OTU_97.42789:0):0.00014,OTU_97.27701:0.00014):0.00014):0.00014,OTU_97.24389:0.00238):0.00119,OTU_97.41849:0.00245):0.00039,OTU_97.42589:0.00014):0.00025):0.00155,OTU_97.41045:0.02302):0.00209,OTU_97.21154:0.00172):0.0001,(((OTU_97.23693:0,OTU_97.31818:0):0,OTU_97.24496:0):0,OTU_97.13654:0):0.00014):0.00394):0.00014):0.00108):0.00118,OTU_97.40822:0.01634):0.00014):0.0025):0.03135,(((OTU_97.41058:0,OTU_97.43028:0):0,OTU_97.40760:0):0.00014,(((OTU_97.42615:0.00222,(OTU_97.42870:0.03117,(OTU_97.43011:0.00928,((OTU_97.41354:0.00241,(OTU_97.32990:0.00276,(OTU_97.42242:0.00551,(((OTU_97.33749:0.00014,(OTU_97.42243:0.00463,(OTU_97.42824:0.01359,OTU_97.43046:0.00257):0.00042):0.00028):0.00014,(OTU_97.33664:0,OTU_97.42663:0):0.00014):0.00098,(OTU_97.42864:0.00401,(OTU_97.41051:0.0107,(OTU_97.34681:0.00587,((OTU_97.42946:0.00262,(OTU_97.43012:0.00159,OTU_97.32787:0.00246):0.00733):0.00119,OTU_97.42911:0.00703):0.00132):0.00492):0.00073):0.00801):0.00174):0.00055):0.00024):0.00451,((OTU_97.42854:0.00016,OTU_97.42662:0.00224):0.0029,OTU_97.27801:0.00238):0.00015):0.00029):0.00043):0.00014):0.00056,OTU_97.42859:0.01102):0.00022,(OTU_97.42917:0.00014,((OTU_97.42554:0.008,OTU_97.19010:0.0033):0.00109,OTU_97.42997:0.00256):0.00016):0.00235):0.00043):0.00241):0.00014,(OTU_97.42195:0.03857,OTU_97.42635:0.00969):0.01494):0.00223,OTU_97.32767:0.0046):0.00035,(((((OTU_97.18164:0.00483,OTU_97.24291:0.00727):0.00853,(((OTU_97.43068:0,OTU_97.42838:0):0.00014,OTU_97.41950:0.00125):0.00388,OTU_97.42866:0.00253):0.00168):0.00326,((OTU_97.42152:0.00046,OTU_97.43049:0.00024):0.0001,OTU_97.1957:0.00014):0.00037):0.00023,OTU_97.42648:0.00014):0.00061,(((OTU_97.42576:0.08865,OTU_97.1530:0.05237):0.00633,(OTU_97.191:0.03927,((((((OTU_97.41367:0.00014,OTU_97.41956:0.01681):0.00365,OTU_97.42676:0.01757):0.00218,OTU_97.42603:0.01224):0.00253,(OTU_97.42592:0.0091,(OTU_97.33810:0.00269,(OTU_97.42658:0.01722,OTU_97.42194:0.01732):0.00148):0.01531):0.00633):0.00826,OTU_97.42962:0.01559):0.00192,OTU_97.4151:0.0257):0.00704):0.00252):0.00481,OTU_97.41732:0.02954):0.00014):0.00014):0.00203,(((OTU_97.18211:0.00845,OTU_97.17622:0.01795):0.00043,(OTU_97.4541:0.00072,((((OTU_97.1587:0.00014,(((OTU_97.41978:0.0086,(((OTU_97.26856:0.00695,OTU_97.14652:0.01015):0.00028,(OTU_97.534:0,OTU_97.14913:0):0.00014):0.00016,OTU_97.39:0.00255):0.00015):0.00015,OTU_97.5998:0.00285):0.00274,(OTU_97.4379:0.00014,(OTU_97.2360:0.00014,OTU_97.17853:0.00014):0.00241):0.00016):0.00226):0.0001,OTU_97.696:0.00982):0.00131,(OTU_97.27544:0.00251,((OTU_97.29298:0.00014,(OTU_97.34546:0,OTU_97.14909:0):0.0003):0.00014,OTU_97.22651:0.00014):0.0003):0.00792):0.00014,(OTU_97.28855:0,OTU_97.33238:0):0.00014):0.00381):0.00639):0.08652,OTU_97.18395:0.00909):0.00033):0.01399,OTU_97.18804:0.00015):0.01482,((((OTU_97.211:0.01284,OTU_97.1462:0.00466):0.05508,(OTU_97.407:0.10367,OTU_97.428:0.08701):0.00737):0.02702,((((OTU_97.245:0.00929,(((((OTU_97.1569:0.01028,OTU_97.28977:0.00638):0.00016,OTU_97.264:0.01343):0.00243,OTU_97.2354:0.00617):0.00034,OTU_97.1049:0.00014):0.00024,OTU_97.15014:0.00287):0.00701):0.03139,((OTU_97.34106:0.00553,(OTU_97.1123:0.00298,(OTU_97.1455:0.00835,(((OTU_97.7061:0.01799,(OTU_97.19062:0.0118,OTU_97.2398:0.00445):0.00182):0.00011,(OTU_97.42448:0.00282,OTU_97.34596:0.00028):0.00282):0.00792,(OTU_97.31259:0.00347,(((OTU_97.10294:0.01158,OTU_97.126:0.011):0.00015,OTU_97.6753:0.01147):0.00015,(OTU_97.40742:0.00559,OTU_97.20832:0.01134):0.00295):0.00272):0.00274):0.00267):0.00015):0.00228):0.00294,(OTU_97.44072:0.02113,OTU_97.1691:0.00299):0.00594):0.00533):0.00014,(((OTU_97.5996:0.00277,(OTU_97.20129:0.00014,(((OTU_97.42902:0.00621,OTU_97.34484:0.00585):0.00016,(OTU_97.16602:0.00014,OTU_97.31969:0.00014):0.00028):0.00897,OTU_97.15026:0.00014):0.00166):0.00072):0.00277,OTU_97.16527:0.00265):0.00265,OTU_97.98:0.0029):0.00281):0.01217,(((OTU_97.2639:0.00505,OTU_97.322:0.00671):0.01917,OTU_97.307:0.04454):0.04274,((OTU_97.6993:0.00264,((OTU_97.11450:0,OTU_97.41519:0):0.00014,(((OTU_97.15214:0.02192,(OTU_97.36484:0.46114,OTU_97.44414:0.0057):0.00318):0.00706,((OTU_97.30800:0.00014,(OTU_97.1886:0.0103,OTU_97.3221:0.00261):0.00792):0.00015,(OTU_97.18459:0.00014,OTU_97.3506:0.03407):0.00498):0.00708):0.00014,OTU_97.55:0.01975):0.00014):0.00014):0.00014,(OTU_97.2766:0,OTU_97.40838:0):0.00014):0.01782):0.01268):0.03248):0.0444,(OTU_97.34320:0.00014,((OTU_97.1952:0.00359,(OTU_97.29875:0,OTU_97.106:0):0.00014):0.01452,OTU_97.31344:0.00014):0.00231):0.11756):0.05563):0.00697):0.03917,((OTU_97.342:0.05034,OTU_97.383:0.01717):0.00014,(((((OTU_97.2769:0.00014,(OTU_97.18261:0.01261,(OTU_97.15757:0.00058,OTU_97.33295:0.00745):0.00893):0.00283):0.0001,OTU_97.7937:0.00014):0.00083,OTU_97.1764:0.00254):0.00014,(OTU_97.32651:0,OTU_97.75:0):0.00014):0.01285,OTU_97.408:0.04209):0.00766):0.05633):0.14482):0.01466,(((OTU_97.497:0.12539,OTU_97.406:0.06936):0.13993,(OTU_97.300:0.4216,(OTU_97.467:0.06774,OTU_97.551:0.00025):0.33299):0.12599):0.02466,((OTU_97.39556:0.00014,OTU_97.326:0.0075):0.23644,OTU_97.568:0.16984):0.031):0.04319):0.0246,(((((((OTU_97.145:0.00014,(OTU_97.10943:0.00242,OTU_97.34977:0.03296):0.00717):0.00015,(OTU_97.19505:0.00014,OTU_97.14939:0.00014):0.00253):0.06328,((OTU_97.210:0.00569,OTU_97.15909:0.00232):0.07519,(OTU_97.22312:0.00016,(((OTU_97.23462:0,OTU_97.26500:0):0.00043,OTU_97.153:0.00897):0.00446,(OTU_97.8114:0,OTU_97.913:0):0.00014):0.00012):0.11115):0.01391):0.06612,(((OTU_97.569:0.04312,(OTU_97.176:0.01088,(OTU_97.9286:0.01156,OTU_97.44970:0.00593):0.01169):0.0126):0.00519,OTU_97.362:0.03628):0.08823,OTU_97.330:0.04977):0.03743):0.00015,(OTU_97.207:0.0558,(((OTU_97.92:0.00014,(((OTU_97.14340:0.00014,OTU_97.3326:0.00273):0.00016,OTU_97.26568:0.00226):0.00455,(OTU_97.19857:0.0023,(OTU_97.33021:0.00014,(OTU_97.27900:0.00014,(OTU_97.26542:0.00014,OTU_97.44329:0.00154):0.00014):0.00014):0.00014):0.0005):0.00262):0.00014,OTU_97.6437:0.00014):0.0016,OTU_97.27554:0.01413):0.07892):0.02801):0.01206,((((OTU_97.13454:0.00245,((OTU_97.14572:0.00687,OTU_97.585:0.01637):0.00217,((OTU_97.403:0.00483,(OTU_97.34993:0.00236,OTU_97.33297:0.00503):0.00022):0.00169,OTU_97.35927:0.00242):0.00082):0.00463):0.0004,((OTU_97.28516:0.02817,(OTU_97.25213:0.00015,OTU_97.87:0.01243):0.00246):0.0003,OTU_97.39482:0.00014):0.00061):0.16095,(OTU_97.323:0.0725,OTU_97.638:0.15072):0.03312):0.0062,((((OTU_97.1696:0.00466,((((((OTU_97.4441:0.00216,(OTU_97.7961:0.00225,OTU_97.1094:0.00014):0.0033):0.00257,((OTU_97.33039:0.00014,((OTU_97.9093:0.006,OTU_97.45121:0.00014):0.00015,(((OTU_97.2488:0.00014,OTU_97.14521:0.00521):0.00393,OTU_97.45380:0.00014):0.00728,OTU_97.9122:0.00015):0.00015):0.00028):0.00014,OTU_97.7723:0.00014):0.00057):0.00063,OTU_97.21075:0.00397):0.0001,((OTU_97.85:0.00609,OTU_97.4647:0.01056):0.00478,(OTU_97.11893:0.00448,(OTU_97.3055:0.0042,OTU_97.724:0.01099):0.00237):0.00016):0.00449):0.00384,((OTU_97.10627:0.00736,OTU_97.31367:0.00445):0.00065,OTU_97.41599:0.00429):0.00187):0.01155,(((OTU_97.6206:0.01701,OTU_97.2694:0.02842):0.00156,(((OTU_97.914:0.0077,(OTU_97.44357:0.00014,(OTU_97.21220:0.00014,OTU_97.69:0.00014):0.00014):0.00016):0.00188,(((OTU_97.783:0.01846,OTU_97.44605:0.00015):0.00375,OTU_97.8498:0.01465):0.00422,OTU_97.5262:0.00398):0.00686):0.00358,OTU_97.28843:0.00014):0.0004):0.00828,(OTU_97.21010:0.00016,OTU_97.287:0.00764):0.00893):0.04182):0.00182):0.00932,(OTU_97.5891:0.0082,OTU_97.262:0.01325):0.02264):0.00607,OTU_97.256:0.06698):0.10584,(((OTU_97.4164:0.00014,(OTU_97.45085:0.00014,((OTU_97.4921:0.00394,(OTU_97.9754:0.06409,(((OTU_97.44401:0.00014,((OTU_97.30479:0.00671,(OTU_97.1054:0.00648,((OTU_97.2284:0,OTU_97.9159:0):0.00014,OTU_97.24495:0.00028):0.00015):0.00239):0.00037,OTU_97.2947:0.01065):0.00052):0.00162,OTU_97.836:0.00014):0.00337,(OTU_97.1137:0.0001,(OTU_97.21660:0.00459,(OTU_97.23799:0.00424,OTU_97.10081:0.00014):0.0021):0.00016):0.00014):0.002):0.00399):0.00015,OTU_97.107:0.00014):0.00258):0.00016):0.00029,(OTU_97.44786:0.03292,OTU_97.4225:0.00209):0.00498):0.04109,(((OTU_97.114:0.00287,OTU_97.44111:0.00407):0.01002,OTU_97.16543:0.002):0.00053,OTU_97.45190:0.02421):0.08082):0.02012):0.01869):0.02865):0.03505,(OTU_97.9844:0.00015,OTU_97.237:0.0069):0.17206):0.00899):0.00923,((OTU_97.304:0.20849,(OTU_97.314:0.04304,OTU_97.177:0.13654):0.07832):0.03295,(((((OTU_97.234:0.00016,OTU_97.41831:0.01465):0.07928,((((OTU_97.6389:0.01196,OTU_97.7999:0.00043):0.00749,OTU_97.66:0.00014):0.00225,(OTU_97.15280:0.00014,(OTU_97.7335:0.00014,OTU_97.4933:0.00014):0.00077):0.00534):0.00452,(OTU_97.3253:0.00271,OTU_97.12356:0.00515):0.00316):0.10871):0.01251,(OTU_97.352:0.05584,OTU_97.596:0.06602):0.08603):0.09025,((((((((((((OTU_97.17480:0.00421,OTU_97.20911:0.0023):0.00011,OTU_97.2800:0.00625):0.00015,((OTU_97.8778:0.04552,((OTU_97.31315:0.00842,OTU_97.8819:0.00236):0.00268,OTU_97.27330:0.00257):0.00153):0.00164,(OTU_97.40917:0.00445,(OTU_97.7771:0.00028,OTU_97.44654:0.00701):0.00894):0.00483):0.00237):0.00266,(((OTU_97.2264:0.00231,(OTU_97.10497:0.00014,((OTU_97.53:0,OTU_97.7109:0):0.00014,OTU_97.219:0.0114):0.00424):0.00012):0.0001,OTU_97.25603:0.00014):0.00015,(OTU_97.11656:0.00014,OTU_97.44368:0.01106):0.00025):0.00283):0.00015,OTU_97.6283:0.04494):0.01163,(((OTU_97.11855:0.00231,(OTU_97.21454:0.00763,(OTU_97.23739:0.00014,(OTU_97.28348:0.00439,OTU_97.18619:0.00927):0.00029):0.00897):0.00262):0.00222,(OTU_97.33388:0.0084,((OTU_97.11249:0.01396,OTU_97.16475:0.04352):0.00684,((OTU_97.29524:0.00221,(OTU_97.23008:0.00221,OTU_97.37668:0.01575):0.00014):0.00381,OTU_97.12014:0.01132):0.00013):0.00491):0.00015):0.00211,OTU_97.15634:0.00015):0.00015):0.03348,((OTU_97.7758:0.02488,(((((((OTU_97.44894:0.00406,((OTU_97.32451:0.00195,(OTU_97.6102:0.00014,(OTU_97.59:0.00191,(OTU_97.3207:0.00014,((OTU_97.2637:0.00385,OTU_97.2890:0.00014):0.00191,(OTU_97.15433:0.01529,OTU_97.44482:0.00014):0.00447):0.00014):0.00015):0.00013):0.00041):0.00011,OTU_97.6088:0.00014):0.00016):0.00025,(OTU_97.224:0,OTU_97.7396:0):0.00014):0.0001,OTU_97.269:0.002):0.00168,OTU_97.988:0.06186):0.00014,OTU_97.6522:0.02592):0.00015,(OTU_97.41500:0.00014,((OTU_97.31118:0.01832,OTU_97.18715:0.00059):0.01139,OTU_97.42525:0.0083):0.00014):0.00014):0.00271,(OTU_97.15236:0.00618,(OTU_97.18031:0.00014,(OTU_97.22300:0.01427,OTU_97.42237:0.00872):0.00012):0.00011):0.0047):0.00616):0.00974,(OTU_97.519:0.07289,((OTU_97.2233:0.00014,((((OTU_97.24916:0.01997,OTU_97.9535:0.00514):0.00781,(OTU_97.12964:0.00438,OTU_97.5806:0.00284):0.02151):0.02137,OTU_97.1324:0.01059):0.00261,OTU_97.184:0.00201):0.00014):0.0027,(OTU_97.19971:0.07422,OTU_97.14878:0.00437):0.01845):0.06039):0.02984):0.0147):0.00559,((((OTU_97.226:0.00014,OTU_97.32892:0.00572):0.03935,(OTU_97.623:0.05917,(OTU_97.292:0.00716,OTU_97.20191:0.0003):0.07681):0.01535):0.01212,(((OTU_97.25286:0.00014,(OTU_97.6882:0.00014,(OTU_97.9679:0.0498,((OTU_97.34541:0.00229,(OTU_97.5033:0.0023,OTU_97.4184:0.01668):0.00015):0.00639,OTU_97.25370:0.00363):0.00427):0.00134):0.00039):0.00028,(OTU_97.14217:0.00455,OTU_97.82:0.02661):0.00014):0.03191,((OTU_97.24424:0.01716,(OTU_97.44532:0.01829,(OTU_97.25287:0.00029,(OTU_97.30481:0.00452,OTU_97.31222:0.00233):0.00014):0.00345):0.00996):0.00156,(OTU_97.7756:0.01276,(((OTU_97.83:0.00453,(OTU_97.15809:0.00015,(OTU_97.1982:0.00997,(OTU_97.3388:0.00015,OTU_97.5231:0.01603):0.0045):0.00489):0.00433):0.00106,(OTU_97.21138:0.00459,(OTU_97.6351:0,OTU_97.7260:0):0.00014):0.00431):0.00118,OTU_97.19778:0.00029):0.00198):0.00015):0.03041):0.01155):0.00723,((OTU_97.15705:0.00252,((((OTU_97.3151:0.00271,(OTU_97.11883:0.00264,OTU_97.37972:0.00039):0.0024):0.00512,OTU_97.9960:0.01355):0.00012,(((OTU_97.88:0.03127,OTU_97.40685:0.08036):0.0167,OTU_97.4000:0.02592):0.00518,OTU_97.38219:0.00014):0.00015):0.00014,OTU_97.15796:0.00014):0.00014):0.00738,OTU_97.604:0.06202):0.10311):0.00692):0.00564,((OTU_97.531:0.05022,OTU_97.339:0.11053):0.0039,(((OTU_97.44317:0.00542,OTU_97.228:0.00014):0.03278,(((((((OTU_97.5427:0.01952,OTU_97.43281:0.00278):0.00015,OTU_97.3823:0.01555):0.0001,OTU_97.40505:0.00014):0.00012,OTU_97.19677:0.00014):0.00959,(OTU_97.68:0.00275,(OTU_97.2032:0.00014,(((OTU_97.40251:0.00014,OTU_97.20901:0.03255):0.00027,OTU_97.30290:0.00293):0.00025,(OTU_97.30314:0,OTU_97.12224:0):0.00014):0.00025):0.00012):0.00028):0.02441,OTU_97.503:0.02528):0.00482,(OTU_97.22834:0.00014,(OTU_97.36085:0.00276,OTU_97.4402:0.00544):0.0122):0.00286):0.00883):0.02084,OTU_97.283:0.07778):0.01492):0.0131):0.00183,(((((OTU_97.195:0.00243,(OTU_97.9012:0.00016,OTU_97.6449:0.01179):0.01802):0.02947,OTU_97.365:0.04388):0.01806,(OTU_97.305:0.01682,OTU_97.18528:0.02476):0.03726):0.01422,(OTU_97.423:0.04443,OTU_97.19784:0.03158):0.01563):0.01243,((OTU_97.334:0.00882,(OTU_97.2232:0.00399,OTU_97.25108:0.02348):0.00716):0.05955,(((((OTU_97.42207:0.04352,OTU_97.34438:0.00705):0.00245,OTU_97.40922:0.00491):0.0004,OTU_97.7385:0.04717):0.00014,((OTU_97.32570:0.02203,(OTU_97.32525:0.02401,OTU_97.6559:0.00024):0.03321):0.00847,(OTU_97.33707:0.02024,(OTU_97.2307:0.00543,(((OTU_97.41449:0.00483,OTU_97.34426:0.00991):0.00324,(((OTU_97.115:0.00042,(OTU_97.1321:0.00286,OTU_97.32339:0.0024):0.0001):0.0001,OTU_97.44424:0.00014):0.00588,OTU_97.35965:0.0049):0.00311):0.00249,OTU_97.25816:0.01903):0.01211):0.0091):0.01465):0.00641):0.00244,((OTU_97.1005:0.00236,((OTU_97.11510:0,OTU_97.31658:0):0.00014,((((OTU_97.274:0.00238,(OTU_97.11365:0.00245,(OTU_97.28244:0.00242,(OTU_97.45439:0.00014,OTU_97.48:0.01222):0.00243):0.0018):0.00062):0.00245,(((OTU_97.36380:0.00239,OTU_97.22563:0.00495):0.00239,(OTU_97.26425:0.01575,(OTU_97.32083:0.02194,((OTU_97.31218:0.00263,OTU_97.6807:0.00469):0.00024,OTU_97.44581:0.00255):0.00314):0.00393):0.00451):0.00222,OTU_97.33958:0.00014):0.00011):0.00014,OTU_97.6436:0.00229):0.00028,(OTU_97.25880:0.00129,OTU_97.31488:0.0046):0.00129):0.00023):0.00629):0.01358,((OTU_97.21390:0.00918,(OTU_97.34968:0.00229,OTU_97.1309:0.00744):0.00738):0.00724,OTU_97.19813:0.00015):0.01):0.00265):0.02124):0.02782):0.00519):0.00349,(OTU_97.437:0.05349,((OTU_97.435:0.01434,OTU_97.600:0.05361):0.00014,((((OTU_97.363:0.03907,((((OTU_97.233:0.00585,OTU_97.24795:0.01004):0.02117,(OTU_97.286:0.00401,OTU_97.7794:0.00317):0.06413):0.02481,OTU_97.462:0.05586):0.05559,(OTU_97.461:0.07504,(OTU_97.6762:0.01702,OTU_97.338:0.00883):0.04328):0.00792):0.00088):0.04023,(OTU_97.41651:0.01294,(OTU_97.175:0.01748,OTU_97.16162:0.02141):0.00014):0.03117):0.0041,OTU_97.411:0.04931):0.0065,((((OTU_97.12899:0.00696,(OTU_97.240:0.00244,OTU_97.5241:0.00014):0.00253):0.04432,(OTU_97.298:0.00849,OTU_97.822:0.00014):0.04022):0.0123,(OTU_97.538:0.10657,(OTU_97.577:0.05261,OTU_97.619:0.04796):0.03654):0.07371):0.00672,OTU_97.397:0.05616):0.00016):0.00839):0.0075):0.01708):0.00172,((OTU_97.555:0.02035,((OTU_97.17591:0.00229,OTU_97.327:0.00942):0.02865,(OTU_97.33325:0.00028,(OTU_97.31879:0.01271,(OTU_97.215:0.00501,OTU_97.2854:0.00173):0.00321):0.00014):0.04504):0.00641):0.01735,(OTU_97.359:0.06321,(OTU_97.7237:0.03329,OTU_97.536:0.03422):0.0196):0.00367):0.01307):0.08019):0.0171,(((((((OTU_97.454:0.05209,((((((OTU_97.22669:0.00223,OTU_97.4369:0.00481):0.00045,OTU_97.34339:0.01833):0.00549,OTU_97.133:0.0277):0.0001,(OTU_97.44827:0.00016,OTU_97.34524:0.05905):0.00505):0.01487,((OTU_97.349:0.04175,OTU_97.512:0.09973):0.0597,(OTU_97.44723:0.01301,((OTU_97.189:0.00231,(OTU_97.1567:0.01418,OTU_97.6408:0.00042):0.00219):0.0001,OTU_97.45200:0.01477):0.00016):0.05075):0.06355):0.01051,(((OTU_97.42413:0.00453,OTU_97.21196:0.00216):0.0002,((((((OTU_97.28652:0.00014,(OTU_97.25842:0.00219,OTU_97.8785:0.00426):0.0001):0.00014,((OTU_97.340:0.00702,OTU_97.45115:0.02739):0.00748,(((OTU_97.51:0.00046,OTU_97.36070:0.00014):0.00166,OTU_97.16701:0.00238):0.0004,(OTU_97.15750:0.0225,OTU_97.42951:0.0217):0.00015):0.00016):0.00264):0.00014,(OTU_97.9722:0.00014,(OTU_97.32265:0.00014,OTU_97.6132:0.0024):0.0001):0.0018):0.00682,((OTU_97.12778:0.00014,OTU_97.9764:0.00958):0.00233,OTU_97.44483:0.01125):0.00011):0.02126,(OTU_97.527:0.0195,((OTU_97.389:0.09398,(((OTU_97.34268:0.00216,OTU_97.154:0.00016):0.00442,OTU_97.43484:0.0286):0.00011,(OTU_97.31349:0,OTU_97.41607:0):0.00208):0.02121):0.02934,((OTU_97.45130:0.00014,OTU_97.44835:0.00045):0.0038,((OTU_97.7812:0.01625,(OTU_97.129:0.02094,OTU_97.24962:0.00822):0.00389):0.00174,OTU_97.1311:0.03957):0.00119):0.03112):0.01406):0.00975):0.00186,((OTU_97.12509:0.00014,OTU_97.1563:0.00825):0.01204,(OTU_97.3331:0.00014,(OTU_97.44836:0.00421,((OTU_97.30987:0.00016,((OTU_97.18807:0.00816,(OTU_97.5331:0.01043,((OTU_97.9168:0.00014,((OTU_97.10895:0.00015,OTU_97.1060:0.00598):0.0039,OTU_97.10670:0.00222):0.00314):0.00034,OTU_97.37537:0.00014):0.00012):0.00768):0.00142,OTU_97.42529:0.00026):0.0003):0.00012,OTU_97.6649:0.00605):0.0002):0.00025):0.00316):0.00506):0.00014):0.11021,OTU_97.516:0.09523):0.00994):0.0144):0.00162,((OTU_97.313:0.09198,OTU_97.259:0.08789):0.00853,OTU_97.716:0.19882):0.02128):0.02411,(((((OTU_97.197:0.00625,OTU_97.3382:0.00242):0.00015,(OTU_97.21345:0.01079,OTU_97.6303:0.01225):0.00277):0.21583,((OTU_97.164:0.00014,(OTU_97.8691:0.02028,OTU_97.21906:0.00243):0.00011):0.00012,OTU_97.40075:0.01558):0.0597):0.00857,(((OTU_97.400:0.00014,(OTU_97.38768:0.00014,OTU_97.15536:0.00284):0.00498):0.00015,OTU_97.139:0.00014):0.12298,(OTU_97.17121:0.00647,OTU_97.441:0.00287):0.09526):0.0086):0.01466,OTU_97.507:0.10671):0.02183):0.02152,OTU_97.567:0.09251):0.0081,OTU_97.468:0.14043):0.01857,OTU_97.251:0.14647):0.02423,OTU_97.364:0.15834):0.00818):0.03823):0.02415):0.02358,((OTU_97.306:0.30252,(((((((OTU_97.105:0.00015,((OTU_97.235:0.03663,OTU_97.41990:0.03417):0.00297,((OTU_97.27695:0.00336,OTU_97.37245:0.00016):0.0032,OTU_97.24711:0.00028):0.00313):0.0003):0.0349,((((((OTU_97.8474:0.00296,(OTU_97.18688:0.00014,OTU_97.36382:0.00013):0.00016):0.02389,OTU_97.135:0.00014):0.02277,(OTU_97.27963:0.00846,OTU_97.267:0.02492):0.00292):0.00588,OTU_97.444:0.00333):0.00452,((OTU_97.34713:0.00333,((OTU_97.2252:0.00014,(OTU_97.28049:0.00014,(OTU_97.11822:0.00323,OTU_97.27753:0.00659):0.00366):0.00029):0.00014,OTU_97.4233:0.01537):0.00233):0.00147,(OTU_97.13173:0.00502,OTU_97.846:0.00016):0.01121):0.00719):0.00415,(((OTU_97.74:0.00015,(OTU_97.14283:0.00014,OTU_97.492:0.00028):0.00597):0.00594,(OTU_97.3176:0.00087,(OTU_97.25413:0.02371,(OTU_97.36127:0.00307,OTU_97.18000:0.01031):0.00724):0.00872):0.00014):0.00255,OTU_97.26534:0.0032):0.00049):0.01416):0.00705,(OTU_97.648:0.16689,((((((OTU_97.19815:0.00014,(((OTU_97.398:0.01151,OTU_97.17643:0.00435):0.02983,(((OTU_97.27101:0.00014,(OTU_97.315:0.04352,(OTU_97.31355:0.00686,(OTU_97.11451:0.00338,OTU_97.35941:0.01825):0.00015):0.0129):0.00014):0.00658,(OTU_97.44996:0.00014,(OTU_97.6838:0.00353,OTU_97.18589:0.00343):0.00441):0.0044):0.00302,((((OTU_97.2367:0.00014,OTU_97.36271:0.00014):0.0228,(OTU_97.29414:0,OTU_97.36451:0):0.00015):0.00015,(((OTU_97.11945:0.02171,((OTU_97.31128:0.04298,OTU_97.44972:0.01012):0.00014,((OTU_97.37523:0.01175,OTU_97.18898:0.00334):0.00391,OTU_97.15320:0.00211):0.00042):0.00363):0.00668,(((OTU_97.24:0.00351,(OTU_97.33354:0,OTU_97.39489:0):0.00014):0.00348,(((OTU_97.25526:0,OTU_97.13603:0):0.00014,(OTU_97.37954:0.00393,OTU_97.36238:0.00351):0.00014):0.00028,(OTU_97.21394:0,OTU_97.17779:0):0.00014):0.00014):0.00016,(OTU_97.34047:0.01352,(OTU_97.23668:0.01907,OTU_97.41394:0.00014):0.00017):0.00175):0.00015):0.00316,OTU_97.20624:0.01337):0.00624):0.00346,OTU_97.23524:0.00364):0.00335):0.0032):0.00016,(((OTU_97.35354:0,OTU_97.1267:0):0,OTU_97.3522:0):0.00014,(OTU_97.34808:0.00677,(OTU_97.972:0.00014,(((OTU_97.32238:0.00329,(OTU_97.14773:0.00652,((OTU_97.762:0.00016,OTU_97.6228:0.00014):0.00027,OTU_97.24133:0.00014):0.00014):0.00014):0.00014,OTU_97.40059:0.00014):0.00042,OTU_97.36035:0.00014):0.00574):0.00011):0.00381):0.00026):0.00251):0.00022,OTU_97.35214:0.00014):0.00055,OTU_97.36092:0.00014):0.01047,OTU_97.34754:0.00323):0.00934,((OTU_97.38092:0,OTU_97.36157:0):0.00014,((OTU_97.25654:0.00014,(OTU_97.33061:0.00014,(((OTU_97.35554:0.02061,(OTU_97.30676:0.00014,((OTU_97.24923:0.01903,(OTU_97.32788:0.00349,OTU_97.40572:0.00414):0.01431):0.00056,(OTU_97.8528:0,OTU_97.20526:0):0.00014):0.00104):0.00357):0.0001,OTU_97.22702:0.00014):0.00028,OTU_97.38106:0.00014):0.00061):0.00015):0.00859,(((OTU_97.32773:0.00014,OTU_97.37929:0.02514):0.00057,OTU_97.31802:0.00014):0.0003,OTU_97.41612:0.00014):0.00032):0.00016):0.00031):0.00014,((OTU_97.37244:0.00014,OTU_97.17325:0.00358):0.01076,(OTU_97.18605:0.00369,(((OTU_97.31704:0.02421,(((OTU_97.40405:0.00014,OTU_97.43881:0.00733):0.01818,OTU_97.40121:0.00753):0.01194,OTU_97.39153:0.03165):0.00363):0.00015,(((((OTU_97.35824:0,(OTU_97.35534:0,(OTU_97.14786:0,OTU_97.40587:0):0):0):0.00242,OTU_97.40529:0.00751):0.00235,OTU_97.43278:0.01523):0.00219,(OTU_97.35367:0.00014,(OTU_97.39219:0.01113,(OTU_97.37443:0,OTU_97.39066:0):0.00043):0.0001):0.00343):0.00268,((OTU_97.39925:0.00014,OTU_97.38331:0.02545):0.00366,((OTU_97.43265:0.00014,(OTU_97.35162:0.0036,OTU_97.14058:0.00359):0.00047):0.00634,(OTU_97.2109:0.00057,OTU_97.36391:0.00014):0.00319):0.00014):0.00208):0.00194):0.00373,((OTU_97.40695:0.00643,OTU_97.26040:0.00024):0.01187,(((OTU_97.39049:0.01393,(((OTU_97.28063:0,(OTU_97.38187:0,(OTU_97.33310:0,OTU_97.27797:0):0):0):0.00014,((((OTU_97.31069:0.00857,OTU_97.40226:0.00384):0.00968,(OTU_97.43205:0.0042,OTU_97.37867:0.00014):0.036):0.01038,(OTU_97.35854:0.03979,(OTU_97.36513:0.00387,(OTU_97.43971:0.00415,(OTU_97.37887:0.00439,OTU_97.40548:0.00014):0.00014):0.00015):0.00723):0.01123):0.00315,(((OTU_97.38869:0.0364,(((OTU_97.39825:0.01101,OTU_97.30910:0.0361):0.00355,OTU_97.40335:0.03076):0.00014,((OTU_97.37369:0.03569,(OTU_97.37686:0.00375,(OTU_97.208:0.00745,OTU_97.30431:0.01528):0.00042):0.00014):0.00744,(OTU_97.113:0.01323,OTU_97.16180:0.00016):0.00329):0.00329):0.00015):0.00801,(OTU_97.32218:0.08964,(OTU_97.40718:0.16875,OTU_97.1364:0.11533):0.00369):0.00272):0.00075,OTU_97.36423:0.00773):0.00135):0.00015):0.00125,((OTU_97.43346:0.00014,OTU_97.36278:0.02909):0.00071,OTU_97.35669:0.01116):0.01554):0.00027):0.00047,OTU_97.1185:0.00348):0.00065,(OTU_97.36139:0.00677,OTU_97.39106:0.00014):0.00089):0.00013):0.00021):0.00252):0.00501):0.0001):0.00511):0.00562):0.00945,(OTU_97.265:0.00379,((OTU_97.446:0.14067,(((OTU_97.7667:0.00014,((OTU_97.38220:0.00014,OTU_97.204:0.00028):0.00705,OTU_97.20737:0.00701):0.00028):0.00361,((OTU_97.31769:0.03803,OTU_97.218:0.00012):0.00015,(((OTU_97.13523:0.02048,OTU_97.15851:0.00014):0.02983,(OTU_97.13266:0.00014,(OTU_97.5008:0.00014,((OTU_97.12589:0.00014,OTU_97.36228:0.01374):0.00015,OTU_97.20548:0.01116):0.00484):0.0001):0.00191):0.0001,OTU_97.95:0.00014):0.00583):0.00016):0.00014,((((((OTU_97.24439:0.00014,((OTU_97.25427:0.00361,OTU_97.30513:0.00014):0.00089,OTU_97.1066:0.00986):0.0076):0.00014,OTU_97.34961:0.00014):0.00015,OTU_97.79:0.00029):0.02959,((OTU_97.110:0.0441,OTU_97.1853:0.01266):0.00014,OTU_97.147:0.00307):0.03129):0.04526,OTU_97.37968:0.05609):0.00817,(OTU_97.247:0,OTU_97.612:0):0.01755):0.03595):0.02809):0.00348,OTU_97.22113:0.00014):0.00021):0.00189):0.03682,((((((OTU_97.38738:0.00014,((OTU_97.20031:0.00014,((OTU_97.28043:0,OTU_97.8703:0):0.00014,OTU_97.24031:0.00356):0.00047):0.00233,OTU_97.40690:0.00014):0.00126):0.0001,OTU_97.40084:0.00027):0.02421,((OTU_97.37718:0.00768,OTU_97.37901:0.00014):0.00311,(((OTU_97.24659:0.00014,(((OTU_97.1043:0.00722,OTU_97.11308:0.0038):0.0139,OTU_97.38864:0.00014):0.00682,OTU_97.2092:0.00014):0.00014):0.00069,OTU_97.29:0.03224):0.00016,((OTU_97.426:0.01014,((((OTU_97.35552:0.00362,((OTU_97.11180:0.00014,((OTU_97.31214:0.00014,((((OTU_97.4165:0.01748,OTU_97.32128:0.00028):0.00014,OTU_97.33307:0.00355):0.00012,(OTU_97.37685:0,OTU_97.38169:0):0.00014):0.00011,OTU_97.39007:0.00014):0.00011):0.00011,OTU_97.26911:0.00014):0.00013):0.00391,OTU_97.19838:0.00035):0.00366):0.00041,OTU_97.6687:0.01946):0.00067,OTU_97.32255:0.00014):0.00033,OTU_97.9324:0.00361):0.0001):0.00014,(OTU_97.10682:0.00375,OTU_97.20774:0.00362):0.00032):0.00014):0.00014):0.00016):0.0176,OTU_97.659:0.09371):0.05204,((OTU_97.297:0.05745,(OTU_97.158:0.00014,OTU_97.18196:0.00787):0.05318):0.02254,(((OTU_97.1367:0.00322,OTU_97.1154:0.01872):0.00011,OTU_97.498:0.00014):0.00011,(OTU_97.3498:0.00653,OTU_97.156:0.00014):0.00982):0.15258):0.02723):0.00523,(((((OTU_97.17257:0.00331,OTU_97.432:0.02303):0.00099,OTU_97.9566:0.00642):0.00909,OTU_97.196:0.00014):0.06828,(OTU_97.350:0.03214,((OTU_97.4392:0.00436,(OTU_97.10594:0.005,OTU_97.1203:0.0209):0.00016):0.04575,OTU_97.343:0.05854):0.00917):0.01635):0.11403,(OTU_97.272:0.03516,((OTU_97.439:0.00015,OTU_97.8170:0.01291):0.08123,((OTU_97.34939:0.0177,OTU_97.76:0.00897):0.00015,OTU_97.44527:0.00027):0.02502):0.01802):0.01761):0.0094):0.02602):0.08883,((((OTU_97.3586:0.00966,(OTU_97.181:0.00011,(OTU_97.9110:0.00309,OTU_97.6496:0.00458):0.00016):0.00015):0.00014,OTU_97.31364:0.04285):0.03372,OTU_97.443:0.01914):0.15956,((((((((OTU_97.9323:0.0046,(OTU_97.2299:0.00237,OTU_97.1235:0.00245):0.01118):0.00256,((((((OTU_97.26763:0.01977,OTU_97.24731:0.01244):0.00016,(OTU_97.18797:0.00301,OTU_97.24116:0.00614):0.01365):0.00259,(OTU_97.30257:0.00273,OTU_97.18704:0.00284):0.00287):0.00259,(((((OTU_97.5265:0.03561,(((((OTU_97.34828:0.00707,OTU_97.11854:0.00073):0.00093,OTU_97.25225:0.00279):0.00076,OTU_97.44627:0.0086):0.0013,(OTU_97.3669:0.00264,OTU_97.6403:0.00496):0.00494):0.00014,(((((OTU_97.34263:0.00288,OTU_97.1775:0.00492):0.00244,OTU_97.5566:0.06863):0.00253,((OTU_97.13076:0.01069,OTU_97.22447:0.01444):0.00014,(OTU_97.5038:0.00802,OTU_97.1026:0.0056):0.00261):0.00015):0.01825,OTU_97.102:0.00274):0.00306,OTU_97.9626:0.01796):0.00016):0.00777):0.00271,(OTU_97.44145:0.00583,(OTU_97.136:0.00014,OTU_97.941:0.00518):0.00071):0.00015):0.00014,OTU_97.43368:0.02394):0.02439,(OTU_97.25119:0.00014,OTU_97.45303:0.01996):0.00217):0.00965,(OTU_97.32516:0.02755,OTU_97.42514:0.00824):0.02243):0.00014):0.02297,(((OTU_97.43107:0.01273,(((OTU_97.42444:0.0395,OTU_97.40946:0.0137):0.00925,((OTU_97.32980:0.00014,(OTU_97.45344:0.01396,(OTU_97.44892:0.01737,(OTU_97.34824:0.01089,OTU_97.42862:0.02397):0.00337):0.00269):0.00126):0.00015,(OTU_97.34773:0.00014,OTU_97.35097:0.00028):0.00245):0.00011):0.00057,((OTU_97.42181:0.0053,OTU_97.44620:0.00014):0.00043,OTU_97.42268:0.01341):0.0231):0.00902):0.00539,((OTU_97.2536:0.00529,OTU_97.44214:0.01566):0.00371,OTU_97.42137:0.00858):0.00466):0.00014,(((OTU_97.45050:0.0028,(((OTU_97.42241:0.00249,(OTU_97.41521:0.00998,(OTU_97.42844:0.00258,(OTU_97.45334:0.00016,OTU_97.41094:0.01062):0.00107):0.00341):0.0005):0.00014,(OTU_97.42590:0.00992,OTU_97.31400:0.09815):0.00634):0.00397,((OTU_97.42419:0.00014,OTU_97.44422:0.00014):0.00014,(OTU_97.42609:0.00244,OTU_97.42993:0.00014):0.00028):0.00187):0.00074):0.0001,(((OTU_97.31179:0.00953,OTU_97.1248:0.0284):0.00233,OTU_97.45209:0.00258):0.00935,((OTU_97.44514:0.00014,(OTU_97.42925:0.00269,OTU_97.42404:0.00187):0.00109):0.00241,(((OTU_97.42248:0.01613,OTU_97.45126:0.01421):0.03425,((OTU_97.43088:0.00073,OTU_97.42924:0.00014):0.00695,(((OTU_97.44421:0.00246,(OTU_97.44094:0.00467,OTU_97.28161:0.00267):0.00467):0.00011,(OTU_97.41188:0.00014,((OTU_97.43093:0.00265,OTU_97.41742:0.0076):0.00084,OTU_97.44423:0.00247):0.0001):0.00084):0.00016,OTU_97.45036:0.00016):0.00417):0.00044):0.0001,OTU_97.41140:0.00014):0.00012):0.00217):0.00029):0.00204,(((OTU_97.25327:0.03263,(((OTU_97.42177:0.0127,OTU_97.44521:0.005):0.00015,OTU_97.40943:0.00015):0.01831,OTU_97.41874:0.01048):0.02434):0.00936,OTU_97.42256:0.02415):0.00028,OTU_97.32801:0.02125):0.00391):0.00189):0.00199):0.00309,OTU_97.42454:0.08042):0.00278):0.00771,(((OTU_97.44981:0.02184,(OTU_97.43421:0.02059,(((((((((OTU_97.34372:0.00258,OTU_97.41233:0.00014):0.00015,OTU_97.42805:0.0028):0.0003,OTU_97.27005:0.0053):0.0153,(OTU_97.45412:0.01117,OTU_97.42930:0.00014):0.002):0.00016,OTU_97.42878:0.00336):0.01602,OTU_97.45028:0.00956):0.01041,((OTU_97.33866:0.00015,OTU_97.42229:0.00522):0.01964,OTU_97.44820:0.01729):0.00982):0.00589,OTU_97.41137:0.06721):0.00095,((((((OTU_97.42868:0.06691,OTU_97.44563:0.01733):0.01448,(((OTU_97.32111:0.01771,OTU_97.45196:0.02179):0.00931,OTU_97.45045:0.00545):0.00269,((OTU_97.44298:0.04748,(((((OTU_97.42305:0.00014,(OTU_97.33781:0.00014,OTU_97.34918:0.00014):0.00038):0.00078,(OTU_97.33960:0.02325,((OTU_97.44713:0.01001,OTU_97.31641:0.00209):0.00743,(OTU_97.33841:0.00099,((OTU_97.41568:0.00575,((OTU_97.41078:0.00014,(OTU_97.25709:0.00014,(OTU_97.44299:0.00014,OTU_97.45320:0.00014):0.00411):0.00013):0.00011,OTU_97.29490:0.00014):0.00013):0.00421,(((OTU_97.24587:0.00043,OTU_97.45030:0.00056):0.00621,OTU_97.26142:0.00014):0.00196,OTU_97.44846:0.00014):0.00017):0.01838):0.00828):0.00338):0.00902):0.00203,(OTU_97.41623:0.00859,OTU_97.42334:0.00564):0.00015):0.00625,OTU_97.38:0.01016):0.01393,(OTU_97.25049:0.00837,OTU_97.42087:0.00857):0.00263):0.00548):0.01618,(OTU_97.26462:0.01608,OTU_97.44518:0.00437):0.00185):0.00016):0.00015):0.00754,OTU_97.31061:0.00812):0.01528,(OTU_97.10384:0.00014,(OTU_97.31612:0.00014,OTU_97.44868:0.02242):0.00028):0.004):0.00445,OTU_97.41839:0.02534):0.00433,((((((((((OTU_97.43000:0.00264,OTU_97.25022:0.0084):0.00046,((OTU_97.41268:0.00272,(OTU_97.32701:0.01986,OTU_97.41334:0.01936):0.00057):0.00011,OTU_97.45297:0.00014):0.0016):0.00669,(OTU_97.44316:0.00015,OTU_97.32678:0.00766):0.00894):0.00909,OTU_97.1581:0.06024):0.00482,OTU_97.42852:0.02081):0.00412,(OTU_97.41805:0.00258,OTU_97.42636:0.01146):0.00315):0.0045,OTU_97.43427:0.01776):0.02073,OTU_97.42206:0.03582):0.00875,(OTU_97.42855:0.02913,((OTU_97.45328:0.00267,OTU_97.45213:0.00275):0.01049,(((OTU_97.41993:0.02212,(OTU_97.24339:0.01663,OTU_97.45398:0.03138):0.0032):0.00888,OTU_97.41003:0.02309):0.00016,(OTU_97.45266:0.0244,(OTU_97.42948:0.03839,OTU_97.34353:0.0311):0.00393):0.00084):0.00203):0.00209):0.00447):0.00203,(OTU_97.42987:0.03407,(((OTU_97.27463:0.02876,OTU_97.45345:0.01886):0.01376,(OTU_97.44452:0.00448,OTU_97.45362:0.00676):0.00331):0.00454,(OTU_97.45033:0.0049,(OTU_97.41694:0.00482,OTU_97.44944:0.00029):0.00014):0.00684):0.00221):0.00444):0.00015):0.00224):0.00194):0.00184):0.0019,(((OTU_97.34236:0.00966,((OTU_97.42938:0.00548,OTU_97.43386:0.02651):0.00238,(OTU_97.44495:0.02527,((OTU_97.8455:0.00529,((OTU_97.43098:0.00249,OTU_97.44406:0.00384):0.00713,OTU_97.45293:0.0047):0.01254):0.00268,OTU_97.6879:0.0124):0.00846):0.00741):0.00014):0.00219,((((((OTU_97.21929:0,OTU_97.45128:0):0.00014,OTU_97.31905:0.00243):0.00016,((OTU_97.42430:0.00014,OTU_97.45267:0.00014):0.00264,(OTU_97.30856:0,(OTU_97.24898:0,OTU_97.42688:0):0):0.0007):0.00086):0.00015,OTU_97.45321:0.00512):0.00187,OTU_97.45053:0.00285):0.00096,OTU_97.43010:0.00014):0.01008):0.00233,((((((((((OTU_97.28735:0.00331,(((OTU_97.44158:0,(OTU_97.42952:0,OTU_97.44157:0):0):0.00024,OTU_97.41230:0.0026):0.00535,OTU_97.45372:0.00014):0.00014):0.0001,OTU_97.42278:0.00518):0.00222,((OTU_97.45103:0.00371,(OTU_97.43072:0.00258,OTU_97.44631:0.00921):0.00021):0.00238,(((OTU_97.44665:0,(OTU_97.44941:0,OTU_97.45146:0):0):0.00056,(OTU_97.43466:0.0041,(OTU_97.42882:0,OTU_97.43120:0):0.00057):0.00265):0.00055,OTU_97.43097:0.00029):0.01428):0.00244):0.00015,OTU_97.41189:0.01802):0.00458,(OTU_97.32371:0.00501,OTU_97.45433:0.0078):0.00247):0.00016,(OTU_97.44920:0.01045,((OTU_97.45311:0.00764,OTU_97.45277:0.00014):0.00331,OTU_97.20684:0.02268):0.00016):0.00014):0.00186,(OTU_97.42425:0.00014,OTU_97.43075:0.00014):0.00576):0.00046,(((OTU_97.45058:0.00646,OTU_97.44188:0.00719):0.06167,OTU_97.19439:0.03076):0.00045,(((OTU_97.41867:0.02872,OTU_97.41744:0.0237):0.00014,OTU_97.42986:0.00288):0.00198,((OTU_97.41881:0.00511,OTU_97.45337:0.00014):0.00056,((((OTU_97.44958:0,OTU_97.45148:0):0.00014,OTU_97.44935:0.00417):0.00022,(OTU_97.41785:0.00645,(((OTU_97.45127:0.00496,(OTU_97.44312:0.00639,OTU_97.45233:0.00434):0.00648):0.0023,OTU_97.42632:0.00015):0.00231,OTU_97.32504:0.01341):0.00181):0.00434):0.00029,OTU_97.44851:0.00246):0.00014):0.00234):0.00208):0.00353):0.00014,(OTU_97.45396:0.00069,((((OTU_97.44704:0.00247,OTU_97.42989:0.01461):0.00022,OTU_97.42405:0.00014):0.00023,(((OTU_97.41853:0,OTU_97.45310:0):0,OTU_97.44093:0):0,OTU_97.42200:0):0.00014):0.00011,OTU_97.35171:0.00279):0.0001):0.00036):0.00209,(OTU_97.44457:0.00263,(OTU_97.44325:0.00572,(((OTU_97.42217:0.00555,OTU_97.28066:0.00014):0.00029,OTU_97.34730:0.00826):0.00501,OTU_97.32026:0.02856):0.00015):0.00014):0.00495):0.0001):0.00016):0.00094,OTU_97.42582:0.01248):0.00817):0.01178,(OTU_97.11809:0.00681,OTU_97.45340:0.00014):0.00029):0.0001,(OTU_97.26961:0.00259,OTU_97.40927:0.00014):0.0052):0.00388,OTU_97.34053:0.00014):0.00184,((((OTU_97.14804:0.00326,((OTU_97.12077:0.01761,OTU_97.1014:0.01153):0.00596,OTU_97.7163:0.00014):0.00915):0.00134,(OTU_97.1126:0.00707,OTU_97.10517:0.00042):0.00439):0.0001,OTU_97.3649:0.00014):0.00132,(OTU_97.212:0.04207,OTU_97.13370:0.00497):0.00717):0.00016):0.10384,(OTU_97.319:0.08718,(((OTU_97.216:0.00014,OTU_97.10699:0.00705):0.02614,OTU_97.22002:0.0369):0.00885,(((OTU_97.161:0.02243,(OTU_97.29883:0.00044,OTU_97.18721:0.00014):0.00029):0.03202,OTU_97.3377:0.00845):0.00016,OTU_97.41428:0.01863):0.0083):0.0146):0.06003):0.02718):0.02148):0.01433,(((OTU_97.544:0.01926,(OTU_97.16155:0.02924,OTU_97.165:0.02305):0.02102):0.08647,((OTU_97.3735:0,OTU_97.5062:0):0.06591,(OTU_97.337:0.04425,OTU_97.34395:0.00354):0.07591):0.03111):0.07203,(OTU_97.513:0.0091,(OTU_97.14853:0.00045,((OTU_97.3272:0.00014,OTU_97.3066:0.00029):0.00488,OTU_97.162:0.0208):0.00319):0.01628):0.13375):0.0119):0.04176):0.03176,(((OTU_97.391:0.01707,OTU_97.37995:0.00863):0.1198,(OTU_97.2839:0.00014,OTU_97.347:0.0281):0.15934):0.01065,OTU_97.558:0.09839):0.13985):0.05479):0.02239,(((OTU_97.602:0.02908,(OTU_97.463:0.25387,(((((OTU_97.487:0.00014,(((OTU_97.5017:0.01269,(OTU_97.8595:0.00208,(((OTU_97.42210:0,OTU_97.14982:0):0,OTU_97.16522:0):0.00014,(OTU_97.1832:0.00209,(OTU_97.10499:0.00411,OTU_97.12530:0.01158):0.00015):0.00015):0.00028):0.0003):0.00268,OTU_97.42450:0.00347):0.00032,OTU_97.15972:0.00229):0.00029):0.00029,OTU_97.10288:0.04109):0.00015,OTU_97.73:0.00014):0.00014,OTU_97.44399:0.00234):0.02099,((OTU_97.112:0.00356,OTU_97.355:0.00014):0.0001,OTU_97.19169:0.00014):0.04274):0.01023):0.00599):0.0909,(((((((((OTU_97.21050:0.00445,(OTU_97.33908:0.00014,((((OTU_97.33407:0.00672,OTU_97.42634:0.00014):0.00301,(OTU_97.43019:0.0031,OTU_97.45092:0.01408):0.00381):0.00032,OTU_97.15947:0.02211):0.00373,((((OTU_97.41941:0.00016,OTU_97.18347:0.00216):0.00643,OTU_97.43080:0.08866):0.00212,(OTU_97.14880:0.00016,OTU_97.7278:0.00546):0.00786):0.00013,OTU_97.41506:0.00222):0.00027):0.00028):0.00012):0.00461,OTU_97.43576:0.00014):0.01075,OTU_97.34712:0.03461):0.00996,((((((OTU_97.43055:0.00256,OTU_97.44213:0.00015):0.00221,((OTU_97.7228:0.00234,(OTU_97.29324:0.00517,OTU_97.34803:0.00501):0.00011):0.00077,OTU_97.44363:0.00014):0.00033):0.00139,(OTU_97.45252:0.00224,OTU_97.44237:0.00044):0.00506):0.00236,OTU_97.25637:0.00222):0.0001,(OTU_97.20487:0.00016,(OTU_97.29678:0.00491,OTU_97.14040:0.00253):0.02058):0.00434):0.00011,((((((((((OTU_97.45043:0.01476,OTU_97.44900:0.00687):0.00958,(OTU_97.23365:0.00646,(OTU_97.42821:0.00015,OTU_97.41666:0.01749):0.01069):0.00423):0.00014,OTU_97.42461:0.00654):0.00284,OTU_97.42984:0.01341):0.01456,OTU_97.44754:0.01699):0.00141,OTU_97.42869:0.01929):0.00732,((OTU_97.41755:0.02357,(OTU_97.44222:0.02227,(OTU_97.45192:0.00014,(OTU_97.26612:0.00234,(OTU_97.45317:0.00234,((((OTU_97.42981:0.01358,OTU_97.44167:0.00643):0.02694,(OTU_97.32405:0.02134,OTU_97.44467:0.00206):0.01424):0.00227,OTU_97.28895:0.01877):0.00217,((OTU_97.45290:0.00223,((OTU_97.43040:0.00782,OTU_97.34334:0.00865):0.00014,OTU_97.27791:0.00014):0.0001):0.0001,OTU_97.31681:0.00223):0.00177):0.00019):0.0001):0.00303):0.0002):0.00014):0.01126,((((OTU_97.41513:0.00811,OTU_97.43052:0.00246):0.00221,(OTU_97.43067:0.00472,OTU_97.44999:0.00014):0.00029):0.00222,OTU_97.45052:0.00422):0.00205,(OTU_97.42151:0.00704,((OTU_97.32861:0.00658,OTU_97.29137:0.01366):0.00209,OTU_97.18568:0.03196):0.00271):0.00262):0.00494):0.01427):0.00273,(((((OTU_97.42565:0.00236,OTU_97.43504:0.00206):0.00014,OTU_97.42990:0.01244):0.00202,((((OTU_97.42271:0.00216,((OTU_97.24425:0.01599,(OTU_97.42157:0.00655,OTU_97.29218:0.00674):0.00212):0.00311,OTU_97.45295:0.00506):0.00029):0.00015,((OTU_97.42915:0.00713,(OTU_97.45264:0.00223,(OTU_97.42879:0.00014,OTU_97.43085:0.00835):0.00274):0.00016):0.00564,OTU_97.25468:0.00649):0.00179):0.00406,((OTU_97.43009:0.00458,((((((OTU_97.41202:0.01266,(OTU_97.27123:0.00014,OTU_97.11725:0.00227):0.0003):0.00212,(OTU_97.29015:0.00014,((OTU_97.2268:0.00655,(OTU_97.27868:0.00648,OTU_97.34606:0.00028):0.00214):0.00128,OTU_97.32235:0.0067):0.00027):0.00054):0.00619,(((OTU_97.43105:0.00014,((OTU_97.43522:0.00014,(OTU_97.34042:0.00014,((OTU_97.45027:0.00014,OTU_97.43014:0.01675):0.00044,OTU_97.42511:0.00014):0.00014):0.00028):0.00014,((OTU_97.42373:0.00202,(OTU_97.34994:0.00208,OTU_97.34486:0.00014):0.00016):0.00218,(((OTU_97.43112:0.00205,(OTU_97.31348:0.00015,OTU_97.44952:0.00014):0.00217):0.00228,OTU_97.18611:0.00757):0.0025,(OTU_97.28295:0.00968,(OTU_97.34093:0.00426,OTU_97.13483:0.00203):0.00599):0.00015):0.00015):0.00014):0.00029):0.00014,(((OTU_97.20314:0.00014,(OTU_97.42095:0.00014,(OTU_97.14294:0.01097,OTU_97.22480:0.00622):0.00014):0.00014):0.0025,OTU_97.1737:0.015):0.00615,(OTU_97.44945:0.00208,((OTU_97.12398:0.00012,OTU_97.42006:0.00014):0.00208,(OTU_97.41489:0.00816,(OTU_97.44400:0,OTU_97.45228:0):0.00014):0.0053):0.00013):0.0003):0.00505):0.00016,OTU_97.41748:0.02036):0.00967):0.00014,OTU_97.34456:0.00024):0.00015,(OTU_97.29730:0.00216,OTU_97.34046:0.02126):0.00322):0.00579,(OTU_97.42020:0.00028,((OTU_97.31726:0.00014,OTU_97.44387:0.00913):0.00862,OTU_97.149:0.00135):0.0012):0.00428):0.00021):0.00025,OTU_97.31964:0.0023):0.00011):0.00016,((((OTU_97.45289:0.00014,((OTU_97.45260:0.00218,(OTU_97.43015:0.00014,OTU_97.42198:0.00122):0.00011):0.00022,OTU_97.43108:0.00434):0.00011):0.00063,(((OTU_97.45392:0.00014,OTU_97.42185:0.00261):0.00169,((((OTU_97.27851:0.0174,(OTU_97.30680:0.00187,OTU_97.42008:0.01894):0.00694):0.00759,((OTU_97.34929:0.0023,(OTU_97.41668:0.0003,OTU_97.44923:0.01819):0.00032):0.00015,OTU_97.34274:0.00427):0.00404):0.00307,(OTU_97.30793:0.01015,OTU_97.33083:0.00015):0.00216):0.00536,((OTU_97.45081:0.00698,OTU_97.44494:0.00968):0.00194,OTU_97.44200:0.02065):0.00417):0.01312):0.00134,(OTU_97.32685:0,(OTU_97.44991:0,OTU_97.42173:0):0):0.00014):0.0005):0.00074,OTU_97.42191:0.00526):0.00018,OTU_97.26728:0.00229):0.00011):0.00335):0.00016,(((OTU_97.32508:0.00657,OTU_97.25500:0.01917):0.0043,(OTU_97.34891:0.02443,(OTU_97.42183:0.01093,(OTU_97.44885:0.04596,OTU_97.41241:0.01127):0.01704):0.00907):0.00518):0.002,(OTU_97.41758:0.00851,OTU_97.27089:0.00844):0.00015):0.00297):0.00534,(OTU_97.25114:0.04013,OTU_97.40998:0.00915):0.00887):0.00678):0.00537,(((OTU_97.40799:0.00466,(OTU_97.23412:0.01248,OTU_97.44210:0.00456):0.00014):0.0044,(OTU_97.45363:0.00071,((OTU_97.42519:0.00683,OTU_97.44644:0.00839):0.00218,(OTU_97.44601:0.0022,OTU_97.42815:0.00028):0.00251):0.00205):0.00141):0.00143,((OTU_97.44765:0.0003,OTU_97.44344:0.02998):0.00752,(OTU_97.41750:0.02032,OTU_97.43076:0.00752):0.00015):0.01976):0.00297):0.00255,OTU_97.40923:0.01993):0.00015):0.005):0.00533,(((OTU_97.12302:0.00014,OTU_97.39063:0.00703):0.00029,OTU_97.34376:0.00015):0.00892,((OTU_97.17174:0.00014,((((((OTU_97.39823:0.0101,(OTU_97.7271:0.0476,OTU_97.45217:0.03496):0.00239):0.00016,(OTU_97.3729:0.00014,OTU_97.1787:0.00014):0.00014):0.00644,OTU_97.34415:0.00014):0.00105,(OTU_97.35351:0.00494,(((((OTU_97.1136:0.00587,OTU_97.16074:0.00987):0.00016,(OTU_97.26830:0.00291,OTU_97.34664:0.00947):0.00471):0.00015,((((OTU_97.27682:0.01418,(OTU_97.26:0.01812,(OTU_97.37372:0.00014,(OTU_97.12854:0.00014,(OTU_97.193:0.00014,OTU_97.3308:0.00238):0.00056):0.00016):0.0001):0.00033):0.00025,OTU_97.28648:0.00014):0.0001,OTU_97.37309:0.00014):0.00353,((OTU_97.34023:0,OTU_97.16366:0):0,OTU_97.5562:0):0.00014):0.0001):0.00548,(OTU_97.4123:0.00016,((OTU_97.15405:0.00024,OTU_97.14190:0.00014):0.00027,OTU_97.1018:0.00752):0.00016):0.00258):0.00238,OTU_97.45353:0.00265):0.00303):0.00014):0.00014,(OTU_97.5615:0.00024,OTU_97.14717:0.00233):0.00462):0.00012,OTU_97.34289:0.03696):0.00933):0.00224,(((((((OTU_97.20904:0.00799,OTU_97.28500:0.00557):0.00014,OTU_97.1414:0.00274):0.00014,OTU_97.33939:0.00014):0.00014,(OTU_97.30107:0,OTU_97.1812:0):0.00014):0.00014,OTU_97.450:0.00538):0.00046,OTU_97.22185:0.03145):0.00295,OTU_97.22336:0.00288):0.00014):0.02181):0.0378):0.00343,(((((OTU_97.22996:0.00937,OTU_97.18742:0.01188):0.01194,OTU_97.33936:0.05861):0.00387,(OTU_97.24032:0.04455,OTU_97.42602:0.01995):0.0003):0.0021,((OTU_97.19674:0.03213,OTU_97.34873:0.01516):0.00098,((OTU_97.33431:0.00892,OTU_97.42318:0.00014):0.00695,(OTU_97.28422:0.03505,OTU_97.42956:0.0053):0.05355):0.00213):0.00359):0.01015,(OTU_97.41589:0.00984,OTU_97.22710:0.02246):0.02874):0.00381):0.00287,(((OTU_97.42601:0.08344,(OTU_97.30936:0.01562,OTU_97.44125:0.00473):0.03179):0.0144,(((OTU_97.43439:0.17172,OTU_97.45160:0.0605):0.00729,(OTU_97.34949:0.01328,((OTU_97.42375:0.01342,OTU_97.40963:0.01758):0.00676,OTU_97.17057:0.00442):0.05387):0.00461):0.00929,OTU_97.15815:0.01295):0.00498):0.00516,(((OTU_97.45035:0.00788,OTU_97.22350:0.02694):0.03472,OTU_97.28723:0.05507):0.01525,OTU_97.45180:0.11351):0.00189):0.00429):0.05688,(((OTU_97.9260:0.01214,((OTU_97.178:0.01,OTU_97.2585:0.00015):0.00301,OTU_97.13364:0.00014):0.00153):0.00628,OTU_97.23110:0.01081):0.01459,((OTU_97.6407:0.01768,OTU_97.169:0.0023):0.00384,OTU_97.43452:0.01348):0.04613):0.02608):0.08686,((((OTU_97.5453:0.03892,(OTU_97.44645:0.01966,(((OTU_97.7264:0.00014,((OTU_97.19389:0.00777,OTU_97.22980:0.00757):0.00712,OTU_97.1654:0.00014):0.00021):0.00354,((((OTU_97.21528:0.00286,OTU_97.39733:0.00016):0.00588,(OTU_97.5274:0.00286,(OTU_97.12942:0.00323,(OTU_97.8387:0.00014,(OTU_97.11681:0.00014,(OTU_97.19599:0.00273,OTU_97.12814:0.00014):0.0031):0.0002):0.00014):0.00023):0.00014):0.00018,OTU_97.14206:0.08023):0.00016,OTU_97.12653:0.01949):0.00433):0.00326,((OTU_97.34204:0.01068,OTU_97.30516:0.00597):0.0017,((OTU_97.9051:0.00466,OTU_97.18536:0.00788):0.00449,((OTU_97.5070:0.00576,((OTU_97.30:0.00014,OTU_97.172:0.01789):0.00024,OTU_97.33601:0.00014):0.00165):0.00072,(OTU_97.43338:0.00616,((OTU_97.16086:0.00281,OTU_97.1713:0.01463):0.00579,(OTU_97.6589:0.01379,OTU_97.20539:0.00014):0.00015):0.00159):0.00467):0.00181):0.00015):0.00946):0.00015):0.0153):0.00429,((OTU_97.3944:0.01175,(((OTU_97.5031:0.00895,((OTU_97.11988:0.00014,((OTU_97.40457:0.03041,OTU_97.2269:0.00654):0.00014,((OTU_97.12802:0.02088,(OTU_97.25775:0.00014,OTU_97.37654:0.00295):0.00915):0.00029,(OTU_97.19918:0,OTU_97.11121:0):0.00014):0.00576):0.00015):0.00016,OTU_97.7169:0.00617):0.00015):0.0001,OTU_97.23603:0.00331):0.00028,OTU_97.16340:0.00014):0.00071):0.00254,(OTU_97.31697:0.00304,((OTU_97.1089:0.0031,(OTU_97.899:0.00014,(OTU_97.32:0,OTU_97.8918:0):0.00042):0.00028):0.00617,((OTU_97.43332:0.02679,(OTU_97.40223:0.00014,OTU_97.37239:0.00649):0.00442):0.00225,OTU_97.10494:0.07111):0.00235):0.0053):0.00014):0.00015):0.03446,(OTU_97.3854:0.00107,OTU_97.270:0.01629):0.05161):0.00808,((OTU_97.5971:0.07827,(((((((OTU_97.41572:0.00639,OTU_97.40788:0.02309):0.00808,(OTU_97.23270:0.02126,(OTU_97.45194:0.00015,(OTU_97.31516:0.01112,(OTU_97.45181:0.00281,OTU_97.58:0.00277):0.00277):0.0001):0.02512):0.01987):0.00074,((OTU_97.35103:0.02164,OTU_97.35082:0.00029):0.00521,(((OTU_97.42155:0.00267,OTU_97.41517:0.00295):0.00058,(OTU_97.22972:0.01078,(((OTU_97.32630:0.00014,((OTU_97.45105:0.00014,((OTU_97.44480:0.00014,((OTU_97.26493:0.00014,(OTU_97.44327:0.00833,OTU_97.44391:0.00026):0.00355):0.00995,OTU_97.44492:0.00822):0.00045):0.00209,(OTU_97.2091:0,OTU_97.45016:0):0.00014):0.00145):0.00053,(OTU_97.35067:0.00014,OTU_97.44684:0.00353):0.00052):0.00222):0.0001,((OTU_97.44113:0.00579,OTU_97.44919:0.00043):0.00014,((OTU_97.44960:0,OTU_97.44748:0):0,OTU_97.45379:0):0.00027):0.00514):0.00303,OTU_97.44367:0.00288):0.00243):0.00014):0.00014,(OTU_97.45108:0.02009,OTU_97.25101:0.00915):0.01133):0.00511):0.00144):0.00015,((OTU_97.45118:0.00822,OTU_97.17711:0.03761):0.02102,(((OTU_97.140:0.01761,(OTU_97.18634:0.00014,OTU_97.31156:0.06719):0.00693):0.00025,(((((OTU_97.44247:0.01098,OTU_97.44343:0.00568):0.00993,OTU_97.44416:0.04683):0.00836,OTU_97.30979:0.02822):0.00015,OTU_97.43570:0.00432):0.01426,(OTU_97.44264:0.24675,OTU_97.24735:0.05082):0.00778):0.0007):0.01124,OTU_97.25157:0.04243):0.00458):0.00455):0.00266,OTU_97.45020:0.01172):0.00807,(OTU_97.44663:0.04716,((OTU_97.44084:0.00141,OTU_97.44279:0.00014):0.00214,(OTU_97.44337:0.00568,OTU_97.30699:0.03009):0.00014):0.0129):0.00807):0.01121,((OTU_97.5420:0.01558,(OTU_97.281:0.02568,(OTU_97.6480:0.02399,(OTU_97.34585:0.00308,OTU_97.14007:0.00014):0.0024):0.00014):0.00016):0.02519,((((((OTU_97.32048:0.00955,(OTU_97.89:0.00178,(OTU_97.2139:0.00316,OTU_97.28584:0.0213):0.00476):0.00134):0.00578,((OTU_97.8743:0.00014,((OTU_97.22413:0.00128,OTU_97.5182:0.00014):0.00875,OTU_97.7189:0.00269):0.00048):0.0007,OTU_97.27444:0.03237):0.00016):0.00014,OTU_97.7131:0.00014):0.03747,(((OTU_97.8596:0.03266,(((((OTU_97.45281:0,OTU_97.41466:0):0.00014,((OTU_97.42338:0.00597,OTU_97.42428:0.00279):0.00415,OTU_97.39871:0.00014):0.0001):0.0001,((((OTU_97.34520:0.00014,OTU_97.41390:0.00486):0.00014,OTU_97.34702:0.00233):0.00015,OTU_97.41897:0.00346):0.00232,OTU_97.21537:0.00026):0.00127):0.00601,(((OTU_97.34781:0.02015,(OTU_97.44252:0.00253,(OTU_97.32624:0.0025,OTU_97.41628:0.00517):0.00014):0.006):0.00319,((((OTU_97.19592:0,OTU_97.22925:0):0.00014,((OTU_97.17932:0,OTU_97.5592:0):0,OTU_97.35189:0):0.00028):0.00014,((OTU_97.44628:0.0023,((OTU_97.25560:0,OTU_97.41740:0):0.00014,OTU_97.613:0.00245):0.00014):0.00014,(OTU_97.20770:0.00014,OTU_97.33150:0.01711):0.00014):0.00014):0.00014,((OTU_97.33683:0.00258,OTU_97.44882:0.00319):0.00013,OTU_97.42933:0.01534):0.00014):0.00029):0.00447,OTU_97.45225:0.00014):0.0002):0.00016,((OTU_97.42267:0.00487,(OTU_97.44712:0.00014,(OTU_97.44590:0.01924,OTU_97.10460:0.01492):0.00853):0.00015):0.00015,OTU_97.2836:0.01946):0.0043):0.02693):0.00014,((((((OTU_97.33562:0.00014,((OTU_97.26380:0.00245,OTU_97.11977:0.00245):0.00014,OTU_97.24701:0.00272):0.00028):0.00014,OTU_97.24948:0.00242):0.00014,(OTU_97.36041:0.00243,OTU_97.25987:0.00028):0.00014):0.0013,(OTU_97.32438:0.01809,((OTU_97.39993:0.01352,OTU_97.45174:0.00547):0.01975,((OTU_97.32926:0.0213,(OTU_97.44306:0.00014,(OTU_97.26567:0.00014,(OTU_97.41514:0.00252,((OTU_97.37204:0.00014,OTU_97.31175:0.00323):0.00014,OTU_97.34286:0.00014):0.00028):0.00031):0.00014):0.00046):0.00016,(OTU_97.34913:0.01547,(OTU_97.35165:0.00014,(OTU_97.232:0.00279,(OTU_97.34579:0.00514,(OTU_97.30401:0.00014,OTU_97.37229:0.00815):0.00809):0.00023):0.00018):0.00011):0.00265):0.00277):0.00028):0.00501):0.00156,(OTU_97.34200:0.00014,OTU_97.35982:0.00265):0.00015):0.00028,(OTU_97.34056:0.00014,((((((OTU_97.36161:0.00014,(OTU_97.34102:0.00015,(OTU_97.41071:0.00268,(((OTU_97.44382:0,OTU_97.45019:0):0.00014,OTU_97.2382:0.00243):0.00012,((OTU_97.11:0.00014,(OTU_97.36417:0.00014,(OTU_97.30409:0.00014,((OTU_97.32419:0.00014,OTU_97.44448:0.00014):0.00014,OTU_97.24447:0.00014):0.00014):0.00014):0.00014):0.00014,OTU_97.2044:0.00014):0.00014):0.00515):0.00129):0.0038):0.00011,OTU_97.30004:0.00014):0.00034,((OTU_97.15997:0.00487,(OTU_97.19454:0.00014,(OTU_97.30319:0.00016,OTU_97.31374:0.01723):0.00166):0.00513):0.00015,(OTU_97.42277:0.00242,OTU_97.31167:0.0066):0.00321):0.00471):0.00244,(OTU_97.10389:0.05626,((OTU_97.33610:0.00513,(OTU_97.37986:0.03292,OTU_97.37319:0.00498):0.0008):0.00022,(((OTU_97.27694:0,OTU_97.28262:0):0.00014,(OTU_97.41404:0.00028,OTU_97.36133:0.00269):0.00014):0.0003,OTU_97.20026:0.00512):0.00014):0.00117):0.00015):0.00187,OTU_97.26727:0.02292):0.00045,OTU_97.39766:0.00268):0.00025):0.00062):0.0029):0.01437,((((OTU_97.31850:0.00014,(OTU_97.36185:0.0082,(OTU_97.34070:0.00544,OTU_97.34904:0.00854):0.00029):0.0003):0.00016,OTU_97.33209:0.00285):0.01651,(((OTU_97.35116:0,(OTU_97.34302:0,OTU_97.35004:0):0):0.00014,((OTU_97.43573:0.00014,OTU_97.30815:0.0109):0.00088,((OTU_97.28454:0.00547,OTU_97.32489:0.00144):0.00087,OTU_97.45167:0.00014):0.00306):0.00339):0.0001,OTU_97.17807:0.00014):0.0006):0.0215,OTU_97.44239:0.10702):0.00015):0.02196):0.00328,(((OTU_97.32400:0.00326,((OTU_97.35394:0,OTU_97.8581:0):0.00313,((OTU_97.24304:0.00014,(OTU_97.5542:0.00625,OTU_97.1270:0.0129):0.00015):0.00014,(OTU_97.7106:0,OTU_97.34695:0):0.00014):0.00044):0.0062):0.00819,((((OTU_97.45:0,OTU_97.3488:0):0.00014,(OTU_97.27097:0.00304,((OTU_97.3273:0.00014,OTU_97.17387:0.00014):0.00029,((OTU_97.26013:0.00014,(OTU_97.2896:0.00226,(OTU_97.32318:0.00014,OTU_97.39827:0.00014):0.00627):0.00061):0.00012,OTU_97.30739:0.00016):0.00898):0.00042):0.0001):0.01446,OTU_97.312:0.0279):0.00014,OTU_97.3208:0.02739):0.00015):0.0163,OTU_97.33798:0.01663):0.03736):0.01049,((OTU_97.252:0.08249,((OTU_97.150:0.00014,(OTU_97.3576:0.01184,OTU_97.43250:0.01131):0.00028):0.0082,OTU_97.39898:0.03041):0.00781):0.02514,(((OTU_97.5037:0.00014,((OTU_97.2147:0.00301,(OTU_97.10536:0.01733,OTU_97.810:0.04324):0.00379):0.00297,OTU_97.71:0.00278):0.0001):0.00039,OTU_97.3623:0.02719):0.08621,((OTU_97.123:0.00014,OTU_97.490:0.01224):0.06877,OTU_97.285:0.04012):0.00974):0.0019):0.00657):0.00948):0.02201):0.0246):0.06849,(((OTU_97.372:0.02681,OTU_97.30043:0.0291):0.07525,(((OTU_97.3706:0.04911,(OTU_97.41909:0.0429,OTU_97.609:0.02308):0.01107):0.00315,((OTU_97.1246:0.00029,OTU_97.16133:0.00014):0.00256,OTU_97.130:0.01214):0.00352):0.0001,OTU_97.5211:0.00299):0.05382):0.01909,(((((OTU_97.30579:0.01437,(OTU_97.11677:0.01933,((((OTU_97.15856:0.00258,(((((((OTU_97.42257:0.00014,OTU_97.44718:0.01193):0.01174,OTU_97.15:0.02958):0.00015,OTU_97.42022:0.00015):0.00016,(OTU_97.30295:0.00015,((OTU_97.41606:0.00014,(OTU_97.10006:0.00275,OTU_97.25261:0.00028):0.00404):0.0001,OTU_97.24632:0.00281):0.00189):0.0027):0.00377,(OTU_97.31446:0.02402,OTU_97.14439:0.03533):0.0013):0.00274,OTU_97.3479:0.00552):0.00472,((((((OTU_97.44736:0.0029,OTU_97.44386:0.0029):0.00565,(OTU_97.40948:0.00014,((OTU_97.2820:0.00276,(((OTU_97.34162:0.00014,OTU_97.28345:0.00014):0.00023,OTU_97.21048:0.0029):0.00552,OTU_97.14891:0.00024):0.00114):0.00035,(((OTU_97.34450:0.00305,OTU_97.41422:0.00042):0.00262,(((OTU_97.3744:0.00201,(OTU_97.30075:0,OTU_97.30306:0):0.00014):0.00024,OTU_97.41453:0.00014):0.00039,((OTU_97.640:0.01345,(OTU_97.26859:0.00014,OTU_97.41127:0.004):0.00353):0.00376,(OTU_97.42031:0.00014,OTU_97.23436:0.00295):0.0003):0.0082):0.00273):0.00137,(OTU_97.24517:0.00014,(OTU_97.35185:0.00177,OTU_97.4212:0.00014):0.00143):0.00012):0.00319):0.0001):0.00055):0.00016,OTU_97.18576:0.00298):0.00015,OTU_97.42236:0.00297):0.00022,((OTU_97.1590:0.02745,OTU_97.844:0.03572):0.00705,OTU_97.563:0.06957):0.01666):0.00015,(OTU_97.190:0.00302,OTU_97.25316:0.00649):0.04686):0.00014):0.00253):0.00106,((((OTU_97.13388:0,OTU_97.42390:0):0,OTU_97.7748:0):0.00014,((((OTU_97.13114:0.00014,OTU_97.3998:0.00273):0.00014,OTU_97.8800:0.00014):0.00014,OTU_97.9004:0.00014):0.00375,(((OTU_97.29540:0.00015,OTU_97.44394:0.01133):0.00557,(OTU_97.40978:0.00286,OTU_97.1211:0.00306):0.00017):0.00083,OTU_97.20234:0.00014):0.0001):0.00325):0.0001,OTU_97.29966:0.00014):0.00024):0.0001,OTU_97.32050:0.00287):0.00013,(OTU_97.45106:0.00014,OTU_97.220:0.00696):0.00025):0.00026):0.00013):0.00041,(OTU_97.9991:0.03715,(((OTU_97.12439:0.00491,((OTU_97.10977:0,(OTU_97.236:0,OTU_97.3666:0):0):0.00014,OTU_97.44957:0.00489):0.00188):0.00042,OTU_97.1580:0.00977):0.00264,(((OTU_97.19157:0.00029,OTU_97.1884:0.0034):0.02494,OTU_97.43593:0.00268):0.01122,(OTU_97.34692:0.00239,(((((((OTU_97.11508:0.02854,((OTU_97.14558:0.02447,OTU_97.3932:0.00014):0.00287,OTU_97.49:0.00014):0.00496):0.00015,((((OTU_97.21206:0.00014,OTU_97.34950:0.01018):0.0057,OTU_97.28494:0.00014):0.00049,OTU_97.17888:0.00014):0.01469,OTU_97.8579:0.00241):0.00126):0.00488,OTU_97.21974:0.00243):0.00523,(OTU_97.26921:0.00323,OTU_97.33688:0.00015):0.00648):0.00027,OTU_97.20253:0.00014):0.00015,OTU_97.11744:0.00014):0.00012,OTU_97.35109:0.00014):0.00014):0.00029):0.00014):0.04329):0.01016):0.00892,(((OTU_97.35009:0.00015,OTU_97.16813:0.06083):0.0063,(OTU_97.7666:0.00014,(OTU_97.109:0.0117,OTU_97.10649:0.00929):0.00048):0.00019):0.00177,(OTU_97.10672:0.01217,OTU_97.26091:0.00279):0.01569):0.0202):0.01334,(((((OTU_97.42567:0.00223,(OTU_97.41039:0.01637,OTU_97.3988:0.00028):0.00263):0.00124,(OTU_97.27530:0.0021,(OTU_97.27551:0.00028,OTU_97.33333:0.01429):0.0015):0.01572):0.00044,(OTU_97.24516:0.01605,OTU_97.90:0.00609):0.00943):0.03397,(OTU_97.573:0.02677,OTU_97.740:0.06434):0.02068):0.15833,(((OTU_97.3695:0.00014,((OTU_97.29880:0.00014,((OTU_97.31370:0,OTU_97.45455:0):0.00263,OTU_97.28642:0.00014):0.00044):0.00267,(OTU_97.25065:0.01053,(OTU_97.44791:0.00264,OTU_97.42275:0.02015):0.00318):0.00612):0.00325):0.00032,OTU_97.31000:0.00793):0.01338,(((((OTU_97.33579:0,OTU_97.41593:0):0.00014,((((((OTU_97.42393:0.00256,OTU_97.45107:0.00014):0.00336,OTU_97.41558:0.00014):0.002,(OTU_97.26658:0.00241,(OTU_97.26714:0.00015,((OTU_97.30632:0.00243,(OTU_97.42494:0.00537,OTU_97.44087:0.01535):0.00188):0.0001,OTU_97.30128:0.00014):0.00022):0.00014):0.00251):0.00251,(OTU_97.42345:0.00014,((OTU_97.41451:0.00269,OTU_97.41566:0.00255):0.00028,OTU_97.45161:0.00014):0.00287):0.00581):0.00015,((((OTU_97.44798:0,OTU_97.42136:0):0.00014,OTU_97.40792:0.00802):0.00021,OTU_97.45423:0.01039):0.00167,((OTU_97.34584:0,OTU_97.41656:0):0,OTU_97.43400:0):0.00014):0.00023):0.00365,((OTU_97.11765:0.00299,(OTU_97.7921:0.01166,OTU_97.29905:0.02333):0.00242):0.01268,((OTU_97.45141:0.00014,OTU_97.16:0.00319):0.00043,OTU_97.10732:0.00802):0.0053):0.00277):0.00278):0.00015,(OTU_97.13420:0.00015,OTU_97.31418:0.00292):0.00479):0.00031,OTU_97.44297:0.04082):0.00247,(((((OTU_97.41649:0.00028,OTU_97.42406:0.01317):0.00506,OTU_97.5905:0.00288):0.00687,(((OTU_97.31782:0,OTU_97.44458:0):0,OTU_97.42209:0):0.00014,(OTU_97.5555:0.00255,OTU_97.41252:0.00014):0.00051):0.00226):0.00453,(OTU_97.44308:0.00286,(OTU_97.33881:0.00014,OTU_97.45415:0.00014):0.00014):0.00176):0.00133,OTU_97.18577:0.00241):0.00482):0.00014):0.03446):0.01531):0.00998,OTU_97.481:0.15159):0.0173):0.004):0.0199):0.06058):0.06853):0.08824,((((OTU_97.835:0.04968,(((OTU_97.17840:0.00015,OTU_97.128:0.00991):0.0024,(OTU_97.31034:0.01052,OTU_97.39577:0.00029):0.00014):0.00504,OTU_97.29345:0.0155):0.01145):0.00445,OTU_97.3184:0.01192):0.34788,((OTU_97.248:0.00015,(OTU_97.37368:0.01105,(OTU_97.30639:0.01706,OTU_97.1298:0.00028):0.00241):0.00231):0.03726,OTU_97.420:0.03064):0.27172):0.04387,(((((OTU_97.2956:0.10521,(OTU_97.356:0.05844,OTU_97.748:0.06982):0.02006):0.19776,(OTU_97.249:0.02772,(((OTU_97.1906:0.04002,((((((OTU_97.25254:0,OTU_97.34194:0):0.00014,((OTU_97.44484:0.01392,(OTU_97.8291:0.00016,(OTU_97.27895:0.03872,OTU_97.41452:0.08286):0.05533):0.00445):0.0105,OTU_97.39273:0.01417):0.00186):0.00018,(((OTU_97.9740:0.00127,OTU_97.44769:0.00736):0.00252,((OTU_97.35197:0,OTU_97.14837:0):0,OTU_97.41395:0):0.00014):0.00522,(OTU_97.20271:0.01945,((OTU_97.31176:0.00014,(OTU_97.36305:0.00741,OTU_97.29264:0.0033):0.00703):0.00029,OTU_97.4925:0.02267):0.00334):0.00662):0.00229):0.00015,(OTU_97.16272:0.0097,((OTU_97.35088:0.00014,OTU_97.16301:0.0037):0.00015,OTU_97.3142:0.00248):0.00635):0.00407):0.00012,OTU_97.56:0.00935):0.00014,OTU_97.23748:0.00733):0.00014):0.04055,(OTU_97.25057:0.03465,((((OTU_97.3924:0.0021,OTU_97.124:0.00994):0.00227,(OTU_97.42801:0.01468,OTU_97.30640:0.02182):0.00051):0.00058,(OTU_97.30242:0.00242,OTU_97.44993:0.00029):0.00535):0.00147,OTU_97.11377:0.00992):0.00015):0.00976):0.00365,((OTU_97.329:0.02398,OTU_97.13658:0.00919):0.01424,((OTU_97.179:0.03364,OTU_97.990:0.01284):0.00199,(((OTU_97.357:0.00016,OTU_97.21733:0.01027):0.00998,OTU_97.27899:0.0166):0.00374,OTU_97.2651:0.00441):0.0004):0.00397):0.00793):0.03373):0.21244):0.04987,(((((((OTU_97.35751:0.02538,(OTU_97.43175:0.01566,OTU_97.23011:0.00029):0.00832):0.01615,((OTU_97.32080:0.00014,OTU_97.37353:0.00555):0.00275,OTU_97.38934:0.0083):0.01384):0.00281,(OTU_97.31456:0.02109,OTU_97.28918:0.0106):0.01975):0.00601,(OTU_97.17668:0.0217,(((OTU_97.40372:0.00014,(((OTU_97.27069:0.00263,OTU_97.29804:0.00544):0.00015,OTU_97.39002:0.02372):0.00512,(OTU_97.4595:0.01212,OTU_97.40634:0.00315):0.00015):0.00011):0.00522,OTU_97.36166:0.02479):0.00445,((OTU_97.32478:0.02001,OTU_97.32349:0.02032):0.01358,((((((OTU_97.11109:0.02199,OTU_97.40715:0.01649):0.00556,(OTU_97.27990:0.11036,(((((OTU_97.6063:0.00264,(OTU_97.370:0.00014,(OTU_97.11860:0.00014,((OTU_97.33770:0,OTU_97.1763:0):0.00014,OTU_97.32157:0.00014):0.0031):0.00014):0.00014):0.00264,(((OTU_97.37486:0.00284,OTU_97.30737:0.01117):0.00799,OTU_97.14789:0.00945):0.00866,(OTU_97.39685:0.0052,OTU_97.37120:0.04123):0.0027):0.0031):0.01244,((((OTU_97.35727:0,(OTU_97.15992:0,OTU_97.29790:0):0):0.00015,((OTU_97.10107:0.02963,(OTU_97.33515:0.00291,(OTU_97.36018:0.00314,OTU_97.36204:0.00274):0.00015):0.00781):0.00197,(OTU_97.9670:0.00016,OTU_97.1101:0.01169):0.00316):0.0001):0.00021,OTU_97.39904:0.00358):0.00494,(OTU_97.43301:0.00014,((((OTU_97.31819:0.00368,((OTU_97.35945:0.00769,(OTU_97.14680:0.00788,OTU_97.311:0.00519):0.00015):0.00256,OTU_97.43859:0.01317):0.02173):0.00029,OTU_97.6296:0.00014):0.00445,(((((((((((OTU_97.44204:0.05341,OTU_97.26504:0.03385):0.00016,OTU_97.40615:0.00276):0.00014,OTU_97.29005:0.00272):0.00014,OTU_97.38446:0.00014):0.00016,OTU_97.37298:0.01095):0.00016,OTU_97.39982:0.00319):0.00812,(OTU_97.772:0.00936,OTU_97.101:0.00014):0.00308):0.00015,(OTU_97.13391:0.00267,OTU_97.22064:0.00263):0.00261):0.00378,OTU_97.39312:0.00267):0.00053,OTU_97.34954:0.00014):0.00011,(OTU_97.26751:0.00014,(OTU_97.38170:0.00274,OTU_97.40633:0.02586):0.00028):0.00941):0.01426):0.00401,OTU_97.39912:0.00267):0.0001):0.0001):0.00014):0.00014,OTU_97.3058:0.00535):0.00012,OTU_97.32573:0.00822):0.0044):0.00016):0.02693,((OTU_97.40699:0.00016,OTU_97.39796:0.0058):0.00705,OTU_97.33787:0.02405):0.00712):0.00215,(((((((OTU_97.38135:0,OTU_97.40468:0):0.00014,(OTU_97.28696:0.00014,(OTU_97.7820:0.03197,OTU_97.43339:0.0195):0.00044):0.00044):0.0003,OTU_97.38871:0.00014):0.00011,OTU_97.40650:0.00014):0.0003,((OTU_97.35359:0.00014,(OTU_97.35833:0.00872,(OTU_97.44027:0.01765,OTU_97.39301:0.00879):0.00776):0.00015):0.00392,(((OTU_97.6720:0.00516,OTU_97.27901:0.00205):0.00206,(OTU_97.27442:0.00014,(OTU_97.2293:0.00014,(OTU_97.17830:0.00574,OTU_97.27:0.00028):0.00014):0.00013):0.01435):0.01719,OTU_97.39154:0.00298):0.02045):0.00015):0.0001,((OTU_97.25183:0.01336,((OTU_97.43214:0.00127,OTU_97.39605:0.00286):0.00071,OTU_97.37857:0.01155):0.00668):0.00704,OTU_97.37533:0.0433):0.00273):0.00242,(OTU_97.30611:0.01124,(OTU_97.37799:0.00279,OTU_97.40495:0.00517):0.00025):0.00263):0.00729):0.00015,((((OTU_97.36017:0.00289,OTU_97.38234:0.00014):0.00287,((OTU_97.37463:0.00827,((OTU_97.38888:0.00087,OTU_97.40128:0.00346):0.00278,OTU_97.35223:0.00274):0.00324):0.00322,OTU_97.12711:0.03138):0.00043):0.005,OTU_97.44019:0.00014):0.00017,(OTU_97.38521:0.00279,((OTU_97.39913:0.00872,(OTU_97.23888:0.02875,((OTU_97.25786:0.00573,OTU_97.38086:0.00042):0.0007,OTU_97.36435:0.00573):0.00031):0.00307):0.0001,((OTU_97.34123:0.0118,(OTU_97.11558:0.00285,OTU_97.19457:0.00028):0.01177):0.0282,OTU_97.31134:0.00285):0.00552):0.00513):0.00763):0.00085):0.00657,OTU_97.20366:0.11678):0.00016):0.00014):0.00649):0.00015):0.00194,(OTU_97.346:0.05044,(OTU_97.39945:0.00481,OTU_97.32127:0.00071):0.01304):0.01039):0.05038,(((((OTU_97.7687:0.00787,(((OTU_97.36958:0.00724,OTU_97.19680:0.00028):0.00217,OTU_97.19704:0.00675):0.00187,OTU_97.36839:0.00014):0.0001):0.00455,OTU_97.36539:0.00014):0.00219,((((OTU_97.50:0.00709,((OTU_97.19801:0.0123,OTU_97.29513:0.00718):0.00179,OTU_97.26526:0.00014):0.00532):0.00365,(OTU_97.43621:0.00718,OTU_97.43982:0.01441):0.01417):0.00014,OTU_97.321:0.05619):0.00331,OTU_97.3941:0.01714):0.00014):0.00289,OTU_97.43814:0.00029):0.04011,(((((((OTU_97.117:0.00014,OTU_97.903:0.00754):0.00015,OTU_97.11800:0.00014):0.00016,OTU_97.36948:0.00741):0.00732,((((((((OTU_97.1354:0.00014,(OTU_97.61:0.0064,OTU_97.43983:0.00944):0.00492):0.00029,OTU_97.32763:0.00014):0.0126,((OTU_97.43619:0.02328,(OTU_97.26186:0.00056,OTU_97.14144:0.00651):0.02008):0.00735,OTU_97.36561:0.05282):0.01541):0.00014,(((OTU_97.39356:0.00298,OTU_97.40667:0.01821):0.02123,((OTU_97.44025:0.03551,(OTU_97.40575:0.01082,OTU_97.43880:0.01078):0.01267):0.00283,((OTU_97.39091:0.00014,((OTU_97.39246:0.01135,(OTU_97.13604:0.01218,OTU_97.20473:0.00014):0.00014):0.00016,(OTU_97.25599:0.00014,OTU_97.40500:0.00492):0.01053):0.0039):0.00106,(OTU_97.19241:0.00014,OTU_97.36283:0.00479):0.00387):0.00166):0.00452):0.0213,(((OTU_97.27188:0.00557,OTU_97.26825:0.01511):0.0051,OTU_97.28854:0.01062):0.00598,OTU_97.25301:0.03334):0.01139):0.00696):0.03166,(((OTU_97.3293:0.00353,(((OTU_97.28814:0.00015,(OTU_97.43679:0.00014,OTU_97.36599:0.00372):0.00016):0.02004,OTU_97.37145:0.07123):0.00508,OTU_97.28137:0.02274):0.00796):0.00967,((OTU_97.43803:0.0077,(OTU_97.43802:0.00014,OTU_97.25967:0.00027):0.00025):0.0192,OTU_97.2292:0.00486):0.01083):0.00336,(OTU_97.91:0.00362,(((OTU_97.43994:0.00377,(OTU_97.484:0.00014,(OTU_97.27549:0.00057,OTU_97.8629:0.00014):0.00546):0.00011):0.00649,OTU_97.40126:0.00335):0.00015,OTU_97.25110:0.02392):0.00845):0.00015):0.0233):0.00572,(((OTU_97.486:0.0003,OTU_97.2242:0.02882):0.01574,((OTU_97.3872:0.00535,((OTU_97.24192:0.00014,OTU_97.29574:0.01705):0.00194,(OTU_97.26116:0.03335,OTU_97.21261:0.01406):0.00185):0.00654):0.00734,(OTU_97.16190:0.00335,(OTU_97.84:0.00647,OTU_97.12259:0.00014):0.00377):0.00598):0.00759):0.01007,((OTU_97.16622:0.01074,OTU_97.18060:0.00348):0.00031,OTU_97.28098:0.01414):0.03205):0.02875):0.01555,(((OTU_97.31271:0.06362,(OTU_97.11486:0.06122,OTU_97.4651:0.02713):0.00343):0.00411,((OTU_97.8646:0,OTU_97.13384:0):0.00187,OTU_97.43726:0.01083):0.01561):0.00016,(OTU_97.2498:0.01446,(((((OTU_97.43628:0.00363,OTU_97.43645:0.01107):0.00742,OTU_97.42:0.0003):0.00016,(((OTU_97.36799:0.01598,OTU_97.29386:0.00366):0.0001,OTU_97.7870:0.00014):0.00022,OTU_97.36661:0.00014):0.00014):0.00011,OTU_97.28976:0.00014):0.00011,OTU_97.27697:0.03887):0.00104):0.00027):0.01678):0.03472,OTU_97.381:0.02861):0.01972):0.06114,(OTU_97.21683:0.00729,(OTU_97.200:0.00372,OTU_97.40245:0.02878):0.0011):0.02724):0.02349,OTU_97.263:0.04964):0.02618,OTU_97.250:0.06562):0.02851):0.12953):0.05634,OTU_97.257:0.29718):0.12754):0.02717,OTU_97.427:0.38462):0.02497,(((((((((OTU_97.12424:0.0068,(OTU_97.35798:0.00722,OTU_97.377:0.00016):0.03102):0.02322,OTU_97.5082:0.04513):0.00388,OTU_97.4084:0.0296):0.00015,OTU_97.174:0.00869):0.00712,OTU_97.40537:0.00722):0.00351,OTU_97.21293:0.00418):0.13472,(OTU_97.489:0.07056,OTU_97.445:0.06599):0.0968):0.07371,((OTU_97.1048:0.0162,OTU_97.333:0.00442):0.035,((OTU_97.43204:0.00391,OTU_97.328:0.03534):0.00031,OTU_97.5907:0.01141):0.02326):0.1353):0.10132,(OTU_97.429:0.11474,((OTU_97.310:0.00825,((OTU_97.148:0.06171,(OTU_97.2997:0.00015,(OTU_97.559:0.0401,(OTU_97.4075:0.00595,(OTU_97.34865:0.00016,OTU_97.591:0.00575):0.00014):0.01416):0.00841):0.00016):0.01181,(((OTU_97.5441:0.00014,(OTU_97.35061:0.01315,OTU_97.14282:0.00014):0.00043):0.00029,OTU_97.10509:0.00014):0.01227,((OTU_97.33990:0.00311,OTU_97.34185:0.01202):0.01191,(OTU_97.1042:0.00564,OTU_97.9895:0.01083):0.00538):0.00539):0.00544):0.0161):0.03825,((OTU_97.1419:0.00553,(((OTU_97.30934:0.00565,OTU_97.451:0.00271):0.00015,OTU_97.2174:0.03369):0.01197,(OTU_97.5056:0.01694,OTU_97.198:0.03823):0.00349):0.00014):0.00587,OTU_97.27684:0.00555):0.20958):0.03288):0.03081):0.28167):0.03126):0.00624):0.0105);
