# Supplementary material for: A phylogenetic transform enhances analysis of compositional microbiota data
Source: eLife. 2017 Feb 15;6:e21887. doi: 10.7554/eLife.21887 (PMC5328592; doi:10.7554/eLife.21887)
Supplement: Figure 4—source code 1. — DOI: http://dx.doi.org/10.7554/eLife.21887.010 [file elife-21887-fig4-code1.zip › figure4_source_code/update_taxonomy_and_tax2tree/taxonomy_results/rep_set_v35_phiselected_tax_assignments.log]

UclustConsensusTaxonAssigner parameters:
id_to_taxonomy_filepath:/Users/Justin/Library/Enthought/Canopy_64bit/User/lib/python2.7/site-packages/qiime_default_reference/gg_13_8_otus/taxonomy/97_otu_taxonomy.txt
id_to_taxonomy_fp:/Users/Justin/Library/Enthought/Canopy_64bit/User/lib/python2.7/site-packages/qiime_default_reference/gg_13_8_otus/taxonomy/97_otu_taxonomy.txt
max_accepts:3
min_consensus_fraction:0.51
reference_sequences_fp:/Users/Justin/Library/Enthought/Canopy_64bit/User/lib/python2.7/site-packages/qiime_default_reference/gg_13_8_otus/rep_set/97_otus.fasta
similarity:0.9
unassignable_label:Unassigned
Result path: /var/folders/x1/9_lpy_fs0kvg0p88td6_df200000gq/T/assign-taxj0aXzT

.uc file contents:

# uclust --input rep_set_v35_phiselected.fna --id 0.9 --rev --maxaccepts 3 --allhits --libonly --lib /Users/Justin/Library/Enthought/Canopy_64bit/User/lib/python2.7/site-packages/qiime_default_reference/gg_13_8_otus/rep_set/97_otus.fasta --uc /var/folders/x1/9_lpy_fs0kvg0p88td6_df200000gq/T/UclustConsensusTaxonAssigner_mH6zHg.uc
# version=1.2.22
# Tab-separated fields:
# 1=Type, 2=ClusterNr, 3=SeqLength or ClusterSize, 4=PctId, 5=Strand, 6=QueryStart, 7=SeedStart, 8=Alignment, 9=QueryLabel, 10=TargetLabel
# Record types (field 1): L=LibSeed, S=NewSeed, H=Hit, R=Reject, D=LibCluster, C=NewCluster, N=NoHit
# For C and D types, PctId is average id with seed.
# QueryStart and SeedStart are zero-based relative to start of sequence.
# If minus strand, SeedStart is relative to reverse-complemented seed.
L	56452	1367	*	*	*	*	*	911496	*
H	56452	536	99.3	-	0	0	481I536M350I	OTU_97.30326	911496
L	81276	1380	*	*	*	*	*	4320317	*
H	81276	536	99.3	-	0	0	478I536M366I	OTU_97.30326	4320317
L	92590	1404	*	*	*	*	*	4438988	*
H	92590	536	99.4	-	0	0	499I536M369I	OTU_97.30326	4438988
L	91896	1386	*	*	*	*	*	4431922	*
H	91896	538	98.5	-	0	0	499I388MI75MD13MD9M2D49M352I	OTU_97.44566	4431922
H	56452	538	98.5	-	0	0	481I464MD12MD9M2D49M352I	OTU_97.44566	911496
L	80004	1370	*	*	*	*	*	4307484	*
H	80004	538	98.7	-	0	0	466I464MD12MD9M2D49M370I	OTU_97.44566	4307484
L	56225	1367	*	*	*	*	*	996434	*
H	56225	536	98.1	-	0	0	481I346MD97MI41M2D32MI17M351I	OTU_97.44134	996434
L	80203	1382	*	*	*	*	*	4309301	*
H	80203	536	98.3	-	0	0	477I346MD97MI41M2D32MI17M370I	OTU_97.44134	4309301
L	81482	1394	*	*	*	*	*	4322588	*
H	81482	536	98.5	-	0	0	501I346MD97MI45MD29MI17M357I	OTU_97.44134	4322588
L	63171	1375	*	*	*	*	*	1085410	*
H	63171	549	96.5	-	0	0	481I57MD311MI45MD22MD16M2D7MD15M2D11M2D55M354I	OTU_97.45188	1085410
L	85618	1395	*	*	*	*	*	4366060	*
H	85618	549	96.5	-	0	0	510I57MD311MI45MD22MD16M2D7MD15M2D11M2D55M345I	OTU_97.45188	4366060
L	64611	1383	*	*	*	*	*	930592	*
H	64611	549	96.4	-	0	0	481I57MD311MI45MD22MD16M2D7MD15M2D11M2D55M362I	OTU_97.45188	930592
L	92891	1448	*	*	*	*	*	4442130	*
H	92891	540	97.6	-	0	0	587I403M2I16MD62M3D55M323I	OTU_97.31247	4442130
L	68086	1460	*	*	*	*	*	2953981	*
H	68086	540	97.6	-	0	0	585I403M2I16MD62M3D55M337I	OTU_97.31247	2953981
H	81276	540	97.2	-	0	0	478I403M2I16MD62M3D55M364I	OTU_97.31247	4320317
H	92590	532	99.6	-	0	0	499I241MD167M2I88MI35M371I	OTU_97.44487	4438988
H	85618	532	99.6	-	0	0	510I241MD167M2I88MI35M351I	OTU_97.44487	4366060
L	65342	1368	*	*	*	*	*	1048420	*
H	65342	532	99.8	-	0	0	482I241MD167M2I88MI35M352I	OTU_97.44487	1048420
L	81732	1408	*	*	*	*	*	4325275	*
H	81732	538	99.3	-	0	0	500I25MD269MD120MD57MD63M374I	OTU_97.36192	4325275
H	92590	538	99.1	-	0	0	499I25MD269MD120MD57MD63M371I	OTU_97.36192	4438988
H	80203	538	99.1	-	0	0	477I25MD269MD120MD57MD63M371I	OTU_97.36192	4309301
H	80203	535	97.4	-	0	0	477I345M2D15MD81MI15MI11MD8MI56M371I	OTU_97.44984	4309301
L	82621	1378	*	*	*	*	*	4334830	*
H	82621	535	97.4	-	0	0	473I345M2D15MD81MI15MI11MD8MI56M371I	OTU_97.44984	4334830
H	85618	535	97.4	-	0	0	510I345M2D15MD81MI15MI11MD8MI56M351I	OTU_97.44984	4366060
H	82621	535	98.7	-	0	0	473I408M2I55MD71M369I	OTU_97.44657	4334830
L	80236	1405	*	*	*	*	*	4309764	*
H	80236	535	98.9	-	0	0	499I408M2I55MD71M370I	OTU_97.44657	4309764
H	80004	535	99.1	-	0	0	466I408M2I55MD71M368I	OTU_97.44657	4307484
L	2530	1371	*	*	*	*	*	879972	*
H	2530	534	99.6	-	0	0	481I534M356I	OTU_97.42432	879972
L	83836	1393	*	*	*	*	*	4346722	*
H	83836	534	99.4	-	0	0	489I8MI119MI407M368I	OTU_97.42432	4346722
L	81783	1404	*	*	*	*	*	4325935	*
H	81783	534	99.4	-	0	0	498I534M372I	OTU_97.42432	4325935
H	64611	531	99.6	-	0	0	481I441MI42MD15MD21MI10M371I	OTU_97.45114	930592
L	89524	1388	*	*	*	*	*	4407432	*
H	89524	531	99.6	-	0	0	501I441MI41MD16MD21MI10M356I	OTU_97.45114	4407432
L	83851	1385	*	*	*	*	*	4346977	*
H	83851	531	99.6	-	0	0	503I441MI42MD15MD21MI10M351I	OTU_97.45114	4346977
H	83851	530	99.8	-	0	0	503I408MI30MI59MD32M351I	OTU_97.44660	4346977
H	85618	530	99.6	-	0	0	510I408MI30MI59MD32M354I	OTU_97.44660	4366060
H	81482	530	99.6	-	0	0	501I408MI30MI43MI16MD32M361I	OTU_97.44660	4322588
H	83851	534	99.6	-	0	0	503I247MD156MI130M348I	OTU_97.20908	4346977
H	65342	534	99.6	-	0	0	482I247MD156MI130M352I	OTU_97.20908	1048420
H	82621	534	99.1	-	0	0	473I247MD155MI131M371I	OTU_97.20908	4334830
H	64611	540	98.7	-	0	0	481I275MD27MD16MD28MD10MD46MI50MD35MD46M368I	OTU_97.44307	930592
H	92891	540	98.3	-	0	0	587I275MD27MD16MD28MD9MD47MI50MD35MD46M327I	OTU_97.44307	4442130
H	81783	540	98.3	-	0	0	498I275MD27MD16MD28MD10MD46MI50MD35MD46M372I	OTU_97.44307	4325935
H	56225	532	98.9	-	0	0	481I348MI90MI32MD5MD37MD17M355I	OTU_97.37418	996434
H	63171	532	99.1	-	0	0	481I348MI90MI32MD5MD37MD17M363I	OTU_97.37418	1085410
H	82621	532	98.7	-	0	0	473I346MI94MI30MD5MD37MD17M374I	OTU_97.37418	4334830
H	56452	537	97.8	-	0	0	481I411MI27MI32MD4MD9M2D11M2D18MD18M354I	OTU_97.43117	911496
H	56225	537	97.4	-	0	0	481I411MI27MI32MD4MD9M2D11M2D18MD18M354I	OTU_97.43117	996434
H	91896	537	97.8	-	0	0	499I388MI21MI29MI32MD4MD9M2D11M2D18MD18M354I	OTU_97.43117	4431922
H	81732	537	99.3	-	0	0	500I537M371I	OTU_97.35014	4325275
H	81783	537	98.9	-	0	0	498I537M369I	OTU_97.35014	4325935
H	81276	537	99.3	-	0	0	478I537M365I	OTU_97.35014	4320317
H	81783	542	96.7	-	0	0	498I375MD60M3D69MD6MD14M2D10M372I	OTU_97.44463	4325935
H	81732	542	97.0	-	0	0	500I375MD60M3D69MD6MD14M2D10M374I	OTU_97.44463	4325275
H	56225	542	96.7	-	0	0	481I375MD60M3D69MD6MD14M2D10M352I	OTU_97.44463	996434
L	11817	1452	*	*	*	*	*	561636	*
H	11817	523	98.5	-	0	0	561I493MI30M367I	OTU_97.34038	561636
H	68086	523	98.3	-	0	0	585I493MI30M351I	OTU_97.34038	2953981
H	92891	523	98.3	-	0	0	587I493MI30M337I	OTU_97.34038	4442130
L	14800	1509	*	*	*	*	*	538185	*
H	14800	538	98.7	-	0	0	633I27MD275MD197MD21MD14M342I	OTU_97.37504	538185
L	11376	1354	*	*	*	*	*	564914	*
H	11376	538	96.1	-	0	0	488I27MD34MD240MD139M5D53MD36M337I	OTU_97.37504	564914
L	92658	1451	*	*	*	*	*	4439603	*
H	92658	538	97.6	-	0	0	578I27MD275MD197MD36M338I	OTU_97.37504	4439603
L	94118	1399	*	*	*	*	*	4455767	*
H	94118	533	99.8	-	0	0	498I411MI96MI26M366I	OTU_97.34346	4455767
L	1739	1367	*	*	*	*	*	967427	*
H	1739	533	99.8	-	0	0	481I411MI122M352I	OTU_97.34346	967427
H	14800	533	99.8	-	0	0	633I411MI122M342I	OTU_97.34346	538185
L	51965	1383	*	*	*	*	*	98605	*
H	51965	526	98.9	-	0	0	495I245MI193MI88M360I	OTU_97.34572	98605
L	14839	1357	*	*	*	*	*	537894	*
H	14839	526	97.7	-	0	0	492I60MD181MI199M4D81M343I	OTU_97.34572	537894
L	734	1370	*	*	*	*	*	1082539	*
H	734	526	98.7	-	0	0	482I242MI198MI86M360I	OTU_97.34572	1082539
H	734	529	98.5	-	0	0	482I366MD162M360I	OTU_97.22265	1082539
H	51965	529	98.7	-	0	0	495I366MD162M360I	OTU_97.22265	98605
L	76776	1448	*	*	*	*	*	802262	*
H	76776	529	98.1	-	0	0	585I20MD345MD162M336I	OTU_97.22265	802262
H	14839	537	98.0	-	0	0	492I60MD380M6D90M335I	OTU_97.31637	537894
L	1538	1376	*	*	*	*	*	989579	*
H	1538	537	98.9	-	0	0	481I323MD121MD91M360I	OTU_97.31637	989579
H	51965	537	98.1	-	0	0	495I445MD91M352I	OTU_97.31637	98605
H	14839	530	98.7	-	0	0	492I60MD380M4D85M340I	OTU_97.42259	537894
H	1538	530	99.4	-	0	0	481I323MD119MI87M365I	OTU_97.42259	989579
H	734	530	98.7	-	0	0	482I443MI87M357I	OTU_97.42259	1082539
H	14839	527	97.9	-	0	0	492I60MD184MI74MI82M2I12MI23M5D52MI9MI25M337I	OTU_97.34698	537894
H	51965	527	98.1	-	0	0	495I245MI74MI82M2I12MI80MI9MI25M354I	OTU_97.34698	98605
H	734	527	97.9	-	0	0	482I242MI77MI82M2I12MI80MI9MI25M354I	OTU_97.34698	1082539
L	80880	1423	*	*	*	*	*	4315974	*
H	80880	540	98.3	-	0	0	498I414MD75MI50M385I	OTU_97.34087	4315974
H	51965	540	98.3	-	0	0	495I414MD70MD54M350I	OTU_97.34087	98605
H	734	540	98.1	-	0	0	482I414MD70MD54M350I	OTU_97.34087	1082539
H	80880	538	97.8	-	0	0	498I419MD118M388I	OTU_97.22697	4315974
H	51965	538	98.7	-	0	0	495I419MD58MD7MD51M353I	OTU_97.22697	98605
H	734	538	98.5	-	0	0	482I419MD58MD7MD51M353I	OTU_97.22697	1082539
H	734	538	97.6	-	0	0	482I345MD97MI41M2D52M352I	OTU_97.24274	1082539
H	51965	538	97.8	-	0	0	495I345MD97MI41M2D52M352I	OTU_97.24274	98605
L	92520	1412	*	*	*	*	*	4438166	*
H	92520	538	98.1	-	0	0	503I233MI110MD100MI45MD48M371I	OTU_97.24274	4438166
H	51965	533	98.1	-	0	0	495I345M2D116MI47M2I23M354I	OTU_97.42301	98605
H	80880	533	98.1	-	0	0	498I345M2D116MI26M2I21M2I23M389I	OTU_97.42301	4315974
H	734	533	97.9	-	0	0	482I345M2D116MI47M2I23M354I	OTU_97.42301	1082539
H	51965	538	98.3	-	0	0	495I538M350I	OTU_97.34344	98605
H	734	538	98.1	-	0	0	482I538M350I	OTU_97.34344	1082539
H	76776	538	97.8	-	0	0	585I20MD517M326I	OTU_97.34344	802262
H	734	537	98.7	-	0	0	482I441M2I96M349I	OTU_97.1589	1082539
H	51965	537	98.9	-	0	0	495I441M2I96M349I	OTU_97.1589	98605
H	76776	537	98.3	-	0	0	585I20MD420M2I96M325I	OTU_97.1589	802262
L	79812	1400	*	*	*	*	*	4305815	*
H	79812	536	97.9	-	0	0	493I441MI11MI23MI61M368I	OTU_97.45428	4305815
H	51965	536	98.1	-	0	0	495I441MI11MI23MI61M349I	OTU_97.45428	98605
H	734	536	97.9	-	0	0	482I441MI11MI23MI61M349I	OTU_97.45428	1082539
L	89023	1468	*	*	*	*	*	4402254	*
H	89023	543	96.5	-	0	0	575I290MD59MD38MD54MI17MD13MD4MD9M2D23MI28M356I	OTU_97.34825	4402254
L	1720	1369	*	*	*	*	*	968954	*
H	1720	543	95.8	-	0	0	481I290MD59MD38MD54MI17MD13MD4MD9M2D23MI28M351I	OTU_97.34825	968954
H	92658	543	96.9	-	0	0	578I290MD59MD38MD52MI19MD13MD4MD9M2D23MI28M336I	OTU_97.34825	4439603
H	80880	529	97.0	-	0	0	498I216MD26MI94MD75MD29M2I12M2I12MD15M5I21MI9MI16M388I	OTU_97.3322	4315974
H	51965	529	97.7	-	0	0	495I216MD26MI94MD75MD29M2I12M2I12MD17M3I19MI9MI16M353I	OTU_97.3322	98605
H	734	529	97.5	-	0	0	482I216MD26MI94MD75MD29M2I12M2I12MD17M3I19MI9MI16M353I	OTU_97.3322	1082539
H	92520	535	98.5	-	0	0	503I176MI54MI199MD14MD13MI43MD33M374I	OTU_97.44950	4438166
H	80880	535	97.6	-	0	0	498I175MI254MD14MD13MI77M390I	OTU_97.44950	4315974
H	51965	535	98.9	-	0	0	495I175MI254MD14MD13MI27MD14MD34M355I	OTU_97.44950	98605
L	80879	1413	*	*	*	*	*	4315958	*
H	80879	516	99.0	-	0	0	498I516M399I	OTU_97.119	4315958
L	82091	1455	*	*	*	*	*	4329215	*
H	82091	516	97.5	-	0	0	560I516M379I	OTU_97.119	4329215
L	78989	1498	*	*	*	*	*	4297222	*
H	78989	516	95.5	-	0	0	602I352MI11MI19MI11MI11MI12M17D83M392I	OTU_97.119	4297222
L	37952	1495	*	*	*	*	*	217734	*
H	37952	537	97.4	-	0	0	598I413MD123M361I	OTU_97.2593	217734
L	69636	1442	*	*	*	*	*	799884	*
H	69636	537	97.4	-	0	0	566I413MD123M340I	OTU_97.2593	799884
L	83598	1463	*	*	*	*	*	4344207	*
H	83598	537	97.4	-	0	0	567I413MD123M360I	OTU_97.2593	4344207
H	37952	541	98.3	-	0	0	598I349MD92M2I26M2D16MD54M358I	OTU_97.103	217734
H	69636	541	98.3	-	0	0	566I349MD92M2I26M2D16MD54M337I	OTU_97.103	799884
H	83598	541	98.3	-	0	0	567I349MD92M2I26M2D16MD54M357I	OTU_97.103	4344207
H	83598	545	97.6	-	0	0	567I236MI169MI11MI96MD32M349I	OTU_97.25614	4344207
H	37952	545	97.6	-	0	0	598I236MI171MI9MI96MD32M350I	OTU_97.25614	217734
H	69636	545	97.6	-	0	0	566I236MI169MI11MI96MD32M329I	OTU_97.25614	799884
H	37952	538	99.1	-	0	0	598I538M359I	OTU_97.13113	217734
H	69636	538	99.1	-	0	0	566I538M338I	OTU_97.13113	799884
H	83598	538	99.1	-	0	0	567I538M358I	OTU_97.13113	4344207
L	90404	1399	*	*	*	*	*	4416763	*
H	90404	535	98.3	-	0	0	484I390MI12M2I14M2I39MI47MI33M373I	OTU_97.21594	4416763
H	83598	535	97.8	-	0	0	567I390MI12M2I14M2I39MI47MI33M354I	OTU_97.21594	4344207
H	37952	535	97.8	-	0	0	598I390MI12M2I14M2I39MI47MI33M355I	OTU_97.21594	217734
H	83598	542	96.3	-	0	0	567I216MD19MD111MI122MD14M3D54M359I	OTU_97.4262	4344207
H	69636	542	96.1	-	0	0	566I216MD19MD111MI122MD14M3D54M339I	OTU_97.4262	799884
H	37952	542	96.1	-	0	0	598I216MD19MD111MI122MD14M3D54M360I	OTU_97.4262	217734
H	734	542	96.9	-	0	0	482I216MD26MI181MI14MI29MD14MD17MD16MD6M2D16M350I	OTU_97.21561	1082539
H	76776	542	96.9	-	0	0	585I20MD195MD26MI181MI14MI29MD14MD17MD16MD6M2D16M326I	OTU_97.21561	802262
H	51965	542	97.0	-	0	0	495I216MD26MI181MI14MI29MD14MD17MD16MD6M2D16M350I	OTU_97.21561	98605
H	734	539	98.5	-	0	0	482I455MI43MD23M2D15M351I	OTU_97.37277	1082539
H	51965	539	98.7	-	0	0	495I455MI43MD23M2D15M351I	OTU_97.37277	98605
H	79812	539	98.5	-	0	0	493I455MI43MD23M2D15M370I	OTU_97.37277	4305815
H	51965	534	99.3	-	0	0	495I403MI37M2I94M351I	OTU_97.42114	98605
H	734	534	99.1	-	0	0	482I403MI37M2I94M351I	OTU_97.42114	1082539
H	79812	534	99.1	-	0	0	493I403MI37M2I94M370I	OTU_97.42114	4305815
H	734	543	96.9	-	0	0	482I349MD39MD14MI19MD25MD10M3D15MD36MI28M351I	OTU_97.20802	1082539
H	51965	543	97.1	-	0	0	495I349MD39MD14MI19MD25MD10M3D15MD36MI28M351I	OTU_97.20802	98605
H	14839	543	94.7	-	0	0	492I60MD288MD39MD14MI19MD16M6D14M3D15MD36MI28M334I	OTU_97.20802	537894
H	51965	537	98.9	-	0	0	495I136MI98MD91MD23MD81MD42MD61M355I	OTU_97.34571	98605
H	734	537	98.7	-	0	0	482I136MI98MD91MD23MD81MD42MD61M355I	OTU_97.34571	1082539
H	76776	537	98.3	-	0	0	585I20MD115MI98MD91MD23MD81MD42MD61M331I	OTU_97.34571	802262
H	51965	538	99.1	-	0	0	495I423MD16MI98M350I	OTU_97.35058	98605
H	734	538	98.9	-	0	0	482I423MD16MI98M350I	OTU_97.35058	1082539
H	76776	538	98.5	-	0	0	585I20MD402MD16MI98M326I	OTU_97.35058	802262
H	734	536	99.3	-	0	0	482I441MI11MI84M350I	OTU_97.34173	1082539
H	51965	536	99.4	-	0	0	495I441MI11MI84M350I	OTU_97.34173	98605
H	79812	536	99.3	-	0	0	493I441MI11MI84M369I	OTU_97.34173	4305815
H	734	537	99.1	-	0	0	482I537M351I	OTU_97.42356	1082539
H	51965	537	99.3	-	0	0	495I537M351I	OTU_97.42356	98605
H	79812	537	99.1	-	0	0	493I537M370I	OTU_97.42356	4305815
H	734	532	99.8	-	0	0	482I299MI233M355I	OTU_97.35347	1082539
H	51965	532	100.0	-	0	0	495I301MI231M355I	OTU_97.35347	98605
H	76776	532	99.4	-	0	0	585I20MD280MI231M331I	OTU_97.35347	802262
H	734	537	99.1	-	0	0	482I235MD185MD49MD65M354I	OTU_97.33840	1082539
H	51965	537	99.3	-	0	0	495I237MD182MD50MD65M354I	OTU_97.33840	98605
H	80880	537	98.5	-	0	0	498I237MD182MD50MD15M2I50M389I	OTU_97.33840	4315974
H	734	534	99.6	-	0	0	482I461MI23MD49M354I	OTU_97.42482	1082539
H	80880	534	99.3	-	0	0	498I461MI27MI46M389I	OTU_97.42482	4315974
H	51965	534	99.8	-	0	0	495I461MI23MD49M354I	OTU_97.42482	98605
H	734	537	99.4	-	0	0	482I441M2I96M349I	OTU_97.42074	1082539
H	51965	537	99.6	-	0	0	495I441M2I96M349I	OTU_97.42074	98605
H	79812	537	99.4	-	0	0	493I441M2I96M368I	OTU_97.42074	4305815
H	734	539	99.4	-	0	0	482I539M349I	OTU_97.44994	1082539
H	51965	539	99.6	-	0	0	495I539M349I	OTU_97.44994	98605
H	79812	539	99.4	-	0	0	493I539M368I	OTU_97.44994	4305815
H	734	540	98.9	-	0	0	482I414M2D25MI99M349I	OTU_97.37453	1082539
H	51965	540	99.1	-	0	0	495I414M2D25MI99M349I	OTU_97.37453	98605
H	79812	540	98.9	-	0	0	493I414M2D25MI99M368I	OTU_97.37453	4305815
H	51965	534	99.8	-	0	0	495I534M354I	OTU_97.42457	98605
H	734	534	99.6	-	0	0	482I534M354I	OTU_97.42457	1082539
H	79812	534	99.6	-	0	0	493I534M373I	OTU_97.42457	4305815
H	734	533	98.7	-	0	0	482I418MI72M2I15MI14MI14M350I	OTU_97.34705	1082539
H	51965	533	98.9	-	0	0	495I418MI72M2I15MI14MI14M350I	OTU_97.34705	98605
H	76776	533	98.3	-	0	0	585I20MD397MI72M2I15MI14MI14M326I	OTU_97.34705	802262
H	51965	523	98.7	-	0	0	495I263MI8MI141MD77MI33M363I	OTU_97.34945	98605
H	734	523	98.5	-	0	0	482I263MI8MI141MD77MI33M363I	OTU_97.34945	1082539
H	79812	523	98.5	-	0	0	493I263MI8MI141MD77MI33M382I	OTU_97.34945	4305815
L	95071	1393	*	*	*	*	*	4465803	*
H	95071	511	98.6	-	0	0	499I511M383I	OTU_97.3461	4465803
L	1473	1357	*	*	*	*	*	997010	*
H	1473	511	97.5	-	0	0	482I511M364I	OTU_97.3461	997010
L	89731	1387	*	*	*	*	*	4409545	*
H	89731	511	95.7	-	0	0	490I511M386I	OTU_97.3461	4409545
H	95071	512	98.4	-	0	0	499I459MD52M383I	OTU_97.43876	4465803
H	1473	512	97.3	-	0	0	482I463MD48M364I	OTU_97.43876	997010
L	86508	1374	*	*	*	*	*	4375685	*
H	86508	512	95.5	-	0	0	499I459MD52M364I	OTU_97.43876	4375685
H	95071	511	98.8	-	0	0	499I511M383I	OTU_97.20930	4465803
H	1473	511	97.7	-	0	0	482I511M364I	OTU_97.20930	997010
H	89731	511	95.9	-	0	0	490I511M386I	OTU_97.20930	4409545
H	95071	511	98.6	-	0	0	499I425MD25MI60M383I	OTU_97.12895	4465803
H	1473	511	97.5	-	0	0	482I425MD25MI60M364I	OTU_97.12895	997010
L	70188	1477	*	*	*	*	*	3218290	*
H	70188	511	94.1	-	0	0	589I432MD18MI60M377I	OTU_97.12895	3218290
H	95071	512	98.8	-	0	0	499I231MD109MI124MI47M381I	OTU_97.52	4465803
H	1473	512	97.7	-	0	0	482I233MD108MI123MI47M362I	OTU_97.52	997010
H	86508	512	95.9	-	0	0	499I231MD109MI124MI47M362I	OTU_97.52	4375685
L	81395	1365	*	*	*	*	*	4321559	*
H	81395	506	100.0	-	0	0	499I349MI157M359I	OTU_97.43685	4321559
H	89731	506	100.0	-	0	0	490I506M391I	OTU_97.43685	4409545
L	56494	1473	*	*	*	*	*	970138	*
H	56494	506	100.0	-	0	0	589I506M378I	OTU_97.43685	970138
H	89731	504	98.8	-	0	0	490I346MD80MD33MD13MD28M397I	OTU_97.38536	4409545
H	56494	504	98.8	-	0	0	589I346MD80MD33MD13MD28M384I	OTU_97.38536	970138
L	78454	1360	*	*	*	*	*	970302	*
H	78454	504	99.0	-	0	0	482I346MD80MD33MD13MD28M378I	OTU_97.38536	970302
H	81395	502	98.8	-	0	0	499I349MI98MI24MD30M363I	OTU_97.36941	4321559
H	89731	502	98.8	-	0	0	490I447MI24MD30M395I	OTU_97.36941	4409545
H	56494	502	98.8	-	0	0	589I447MI24MD30M382I	OTU_97.36941	970138
H	89731	503	99.2	-	0	0	490I341MI25MI44MD61M2I31M391I	OTU_97.43883	4409545
H	81395	503	98.6	-	0	0	499I341M2I25MI44MD61M2I31M359I	OTU_97.43883	4321559
L	80398	1398	*	*	*	*	*	4311598	*
H	80398	503	98.8	-	0	0	499I341MI25MI44MD61M2I31M393I	OTU_97.43883	4311598
L	79412	1395	*	*	*	*	*	4301737	*
H	79412	505	99.4	-	0	0	498I341MI164M391I	OTU_97.36981	4301737
H	81395	505	99.2	-	0	0	499I341M2I164M359I	OTU_97.36981	4321559
H	56494	505	99.8	-	0	0	589I341MI164M378I	OTU_97.36981	970138
H	56494	507	97.8	-	0	0	589I18MD23MD388MD21MD7MD45M382I	OTU_97.40279	970138
H	78454	507	98.0	-	0	0	482I18MD23MD385MD24MD7MD45M376I	OTU_97.40279	970302
H	89731	507	97.8	-	0	0	490I18MD23MD388MD21MD7MD45M395I	OTU_97.40279	4409545
H	56494	510	98.4	-	0	0	589I429MD35M2D43M377I	OTU_97.43861	970138
H	89731	510	98.4	-	0	0	490I429MD35M2D43M390I	OTU_97.43861	4409545
H	81395	510	98.4	-	0	0	499I349MI77MD38M2D43M358I	OTU_97.43861	4321559
H	78454	505	97.2	-	0	0	482I285MD55MI42MD121M374I	OTU_97.39125	970302
H	89731	505	97.0	-	0	0	490I285MD55MI42MD121M393I	OTU_97.39125	4409545
H	81395	505	96.4	-	0	0	499I285MD56M2I41MD121M361I	OTU_97.39125	4321559
H	78454	503	97.8	-	0	0	482I277MI71MI76MD24MD8MD44M376I	OTU_97.43673	970302
H	89731	503	97.6	-	0	0	490I277MI71MI76MD24MD8MD44M395I	OTU_97.43673	4409545
H	81395	503	97.6	-	0	0	499I277MI71M2I76MD24MD8MD44M363I	OTU_97.43673	4321559
H	89731	516	94.0	-	0	0	490I327MD19MD21MI36M2D20M2D7M2D11MD16M2D19M3D26M394I	OTU_97.43660	4409545
H	78454	516	94.2	-	0	0	482I327MD19MD21MI36M2D20M2D9M2D9MD16M2D19M3D26M375I	OTU_97.43660	970302
H	56494	516	94.0	-	0	0	589I327MD19MD21MI36M2D20M2D7M2D11MD16M2D19M3D26M381I	OTU_97.43660	970138
H	79412	498	98.2	-	0	0	498I336MI124M3I12M2I26M393I	OTU_97.43818	4301737
H	81395	498	97.6	-	0	0	499I336MI10MI114M3I12M2I26M361I	OTU_97.43818	4321559
H	89731	498	97.6	-	0	0	490I336MI124M3I12M2I26M393I	OTU_97.43818	4409545
H	81395	505	99.8	-	0	0	499I349MI115MI41M359I	OTU_97.38230	4321559
H	89731	505	99.8	-	0	0	490I464MI41M391I	OTU_97.38230	4409545
H	56494	505	99.8	-	0	0	589I464MI41M378I	OTU_97.38230	970138
H	79412	505	99.4	-	0	0	498I341MI164M391I	OTU_97.37899	4301737
H	81395	505	98.8	-	0	0	499I341M2I164M359I	OTU_97.37899	4321559
H	56494	505	99.4	-	0	0	589I341MI164M378I	OTU_97.37899	970138
H	56494	501	99.6	-	0	0	589I429MD71M384I	OTU_97.6244	970138
H	81395	501	99.6	-	0	0	499I349MI77MD74M365I	OTU_97.6244	4321559
H	89731	501	99.6	-	0	0	490I429MD71M397I	OTU_97.6244	4409545
H	56494	503	98.2	-	0	0	589I341MI162M380I	OTU_97.19102	970138
H	89731	503	98.2	-	0	0	490I341MI162M393I	OTU_97.19102	4409545
H	81395	503	97.6	-	0	0	499I341M2I162M361I	OTU_97.19102	4321559
H	79412	499	99.2	-	0	0	498I339MI9MI115M2I36M394I	OTU_97.2699	4301737
H	89731	499	98.6	-	0	0	490I339MI9MI115M2I36M394I	OTU_97.2699	4409545
H	56494	499	98.6	-	0	0	589I339MI9MI115M2I36M381I	OTU_97.2699	970138
H	78454	500	97.4	-	0	0	482I215MI54MD60M2I113M2I57M374I	OTU_97.37082	970302
H	80398	500	96.8	-	0	0	499I215MI54MD60M2I113M2I57M395I	OTU_97.37082	4311598
H	81395	500	97.2	-	0	0	499I215MI54MD60MI10M2I103M2I57M361I	OTU_97.37082	4321559
H	89731	511	97.8	-	0	0	490I69MD105MD109MD139MD4MD15MD22MD41M393I	OTU_97.32298	4409545
H	56494	511	97.8	-	0	0	589I69MD105MD109MD139MD4MD15MD22MD41M380I	OTU_97.32298	970138
H	80398	511	97.3	-	0	0	499I69MD105MD111MD137MD4MD15MD18MD45M395I	OTU_97.32298	4311598
H	56494	506	98.4	-	0	0	589I418MD8MD78M380I	OTU_97.43549	970138
H	89731	506	98.4	-	0	0	490I418MD8MD78M393I	OTU_97.43549	4409545
H	81395	506	98.4	-	0	0	499I349MI67MD10MD78M361I	OTU_97.43549	4321559
H	56494	506	98.2	-	0	0	589I418MD8MD78M380I	OTU_97.2396	970138
H	89731	506	98.2	-	0	0	490I418MD8MD78M393I	OTU_97.2396	4409545
H	81395	506	98.2	-	0	0	499I349MI67MD10MD78M361I	OTU_97.2396	4321559
H	81395	505	99.4	-	0	0	499I349MI67MD10MD33MD43M363I	OTU_97.261	4321559
H	89731	505	99.4	-	0	0	490I418MD8MD33MD43M395I	OTU_97.261	4409545
H	56494	505	99.4	-	0	0	589I418MD8MD33MD43M382I	OTU_97.261	970138
H	81395	503	99.2	-	0	0	499I277MI69MI69MD10MD76M363I	OTU_97.43162	4321559
H	89731	503	99.2	-	0	0	490I277MI138MD10MD76M395I	OTU_97.43162	4409545
H	78454	503	99.4	-	0	0	482I277MI138MD10MD76M376I	OTU_97.43162	970302
H	78454	507	98.4	-	0	0	482I416MD10MD48MD30M374I	OTU_97.39597	970302
H	89731	507	98.2	-	0	0	490I418MD8MD48MD30M393I	OTU_97.39597	4409545
H	56494	507	98.2	-	0	0	589I418MD8MD48MD30M380I	OTU_97.39597	970138
H	81395	505	96.6	-	0	0	499I341M2I76MD13M3D19MI8MI44M361I	OTU_97.4736	4321559
H	89731	505	97.2	-	0	0	490I341MI74MD15M3D19MI8MI44M393I	OTU_97.4736	4409545
H	80398	505	97.0	-	0	0	499I341MI76MD13M3D19MI12MI40M395I	OTU_97.4736	4311598
H	89731	510	97.5	-	0	0	490I339MI123M2D7MD8M2D14MI14M390I	OTU_97.37007	4409545
H	56494	510	97.5	-	0	0	589I339MI123M2D7MD8M2D14MI14M377I	OTU_97.37007	970138
H	81395	510	97.5	-	0	0	499I339MI7MI116M2D7MD8M2D14MI14M358I	OTU_97.37007	4321559
H	78454	510	98.0	-	0	0	482I233MD189M2D13MD29MI42M371I	OTU_97.40571	970302
H	89731	510	97.8	-	0	0	490I233MD189M2D13MD29MI42M390I	OTU_97.40571	4409545
H	79412	510	98.0	-	0	0	498I233MD189M2D14MD28MI42M390I	OTU_97.40571	4301737
H	79412	506	99.2	-	0	0	498I341MI165M390I	OTU_97.32873	4301737
H	81395	506	98.6	-	0	0	499I341M2I165M358I	OTU_97.32873	4321559
H	56494	506	99.2	-	0	0	589I341MI165M377I	OTU_97.32873	970138
H	56494	509	99.0	-	0	0	589I327MD52MI78MD12MD37M377I	OTU_97.37109	970138
H	81395	509	99.0	-	0	0	499I327MD20MI32MI78MD12MD37M358I	OTU_97.37109	4321559
H	89731	509	99.0	-	0	0	490I327MD52MI78MD12MD37M390I	OTU_97.37109	4409545
H	81395	502	98.8	-	0	0	499I349MI77MD16MD58M365I	OTU_97.33208	4321559
H	89731	502	98.8	-	0	0	490I429MD13MD58M397I	OTU_97.33208	4409545
H	78454	502	99.0	-	0	0	482I426MD16MD58M378I	OTU_97.33208	970302
H	80398	501	98.6	-	0	0	499I341MI123M2I37M395I	OTU_97.19808	4311598
H	81395	501	97.8	-	0	0	499I341M2I120M2I40M361I	OTU_97.19808	4321559
H	79412	501	98.2	-	0	0	498I341MI120M2I40M393I	OTU_97.19808	4301737
H	89731	501	99.4	-	0	0	490I425M2D34MI40M397I	OTU_97.37004	4409545
H	81395	501	99.4	-	0	0	499I349MI76M2D34MI40M365I	OTU_97.37004	4321559
H	56494	501	99.4	-	0	0	589I425M2D34MI40M384I	OTU_97.37004	970138
H	89731	504	99.0	-	0	0	490I333MI111M2I60M390I	OTU_97.36649	4409545
H	56494	504	99.0	-	0	0	589I333MI111M2I60M377I	OTU_97.36649	970138
H	81395	504	99.0	-	0	0	499I333MI13MI98M2I60M358I	OTU_97.36649	4321559
H	81395	499	98.6	-	0	0	499I25MD203MD47MI73MI99M2I34MD8MI7M365I	OTU_97.43686	4321559
H	56494	499	98.6	-	0	0	589I25MD203MD47MI172M2I34MD8MI7M384I	OTU_97.43686	970138
H	79412	499	98.6	-	0	0	498I25MD203MD47MI172M2I34MD8MI7M397I	OTU_97.43686	4301737
H	86508	501	99.2	-	0	0	499I429MD71M375I	OTU_97.20896	4375685
H	56494	501	99.2	-	0	0	589I429MD71M384I	OTU_97.20896	970138
H	89731	501	99.2	-	0	0	490I429MD71M397I	OTU_97.20896	4409545
H	89731	498	99.2	-	0	0	490I381MD14MI30MD36M2I26MI9M397I	OTU_97.37085	4409545
H	56494	498	99.2	-	0	0	589I381MD14MI30MD36M2I26MI9M384I	OTU_97.37085	970138
H	81395	498	99.2	-	0	0	499I349MI30MD16MI30MD36M2I26MI9M365I	OTU_97.37085	4321559
H	81395	500	98.0	-	0	0	499I341M2I159M364I	OTU_97.28892	4321559
H	80398	500	98.2	-	0	0	499I341MI159M398I	OTU_97.28892	4311598
H	56494	500	98.6	-	0	0	589I341MI159M383I	OTU_97.28892	970138
H	56494	501	98.2	-	0	0	589I429MD18MI53M383I	OTU_97.25524	970138
H	81395	501	98.2	-	0	0	499I349MI77MD21MI53M364I	OTU_97.25524	4321559
H	78454	501	98.4	-	0	0	482I426MD21MI53M377I	OTU_97.25524	970302
H	79412	501	97.4	-	0	0	498I115MD13MD8MD200M2I95MD29M2I37M396I	OTU_97.16993	4301737
H	89731	501	98.2	-	0	0	490I115MD13MD8MD200M2I95MD29M2I37M396I	OTU_97.16993	4409545
H	81395	501	98.2	-	0	0	499I115MD13MD8MD200M2I9MI86MD29M2I37M364I	OTU_97.16993	4321559
H	78454	504	97.4	-	0	0	482I363MD32MI13MI15MD39MD39M375I	OTU_97.39579	970302
H	81395	504	97.4	-	0	0	499I339MI24MD32MI13MI15MD39MD39M362I	OTU_97.39579	4321559
H	89731	504	97.0	-	0	0	490I363MD32MI13MI15MD39MD39M394I	OTU_97.39579	4409545
H	89731	505	97.8	-	0	0	490I396MI9MD10MD9M2D39MD37M396I	OTU_97.28751	4409545
H	81395	505	97.8	-	0	0	499I349MI46MI10MD10MD9M2D39MD37M364I	OTU_97.28751	4321559
H	56494	505	97.8	-	0	0	589I396MI9MD10MD9M2D39MD37M383I	OTU_97.28751	970138
H	80398	500	99.2	-	0	0	499I341MI120MD38M399I	OTU_97.37013	4311598
H	89731	500	99.8	-	0	0	490I341MI121MD37M397I	OTU_97.37013	4409545
H	56494	500	99.8	-	0	0	589I341MI121MD37M384I	OTU_97.37013	970138
H	56494	500	99.4	-	0	0	589I341MI84MD74M384I	OTU_97.43147	970138
H	81395	500	98.8	-	0	0	499I341M2I87MD71M365I	OTU_97.43147	4321559
H	89731	500	99.4	-	0	0	490I341MI84MD74M397I	OTU_97.43147	4409545
H	89731	498	99.8	-	0	0	490I339MI69MI90M397I	OTU_97.38344	4409545
H	81395	498	99.8	-	0	0	499I339MI7MI62MI90M365I	OTU_97.38344	4321559
H	56494	498	99.8	-	0	0	589I339MI69MI90M384I	OTU_97.38344	970138
H	81395	502	99.4	-	0	0	499I349MI77MD37MD37M365I	OTU_97.36838	4321559
H	56494	502	99.4	-	0	0	589I429MD34MD37M384I	OTU_97.36838	970138
H	89731	502	99.4	-	0	0	490I429MD34MD37M397I	OTU_97.36838	4409545
H	89731	505	99.0	-	0	0	490I225MI238MI42M390I	OTU_97.32621	4409545
H	81395	505	99.0	-	0	0	499I225MI123MI115MI42M358I	OTU_97.32621	4321559
H	56494	505	99.0	-	0	0	589I225MI238MI42M377I	OTU_97.32621	970138
H	81395	502	99.2	-	0	0	499I349MI77MD45MD29M365I	OTU_97.39651	4321559
H	89731	502	99.2	-	0	0	490I429MD42MD29M397I	OTU_97.39651	4409545
H	79412	502	99.2	-	0	0	498I429MD41MD30M397I	OTU_97.39651	4301737
H	56494	504	98.2	-	0	0	589I228MD44MD68MI88MD35MI38M381I	OTU_97.36919	970138
H	89731	504	98.2	-	0	0	490I228MD44MD68MI88MD35MI38M394I	OTU_97.36919	4409545
H	81395	504	97.6	-	0	0	499I228MD44MD69M2I87MD35MI38M362I	OTU_97.36919	4321559
H	56494	503	98.6	-	0	0	589I484MD18M382I	OTU_97.40605	970138
H	89731	503	98.6	-	0	0	490I484MD18M395I	OTU_97.40605	4409545
H	81395	503	98.6	-	0	0	499I349MI135MD18M363I	OTU_97.40605	4321559
L	80829	1378	*	*	*	*	*	4315605	*
H	80829	517	99.0	-	0	0	485I517M376I	OTU_97.40646	4315605
L	79102	1395	*	*	*	*	*	4298483	*
H	79102	517	99.6	-	0	0	498I517M380I	OTU_97.40646	4298483
L	60508	1357	*	*	*	*	*	993127	*
H	60508	517	98.5	-	0	0	482I517M358I	OTU_97.40646	993127
L	80870	1400	*	*	*	*	*	4315834	*
H	80870	515	98.3	-	0	0	499I367MI15MI81MI52M383I	OTU_97.24645	4315834
H	79102	515	98.8	-	0	0	498I341MI25MI149M380I	OTU_97.24645	4298483
H	60508	515	97.7	-	0	0	482I341MI25MI149M358I	OTU_97.24645	993127
H	80829	515	98.4	-	0	0	485I464MI51M377I	OTU_97.38443	4315605
L	81235	1390	*	*	*	*	*	4319668	*
H	81235	515	98.8	-	0	0	500I464MI51M374I	OTU_97.38443	4319668
H	79102	515	99.0	-	0	0	498I464MI51M381I	OTU_97.38443	4298483
L	89992	1382	*	*	*	*	*	4412630	*
H	89992	515	99.2	-	0	0	488I428MD86M380I	OTU_97.43240	4412630
L	2299	1361	*	*	*	*	*	905769	*
H	2299	515	98.8	-	0	0	483I428MD86M364I	OTU_97.43240	905769
L	78684	1387	*	*	*	*	*	4294607	*
H	78684	515	99.0	-	0	0	490I428MD86M383I	OTU_97.43240	4294607
L	78765	1383	*	*	*	*	*	4295419	*
H	78765	506	98.8	-	0	0	503I222MD202MD32MD16MI26MD4M377I	OTU_97.29249	4295419
H	80829	506	98.0	-	0	0	485I224MD198MD34MD42MD4M391I	OTU_97.29249	4315605
H	78454	506	96.8	-	0	0	482I224MD198MD30MD46MD4M376I	OTU_97.29249	970302
L	88272	1311	*	*	*	*	*	4393926	*
H	88272	514	99.2	-	0	0	627I261MD252M171I	OTU_97.5096	4393926
H	81235	514	99.2	-	0	0	500I261MD252M377I	OTU_97.5096	4319668
L	94552	1380	*	*	*	*	*	4459993	*
H	94552	514	98.8	-	0	0	500I261MD252M367I	OTU_97.5096	4459993
H	78684	515	98.8	-	0	0	490I222MI229MI21MD42M381I	OTU_97.39350	4294607
H	81235	515	99.6	-	0	0	500I222MI232MI18MD42M374I	OTU_97.39350	4319668
H	94552	515	98.8	-	0	0	500I222MI229MI21MD42M364I	OTU_97.39350	4459993
H	88272	516	98.8	-	0	0	627I163MD170MI61MD70MI13MD19MD16M170I	OTU_97.21369	4393926
L	87980	1387	*	*	*	*	*	4390922	*
H	87980	516	98.1	-	0	0	489I163MD170MI61MD69MI14MD19MD16M384I	OTU_97.21369	4390922
H	94552	516	98.1	-	0	0	500I163MD170MI61MD69MI14MD19MD16M366I	OTU_97.21369	4459993
H	87980	517	98.5	-	0	0	489I437MD13MD13M2D50M385I	OTU_97.81	4390922
H	88272	517	99.2	-	0	0	627I438MD12MD13M2D50M171I	OTU_97.81	4393926
H	94552	517	98.5	-	0	0	500I437MD13MD13M2D50M367I	OTU_97.81	4459993
H	81235	515	99.6	-	0	0	500I233MD63MD217M377I	OTU_97.35745	4319668
H	88272	515	99.6	-	0	0	627I233MD63MD217M171I	OTU_97.35745	4393926
L	56122	1453	*	*	*	*	*	1931	*
H	56122	515	99.2	-	0	0	594I233MD63MD217M346I	OTU_97.35745	1931
H	94552	511	99.0	-	0	0	500I429MD81M370I	OTU_97.8828	4459993
H	81235	511	99.8	-	0	0	500I432MD78M380I	OTU_97.8828	4319668
H	78684	511	99.0	-	0	0	490I429MD81M387I	OTU_97.8828	4294607
H	78684	515	98.6	-	0	0	490I341MI104MI70M380I	OTU_97.6871	4294607
H	87980	515	98.6	-	0	0	489I341MI104MI70M381I	OTU_97.6871	4390922
H	94552	515	98.6	-	0	0	500I341MI104MI70M363I	OTU_97.6871	4459993
H	81235	513	97.5	-	0	0	500I204MD10MI81MD44MI53MI27MD8MD82M378I	OTU_97.20326	4319668
H	88272	513	97.5	-	0	0	627I204MD10MI81MD44MI53MI27MD8MD82M172I	OTU_97.20326	4393926
H	87980	513	96.9	-	0	0	489I204MD10MI81MD44MI53MI27MD7MD83M386I	OTU_97.20326	4390922
H	81235	510	97.8	-	0	0	500I339M3I83MD5MD39MI42M378I	OTU_97.40065	4319668
H	94552	510	97.1	-	0	0	500I339M3I83MD4MD40MI42M368I	OTU_97.40065	4459993
H	78684	510	97.1	-	0	0	490I339M3I83MD4MD40MI42M385I	OTU_97.40065	4294607
H	81235	512	99.4	-	0	0	500I485MD26M379I	OTU_97.38550	4319668
H	78684	512	98.6	-	0	0	490I485MD26M386I	OTU_97.38550	4294607
H	88272	512	99.4	-	0	0	627I485MD26M173I	OTU_97.38550	4393926
H	80829	518	98.5	-	0	0	485I518M375I	OTU_97.28630	4315605
H	79102	518	99.0	-	0	0	498I518M379I	OTU_97.28630	4298483
H	60508	518	97.9	-	0	0	482I518M357I	OTU_97.28630	993127
H	80829	506	98.2	-	0	0	485I215MI206MD28MI19MD36M387I	OTU_97.14242	4315605
H	60508	506	99.0	-	0	0	482I215MI206MD28MI19MD36M369I	OTU_97.14242	993127
H	56494	506	97.0	-	0	0	589I215MI206MD28MI19MD36M378I	OTU_97.14242	970138
H	80829	520	97.7	-	0	0	485I435MD28MD8M2D45M377I	OTU_97.23063	4315605
H	60508	520	97.3	-	0	0	482I436MD27MD8M2D45M359I	OTU_97.23063	993127
H	80870	520	97.3	-	0	0	499I341MD42MI51MD37M2D45M384I	OTU_97.23063	4315834
H	89731	494	98.8	-	0	0	490I354MI84MI11M2I6MI30MI9M397I	OTU_97.26646	4409545
H	56494	494	98.8	-	0	0	589I354MI84MI11M2I6MI30MI9M384I	OTU_97.26646	970138
H	78454	494	98.4	-	0	0	482I354MI85MI10M2I6MI30MI9M378I	OTU_97.26646	970302
H	95071	520	99.0	-	0	0	499I233MD199MD86M376I	OTU_97.27872	4465803
H	89731	520	95.4	-	0	0	490I231MD200MD87M379I	OTU_97.27872	4409545
H	86508	520	95.0	-	0	0	499I231MD200MD87M357I	OTU_97.27872	4375685
H	95071	522	96.9	-	0	0	499I435MD39M3D10MD33M377I	OTU_97.1928	4465803
L	62619	1360	*	*	*	*	*	1029036	*
H	62619	522	93.5	-	0	0	482I435MD39M3D10MD33M361I	OTU_97.1928	1029036
H	81395	522	93.3	-	0	0	499I347MI88MD39M3D10MD33M348I	OTU_97.1928	4321559
H	95071	510	99.2	-	0	0	499I341M2I121MI48M381I	OTU_97.43334	4465803
H	1473	510	97.6	-	0	0	482I341M2I121MI48M362I	OTU_97.43334	997010
H	78454	510	96.1	-	0	0	482I341M2I122MI47M365I	OTU_97.43334	970302
H	95071	515	99.0	-	0	0	499I410MI53MI45MD6M378I	OTU_97.13581	4465803
H	1473	515	97.9	-	0	0	482I409MI55MI42MD8M359I	OTU_97.13581	997010
H	78454	515	96.5	-	0	0	482I409MI55MI42MD8M362I	OTU_97.13581	970302
H	95071	513	98.6	-	0	0	499I233MD97M2I115MI34MI33M378I	OTU_97.7370	4465803
H	1473	513	97.1	-	0	0	482I233MD97M2I115MI34MI33M359I	OTU_97.7370	997010
L	18114	1351	*	*	*	*	*	437599	*
H	18114	513	94.2	-	0	0	482I231MD99M2I110MI39MI33M353I	OTU_97.7370	437599
H	95071	518	99.2	-	0	0	499I518M376I	OTU_97.14594	4465803
H	1473	518	97.3	-	0	0	482I518M357I	OTU_97.14594	997010
H	89731	518	95.6	-	0	0	490I518M379I	OTU_97.14594	4409545
H	95071	515	99.2	-	0	0	499I340MI89MD34MI51M378I	OTU_97.37983	4465803
H	1473	515	97.9	-	0	0	482I341MI84MD39MI50M359I	OTU_97.37983	997010
H	89731	515	96.1	-	0	0	490I340MI88MD35MI51M381I	OTU_97.37983	4409545
H	95071	513	99.2	-	0	0	499I513M381I	OTU_97.3304	4465803
H	1473	513	98.1	-	0	0	482I513M362I	OTU_97.3304	997010
H	89731	513	96.3	-	0	0	490I513M384I	OTU_97.3304	4409545
H	95071	514	99.2	-	0	0	499I430MD83M381I	OTU_97.8129	4465803
H	1473	514	97.9	-	0	0	482I429MD84M362I	OTU_97.8129	997010
H	78454	514	96.3	-	0	0	482I426MD87M365I	OTU_97.8129	970302
L	53690	1483	*	*	*	*	*	55917	*
H	53690	491	97.6	-	0	0	605I491M387I	OTU_97.458	55917
L	79619	1398	*	*	*	*	*	4303761	*
H	79619	491	97.6	-	0	0	501I491M406I	OTU_97.458	4303761
L	80613	1395	*	*	*	*	*	4313608	*
H	80613	491	97.6	-	0	0	498I491M406I	OTU_97.458	4313608
L	85856	1399	*	*	*	*	*	4368802	*
H	85856	505	100.0	-	0	0	502I505M392I	OTU_97.214	4368802
L	80965	1385	*	*	*	*	*	4316932	*
H	80965	505	99.6	-	0	0	495I505M385I	OTU_97.214	4316932
L	54027	1398	*	*	*	*	*	44257	*
H	54027	505	99.6	-	0	0	549I505M344I	OTU_97.214	44257
L	33844	1486	*	*	*	*	*	253550	*
H	33844	515	99.0	-	0	0	595I515M376I	OTU_97.480	253550
H	54027	515	97.1	-	0	0	549I515M334I	OTU_97.480	44257
H	80965	515	96.9	-	0	0	495I515M375I	OTU_97.480	4316932
L	53116	1500	*	*	*	*	*	71957	*
H	53116	512	99.4	-	0	0	622I276MI9MD54MD50MD120M368I	OTU_97.202	71957
L	34354	1477	*	*	*	*	*	249740	*
H	34354	512	99.4	-	0	0	593I276MI9MD54MD171M373I	OTU_97.202	249740
L	80933	1370	*	*	*	*	*	4316508	*
H	80933	512	90.0	-	0	0	497I61M2I94MI185MD171M359I	OTU_97.202	4316508
H	34354	511	99.6	-	0	0	593I511M373I	OTU_97.37932	249740
H	53116	511	99.6	-	0	0	622I390MD120M368I	OTU_97.37932	71957
H	80933	511	90.4	-	0	0	497I61M2I94MI356M359I	OTU_97.37932	4316508
H	53116	513	99.4	-	0	0	622I390MD72MD14MD34M368I	OTU_97.30381	71957
H	34354	513	99.4	-	0	0	593I464MD13MD34M373I	OTU_97.30381	249740
L	78885	1371	*	*	*	*	*	4296512	*
H	78885	513	90.1	-	0	0	483I67M3I396MD14MD34M374I	OTU_97.30381	4296512
L	72658	1518	*	*	*	*	*	1106150	*
H	72658	509	99.8	-	0	0	625I171MI139MI8MI112MI79M380I	OTU_97.341	1106150
L	18270	1520	*	*	*	*	*	419279	*
H	18270	509	99.8	-	0	0	620I101MI67MI143MI7MI112MI79M386I	OTU_97.341	419279
L	80508	1376	*	*	*	*	*	4312655	*
H	80508	509	95.7	-	0	0	497I65M2D101MI142MI8MI110M2I81M367I	OTU_97.341	4312655
L	15670	1352	*	*	*	*	*	530224	*
H	15670	499	99.6	-	0	0	554I212MI274MI13M297I	OTU_97.27773	530224
L	92055	1379	*	*	*	*	*	4433523	*
H	92055	499	99.6	-	0	0	498I212MI274MI13M380I	OTU_97.27773	4433523
H	72658	499	95.8	-	0	0	625I65M2I147MI273MI14M390I	OTU_97.27773	1106150
H	92055	502	99.8	-	0	0	498I502M379I	OTU_97.186	4433523
H	15670	502	99.8	-	0	0	554I502M296I	OTU_97.186	530224
H	72658	502	96.0	-	0	0	625I65M2I437M389I	OTU_97.186	1106150
H	92055	499	99.4	-	0	0	498I236MD63MI37M2I148MI14M379I	OTU_97.5397	4433523
H	15670	499	99.4	-	0	0	554I236MD63MI37M2I148MI14M296I	OTU_97.5397	530224
H	72658	499	95.6	-	0	0	625I65M2I166MD68MI37M2I147MI15M389I	OTU_97.5397	1106150
L	79468	1380	*	*	*	*	*	4302288	*
H	79468	506	99.6	-	0	0	497I506M377I	OTU_97.35794	4302288
L	56468	1392	*	*	*	*	*	664697	*
H	56468	506	98.2	-	0	0	552I63MI443M333I	OTU_97.35794	664697
L	82206	1369	*	*	*	*	*	4330572	*
H	82206	506	99.0	-	0	0	485I506M378I	OTU_97.35794	4330572
H	79468	507	98.2	-	0	0	497I319MI103MD14MD54M6I15M371I	OTU_97.43658	4302288
H	56468	507	96.8	-	0	0	552I63MI256MI103MD14MD54M6I15M327I	OTU_97.43658	664697
L	80461	1366	*	*	*	*	*	4312247	*
H	80461	507	96.6	-	0	0	493I319MI103MD14MD54M6I15M361I	OTU_97.43658	4312247
H	79468	501	99.8	-	0	0	497I337MI164M381I	OTU_97.25292	4302288
H	82206	501	99.2	-	0	0	485I337MI164M382I	OTU_97.25292	4330572
L	81573	1384	*	*	*	*	*	4323508	*
H	81573	501	99.0	-	0	0	499I63MI24MI250MI164M381I	OTU_97.25292	4323508
H	56468	503	99.2	-	0	0	552I503M337I	OTU_97.43676	664697
H	79468	503	98.4	-	0	0	497I63MD439M381I	OTU_97.43676	4302288
H	80508	503	98.0	-	0	0	497I63MD365MI74M376I	OTU_97.43676	4312655
H	79468	504	100.0	-	0	0	497I504M379I	OTU_97.29641	4302288
H	81573	504	99.2	-	0	0	499I63MI24MI417M379I	OTU_97.29641	4323508
H	82206	504	99.4	-	0	0	485I504M380I	OTU_97.29641	4330572
H	79468	505	99.8	-	0	0	497I423MD81M379I	OTU_97.7141	4302288
L	1365	1347	*	*	*	*	*	1010329	*
H	1365	505	99.0	-	0	0	480I423MD81M363I	OTU_97.7141	1010329
L	85668	1379	*	*	*	*	*	4366487	*
H	85668	505	98.2	-	0	0	498I423MD81M377I	OTU_97.7141	4366487
H	79468	507	99.2	-	0	0	497I364MD47MD52MD41M379I	OTU_97.8215	4302288
H	81573	507	98.4	-	0	0	499I63MI24MI277MD47MD52MD41M379I	OTU_97.8215	4323508
H	82206	507	98.6	-	0	0	485I364MD47MD52MD41M380I	OTU_97.8215	4330572
H	56468	496	98.6	-	0	0	552I63MI274MI112MI16M3I18MI13M337I	OTU_97.1072	664697
H	79468	496	98.8	-	0	0	497I337MI112MI16M3I18MI13M381I	OTU_97.1072	4302288
H	1365	496	98.8	-	0	0	480I335MI114MI16M3I18MI13M365I	OTU_97.1072	1010329
H	79468	502	99.8	-	0	0	497I319MI94MD43MI14MI31M379I	OTU_97.31	4302288
H	82206	502	99.2	-	0	0	485I319MI94MD43MI14MI31M380I	OTU_97.31	4330572
H	56468	502	98.4	-	0	0	552I63MI256MI94MD43MI14MI31M335I	OTU_97.31	664697
H	79468	502	100.0	-	0	0	497I366MI90MI46M379I	OTU_97.37071	4302288
H	81573	502	99.2	-	0	0	499I63MI24MI279MI90MI46M379I	OTU_97.37071	4323508
H	82206	502	99.4	-	0	0	485I366MI90MI46M380I	OTU_97.37071	4330572
H	56468	502	99.6	-	0	0	552I423MD78M339I	OTU_97.37310	664697
H	81573	502	99.0	-	0	0	499I88MI335MD78M383I	OTU_97.37310	4323508
H	79468	502	98.0	-	0	0	497I63MD359MD78M383I	OTU_97.37310	4302288
H	79468	503	99.6	-	0	0	497I461MD16MD24M382I	OTU_97.30180	4302288
H	56468	503	98.2	-	0	0	552I63MI394MD20MD24M338I	OTU_97.30180	664697
H	82206	503	99.0	-	0	0	485I461MD16MD24M383I	OTU_97.30180	4330572
H	79468	504	99.6	-	0	0	497I419MI85M378I	OTU_97.43326	4302288
H	82206	504	99.0	-	0	0	485I419MI85M379I	OTU_97.43326	4330572
H	81573	504	98.8	-	0	0	499I63MI24MI332MI85M378I	OTU_97.43326	4323508
H	79468	505	99.2	-	0	0	497I299MD19MI130MI32MD23M378I	OTU_97.320	4302288
H	82206	505	98.6	-	0	0	485I299MD19MI130MI32MD23M379I	OTU_97.320	4330572
H	81573	505	98.4	-	0	0	499I63MI24MI212MD19MI130MI32MD23M378I	OTU_97.320	4323508
H	81573	500	98.8	-	0	0	499I63MI398MI4MI35M382I	OTU_97.9796	4323508
H	79468	500	99.4	-	0	0	497I87MD373MI4MI35M382I	OTU_97.9796	4302288
H	82206	500	99.0	-	0	0	485I87MD373MI4MI35M383I	OTU_97.9796	4330572
H	56468	502	98.4	-	0	0	552I63MI276MI81MI38MI44M334I	OTU_97.24695	664697
H	1365	502	98.6	-	0	0	480I338MI82MI38MI44M362I	OTU_97.24695	1010329
H	79468	502	98.6	-	0	0	497I339MI81MI35MI47M378I	OTU_97.24695	4302288
H	79468	511	96.7	-	0	0	497I445MD8M2D9MD12M4D17MD11M381I	OTU_97.40289	4302288
H	82206	511	96.5	-	0	0	485I445MD8M2D9MD12M4D17MD11M382I	OTU_97.40289	4330572
H	81573	511	95.9	-	0	0	499I63MI24MI358MD8M2D9MD12M4D17MD11M381I	OTU_97.40289	4323508
H	85668	508	99.2	-	0	0	498I431MI18MI6MI53M370I	OTU_97.33385	4366487
H	80508	508	98.4	-	0	0	497I429M2I20MI6MI53M367I	OTU_97.33385	4312655
H	80461	508	99.0	-	0	0	493I431MI18MI6MI53M362I	OTU_97.33385	4312247
H	56468	506	98.6	-	0	0	552I457M2D47M336I	OTU_97.7750	664697
H	79468	506	97.0	-	0	0	497I63MD393M2D47M380I	OTU_97.7750	4302288
H	81573	506	98.0	-	0	0	499I88MI369M2D47M380I	OTU_97.7750	4323508
H	80461	508	98.8	-	0	0	493I373MD134M366I	OTU_97.32063	4312247
L	12395	1479	*	*	*	*	*	557100	*
H	12395	508	97.8	-	0	0	591I20MI488M379I	OTU_97.32063	557100
H	85668	508	98.6	-	0	0	498I373MD134M374I	OTU_97.32063	4366487
H	80461	511	98.8	-	0	0	493I501M2I10M360I	OTU_97.36643	4312247
H	85668	511	98.6	-	0	0	498I501M2I10M368I	OTU_97.36643	4366487
H	12395	511	98.0	-	0	0	591I20MI352MI129M2I10M373I	OTU_97.36643	557100
H	85668	506	99.8	-	0	0	498I506M375I	OTU_97.37689	4366487
H	80461	506	99.6	-	0	0	493I506M367I	OTU_97.37689	4312247
L	79325	1361	*	*	*	*	*	4300777	*
H	79325	506	99.6	-	0	0	501I506M354I	OTU_97.37689	4300777
H	12395	505	98.6	-	0	0	591I20MI352M2I133M380I	OTU_97.27770	557100
H	80461	505	99.4	-	0	0	493I378MI127M367I	OTU_97.27770	4312247
H	56468	505	98.6	-	0	0	552I63MI315MI127M333I	OTU_97.27770	664697
H	85668	506	99.4	-	0	0	498I477MD28M376I	OTU_97.36487	4366487
H	79325	506	99.2	-	0	0	501I477MD28M355I	OTU_97.36487	4300777
H	79468	506	98.6	-	0	0	497I479MD26M378I	OTU_97.36487	4302288
H	85668	510	99.8	-	0	0	498I335MD107MI43MI24M370I	OTU_97.40138	4366487
H	79325	510	99.6	-	0	0	501I335MD107MI43MI24M349I	OTU_97.40138	4300777
H	80461	510	99.6	-	0	0	493I335MD107MI43MI24M362I	OTU_97.40138	4312247
H	80508	472	97.9	-	0	0	497I268MD46MI11MI40MI36MI10M2I60M402I	OTU_97.39156	4312655
H	85668	472	97.9	-	0	0	498I268MD46MI11MI40MI36MI10M2I9MD50M405I	OTU_97.39156	4366487
H	80461	472	97.7	-	0	0	493I268MD46MI11MI40MI36MI10M2I9MD50M397I	OTU_97.39156	4312247
H	79468	505	98.6	-	0	0	497I361MD41MD22MD33MI14MI31M379I	OTU_97.421	4302288
H	82206	505	98.0	-	0	0	485I361MD41MD22MD33MI14MI31M380I	OTU_97.421	4330572
H	85668	505	97.0	-	0	0	498I361MD41MD22MD33MI14MI31M377I	OTU_97.421	4366487
H	79468	498	99.2	-	0	0	497I467MI6M2I10MI15M381I	OTU_97.4938	4302288
H	82206	498	98.8	-	0	0	485I467MI6M2I10MI15M382I	OTU_97.4938	4330572
H	81573	498	98.4	-	0	0	499I63MI24MI380MI6M2I10MI15M381I	OTU_97.4938	4323508
L	80558	1381	*	*	*	*	*	4313141	*
H	80558	503	99.4	-	0	0	501I503M377I	OTU_97.43993	4313141
H	85668	503	97.8	-	0	0	498I487MD15M379I	OTU_97.43993	4366487
H	80461	503	97.6	-	0	0	493I487MD15M371I	OTU_97.43993	4312247
H	79325	511	99.8	-	0	0	501I456MD30MI24M349I	OTU_97.9318	4300777
H	85668	511	99.6	-	0	0	498I456MD30MI24M370I	OTU_97.9318	4366487
H	80461	511	99.4	-	0	0	493I456MD30MI24M362I	OTU_97.9318	4312247
H	79325	509	99.2	-	0	0	501I456MD52M352I	OTU_97.17605	4300777
H	85668	509	99.4	-	0	0	498I456MD52M373I	OTU_97.17605	4366487
H	79468	509	98.6	-	0	0	497I456MD52M375I	OTU_97.17605	4302288
H	85668	513	98.1	-	0	0	498I450MD6MD14M2D39M372I	OTU_97.22802	4366487
H	80461	513	97.9	-	0	0	493I450MD6MD14M2D39M364I	OTU_97.22802	4312247
H	79325	513	97.9	-	0	0	501I448MD8MD14M2D39M351I	OTU_97.22802	4300777
H	85668	510	99.6	-	0	0	498I429MD28MD51M373I	OTU_97.37040	4366487
H	79325	510	99.4	-	0	0	501I429MD28MD51M352I	OTU_97.37040	4300777
H	80461	510	99.4	-	0	0	493I429MD28MD51M365I	OTU_97.37040	4312247
H	85668	508	99.2	-	0	0	498I405MI70MD32M373I	OTU_97.13159	4366487
H	79325	508	99.0	-	0	0	501I405MI70MD32M352I	OTU_97.13159	4300777
H	79468	508	98.4	-	0	0	497I405MI70MD32M375I	OTU_97.13159	4302288
L	93171	1364	*	*	*	*	*	4445178	*
H	93171	504	97.2	-	0	0	485I482MD21M376I	OTU_97.504	4445178
H	80933	504	97.2	-	0	0	497I482MD21M370I	OTU_97.504	4316508
L	82307	1395	*	*	*	*	*	4331586	*
H	82307	504	96.0	-	0	0	497I464M3I40M391I	OTU_97.504	4331586
L	92720	1379	*	*	*	*	*	4440187	*
H	92720	506	99.4	-	0	0	497I458MI48M375I	OTU_97.2118	4440187
L	96613	1362	*	*	*	*	*	4481455	*
H	96613	506	99.0	-	0	0	499I506M357I	OTU_97.2118	4481455
L	93729	1370	*	*	*	*	*	4451646	*
H	93729	506	98.6	-	0	0	487I506M377I	OTU_97.2118	4451646
H	92720	506	100.0	-	0	0	497I459MI47M375I	OTU_97.37104	4440187
H	93729	506	99.2	-	0	0	487I506M377I	OTU_97.37104	4451646
H	96613	506	98.4	-	0	0	499I506M357I	OTU_97.37104	4481455
H	93729	508	99.2	-	0	0	487I64MD417MD25M377I	OTU_97.16819	4451646
H	92720	508	98.6	-	0	0	497I64MD394MI23MD25M375I	OTU_97.16819	4440187
L	90504	1374	*	*	*	*	*	4417749	*
H	90504	508	99.0	-	0	0	498I25MI39MD417MD25M369I	OTU_97.16819	4417749
H	93729	508	99.0	-	0	0	487I343MD134MD29M377I	OTU_97.7636	4451646
H	92720	508	98.2	-	0	0	497I343MD115MI19MD29M375I	OTU_97.7636	4440187
H	90504	508	99.2	-	0	0	498I25MI318MD134MD29M369I	OTU_97.7636	4417749
H	92720	503	99.0	-	0	0	497I336MI122M2I9M2I16MD19M375I	OTU_97.33436	4440187
H	93729	503	98.2	-	0	0	487I336MI122MI9M2I16MD19M377I	OTU_97.33436	4451646
H	96613	503	97.6	-	0	0	499I336MI122MI9M2I16MD19M357I	OTU_97.33436	4481455
H	93729	507	99.0	-	0	0	487I233MD217MI56M376I	OTU_97.30904	4451646
H	90504	507	99.4	-	0	0	498I24MI207MD220MI55M368I	OTU_97.30904	4417749
H	96613	507	98.2	-	0	0	499I231MD219MI56M356I	OTU_97.30904	4481455
H	92720	502	96.2	-	0	0	497I64MD257MI9MI123M3I10MI38M375I	OTU_97.19335	4440187
H	93729	502	96.8	-	0	0	487I64MD257MI9MI123M2I10MI38M377I	OTU_97.19335	4451646
H	96613	502	95.0	-	0	0	499I64MD257MI9MI123M2I10MI38M357I	OTU_97.19335	4481455
H	90504	506	98.8	-	0	0	498I452MI7MI34MD12M369I	OTU_97.31136	4417749
H	93729	506	98.4	-	0	0	487I25MD425MI8MI34MD12M377I	OTU_97.31136	4451646
H	92720	506	97.6	-	0	0	497I25MD425MI8M2I34MD12M375I	OTU_97.31136	4440187
H	93729	506	97.8	-	0	0	487I156MD299M2I24MD25M377I	OTU_97.43810	4451646
H	92720	506	97.0	-	0	0	497I156MD299M3I24MD25M375I	OTU_97.43810	4440187
H	96613	506	97.0	-	0	0	499I156MD299M2I24MD25M357I	OTU_97.43810	4481455
H	93729	506	98.6	-	0	0	487I442MI15MD23MD6MD17M379I	OTU_97.4527	4451646
H	92720	506	98.0	-	0	0	497I442MI39MD6MD17M377I	OTU_97.4527	4440187
H	96613	506	98.0	-	0	0	499I443MI14MD23MD6MD17M359I	OTU_97.4527	4481455
H	92720	514	97.5	-	0	0	497I64MD320MD58MD23MD17MD13MD13M374I	OTU_97.39511	4440187
H	93729	514	97.5	-	0	0	487I64MD320MD58MD16M2D23MD13MD13M376I	OTU_97.39511	4451646
L	88120	1362	*	*	*	*	*	4392350	*
H	88120	514	96.3	-	0	0	497I64MD278MI41MD115MD13M353I	OTU_97.39511	4392350
H	92720	509	97.8	-	0	0	497I342MD30MD87M2I48M373I	OTU_97.36847	4440187
H	93729	509	97.1	-	0	0	487I342MD30MD87MI48M375I	OTU_97.36847	4451646
H	96613	509	96.7	-	0	0	499I342MD30MD87MI48M355I	OTU_97.36847	4481455
H	92720	504	96.6	-	0	0	497I295MD138MI8MI12M2I50M375I	OTU_97.37130	4440187
H	93729	504	96.2	-	0	0	487I295MD138MI8MI9MI53M377I	OTU_97.37130	4451646
H	96613	504	95.6	-	0	0	499I295MD138MI9MI8MI53M357I	OTU_97.37130	4481455
H	93729	503	98.4	-	0	0	487I343MD129MI30M380I	OTU_97.16741	4451646
H	92720	503	97.6	-	0	0	497I343MD115MI14MI30M378I	OTU_97.16741	4440187
H	96613	503	97.6	-	0	0	499I343MD129MI30M360I	OTU_97.16741	4481455
H	92720	502	99.4	-	0	0	497I333MI121M2I11MI13MI24M375I	OTU_97.36990	4440187
H	93729	502	99.0	-	0	0	487I333MI118MI14MI13MI24M377I	OTU_97.36990	4451646
H	96613	502	98.4	-	0	0	499I333MI118MI14MI13MI24M357I	OTU_97.36990	4481455
H	93729	505	99.4	-	0	0	487I64MD440M379I	OTU_97.27077	4451646
H	92720	505	98.8	-	0	0	497I64MD395MI45M377I	OTU_97.27077	4440187
H	88120	505	99.2	-	0	0	497I64MD278MI107M2I10MI27MI18M356I	OTU_97.27077	4392350
H	93729	503	99.2	-	0	0	487I442MI61M379I	OTU_97.29643	4451646
H	96613	503	98.6	-	0	0	499I443MI60M359I	OTU_97.29643	4481455
H	90504	503	99.4	-	0	0	498I25MI418MI60M371I	OTU_97.29643	4417749
H	93729	505	98.8	-	0	0	487I64MD440M379I	OTU_97.44036	4451646
H	90504	505	99.4	-	0	0	498I25MI39MD440M371I	OTU_97.44036	4417749
H	92720	505	98.2	-	0	0	497I64MD394MI46M377I	OTU_97.44036	4440187
H	93729	504	98.8	-	0	0	487I299MD160MI44M379I	OTU_97.29314	4451646
H	90504	504	99.0	-	0	0	498I25MI274MD160MI44M371I	OTU_97.29314	4417749
H	92720	504	98.0	-	0	0	497I299MD160M2I44M377I	OTU_97.29314	4440187
H	93729	510	97.5	-	0	0	487I481MD28M374I	OTU_97.46	4451646
H	96613	510	98.2	-	0	0	499I481MD28M354I	OTU_97.46	4481455
H	90504	510	97.6	-	0	0	498I25MI456MD28M366I	OTU_97.46	4417749
H	93729	503	99.0	-	0	0	487I339MI93MI13MI58M377I	OTU_97.4769	4451646
H	96613	503	98.2	-	0	0	499I339MI93MI13MI58M357I	OTU_97.4769	4481455
H	92720	503	98.2	-	0	0	497I339MI93MI13MI10MI48M375I	OTU_97.4769	4440187
H	93729	502	99.2	-	0	0	487I502M381I	OTU_97.43198	4451646
H	96613	502	98.4	-	0	0	499I502M361I	OTU_97.43198	4481455
H	90504	502	99.4	-	0	0	498I25MI477M373I	OTU_97.43198	4417749
H	93729	504	99.0	-	0	0	487I156MD269MD56MI21M380I	OTU_97.11084	4451646
H	90504	504	99.2	-	0	0	498I25MI131MD269MD56MI21M372I	OTU_97.11084	4417749
H	92720	504	98.2	-	0	0	497I156MD269MD33MI23MI21M378I	OTU_97.11084	4440187
H	93729	507	99.0	-	0	0	487I64MD388MI54M376I	OTU_97.15034	4451646
H	92720	507	98.0	-	0	0	497I64MD391M2I51M374I	OTU_97.15034	4440187
H	96613	507	97.2	-	0	0	499I64MD388MI54M356I	OTU_97.15034	4481455
H	93729	506	99.4	-	0	0	487I474MI32M376I	OTU_97.37362	4451646
H	96613	506	97.6	-	0	0	499I474MI32M356I	OTU_97.37362	4481455
H	92720	506	98.6	-	0	0	497I458MI16MI32M374I	OTU_97.37362	4440187
H	92720	505	97.6	-	0	0	497I368MI64MI17M2I29MD26M374I	OTU_97.26747	4440187
H	93729	505	98.8	-	0	0	487I368MI64MI16MI30MD26M376I	OTU_97.26747	4451646
H	90504	505	98.4	-	0	0	498I25MI343MI64MI16MI30MD26M368I	OTU_97.26747	4417749
H	92720	504	99.0	-	0	0	497I336M2I121M2I7MI26MD13M374I	OTU_97.43207	4440187
H	93729	504	98.2	-	0	0	487I336M2I121MI7MI26MD13M376I	OTU_97.43207	4451646
H	90504	504	97.6	-	0	0	498I25MI311M2I121MI7MI26MD13M368I	OTU_97.43207	4417749
H	93729	501	99.8	-	0	0	487I340MI161M381I	OTU_97.43201	4451646
H	92720	501	99.0	-	0	0	497I340MI118MI43M379I	OTU_97.43201	4440187
H	96613	501	97.8	-	0	0	499I340MI161M361I	OTU_97.43201	4481455
H	96613	502	98.2	-	0	0	499I430MI50MD21M361I	OTU_97.32912	4481455
H	93729	502	99.0	-	0	0	487I430MI50MD21M381I	OTU_97.32912	4451646
H	92720	502	98.2	-	0	0	497I430MI27MI23MD21M379I	OTU_97.32912	4440187
H	93729	504	99.0	-	0	0	487I504M379I	OTU_97.14163	4451646
H	92720	504	98.4	-	0	0	497I459MI45M377I	OTU_97.14163	4440187
H	90504	504	98.4	-	0	0	498I25MI479M371I	OTU_97.14163	4417749
H	93729	508	99.0	-	0	0	487I64MD355MD30MD56M378I	OTU_97.6235	4451646
H	92720	508	97.6	-	0	0	497I64MD355MD87M376I	OTU_97.6235	4440187
H	90504	508	98.4	-	0	0	498I25MI39MD355MD30MD56M370I	OTU_97.6235	4417749
L	79161	1379	*	*	*	*	*	4299087	*
H	79161	515	98.1	-	0	0	497I479MD35M368I	OTU_97.96	4299087
L	45002	1486	*	*	*	*	*	168817	*
H	45002	515	98.8	-	0	0	623I479MD35M349I	OTU_97.96	168817
L	92310	1520	*	*	*	*	*	4436135	*
H	92310	515	96.1	-	0	0	625I63M2D414MD35M383I	OTU_97.96	4436135
H	45002	510	99.4	-	0	0	623I160MD144MI15MI131MI21MI38M350I	OTU_97.27621	168817
H	79161	510	98.6	-	0	0	497I160MD144MI15MI131MI21MI38M369I	OTU_97.27621	4299087
H	92310	510	96.7	-	0	0	625I63M2D95MD144MI15MI131MI21MI38M384I	OTU_97.27621	4436135
H	45002	513	99.4	-	0	0	623I493MD19M351I	OTU_97.37930	168817
H	79161	513	98.6	-	0	0	497I493MD19M370I	OTU_97.37930	4299087
H	92310	513	96.7	-	0	0	625I63M2D428MD19M385I	OTU_97.37930	4436135
H	79161	515	98.6	-	0	0	497I160MD295MD58M369I	OTU_97.26973	4299087
H	45002	515	99.4	-	0	0	623I160MD295MD58M350I	OTU_97.26973	168817
H	92310	515	96.7	-	0	0	625I63M2D95MD295MD58M384I	OTU_97.26973	4436135
H	45002	513	99.8	-	0	0	623I513M350I	OTU_97.18823	168817
H	79161	513	99.0	-	0	0	497I513M369I	OTU_97.18823	4299087
H	92310	513	97.1	-	0	0	625I63M2D448M384I	OTU_97.18823	4436135
H	45002	510	99.8	-	0	0	623I459MI51M352I	OTU_97.40217	168817
H	79161	510	99.0	-	0	0	497I459MI51M371I	OTU_97.40217	4299087
H	92310	510	97.1	-	0	0	625I63M2D394MI51M386I	OTU_97.40217	4436135
H	45002	513	99.6	-	0	0	623I233MD183MI16MI13MI67M348I	OTU_97.37203	168817
H	79161	513	98.8	-	0	0	497I233MD183MI16MI6MI74M367I	OTU_97.37203	4299087
H	92310	513	96.9	-	0	0	625I63M2D166MD186MI15MI13MI67M382I	OTU_97.37203	4436135
L	92993	1393	*	*	*	*	*	4443200	*
H	92993	508	98.2	-	0	0	504I60M2I448M379I	OTU_97.22368	4443200
L	87734	1381	*	*	*	*	*	4388707	*
H	87734	508	98.4	-	0	0	493I60M2I448M378I	OTU_97.22368	4388707
L	78748	1392	*	*	*	*	*	4295289	*
H	78748	508	98.2	-	0	0	500I63M2I445M382I	OTU_97.22368	4295289
H	92993	513	98.2	-	0	0	504I163MD219MD59MI51MD10MD7M379I	OTU_97.20662	4443200
H	87734	513	98.4	-	0	0	493I163MD219MD59MI51MD10MD7M378I	OTU_97.20662	4388707
L	78763	1389	*	*	*	*	*	4295417	*
H	78763	513	98.4	-	0	0	498I165MD217MD59MI21M2I30MD10MD7M379I	OTU_97.20662	4295417
H	87734	511	96.9	-	0	0	493I60M2I258MI19MI47MD71MI43MD11M374I	OTU_97.180	4388707
L	1561	1444	*	*	*	*	*	987790	*
H	1561	511	97.8	-	0	0	559I318MI19MI47MD71MI43MD11M373I	OTU_97.180	987790
L	52473	1439	*	*	*	*	*	87442	*
H	52473	511	97.7	-	0	0	571I59M2I260MI18MI47MD71MI43MD11M354I	OTU_97.180	87442
L	96360	1391	*	*	*	*	*	4479043	*
H	96360	509	98.8	-	0	0	507I337MI76MI96M373I	OTU_97.37567	4479043
H	52473	509	99.4	-	0	0	571I337MI76MI96M357I	OTU_97.37567	87442
H	87734	509	98.4	-	0	0	493I339MI74MI96M377I	OTU_97.37567	4388707
H	96360	508	98.6	-	0	0	507I60M2I448M374I	OTU_97.32854	4479043
H	52473	508	98.6	-	0	0	571I59M2I449M358I	OTU_97.32854	87442
H	92993	508	97.6	-	0	0	504I60M2I448M379I	OTU_97.32854	4443200
L	56068	1451	*	*	*	*	*	2394	*
H	56068	503	97.0	-	0	0	559I60M2I272MI58MD69MI43M386I	OTU_97.3999	2394
H	96360	503	97.4	-	0	0	507I60M2I274MI54MD68MI46M378I	OTU_97.3999	4479043
H	87734	503	96.4	-	0	0	493I60M2I272MI58MD66MI46M382I	OTU_97.3999	4388707
H	96360	506	97.2	-	0	0	507I60M2I152MI248M2D44M377I	OTU_97.4852	4479043
H	52473	506	97.0	-	0	0	571I59M2I153MI248M2D44M361I	OTU_97.4852	87442
H	1561	506	97.2	-	0	0	559I212MI248M2D44M380I	OTU_97.4852	987790
L	79757	1376	*	*	*	*	*	4305201	*
H	79757	506	99.4	-	0	0	498I506M372I	OTU_97.10005	4305201
H	78748	506	97.8	-	0	0	500I506M386I	OTU_97.10005	4295289
H	78763	506	99.2	-	0	0	498I463M2I43M383I	OTU_97.10005	4295417
H	78748	506	99.8	-	0	0	500I506M386I	OTU_97.4278	4295289
H	78763	506	97.6	-	0	0	498I463M2I43M383I	OTU_97.4278	4295417
L	91005	1394	*	*	*	*	*	4422565	*
H	91005	506	97.8	-	0	0	506I63M2D441M384I	OTU_97.4278	4422565
H	79757	507	99.6	-	0	0	498I507M371I	OTU_97.27282	4305201
H	78748	507	98.0	-	0	0	500I507M385I	OTU_97.27282	4295289
H	78763	507	99.4	-	0	0	498I463M2I44M382I	OTU_97.27282	4295417
H	78763	512	97.3	-	0	0	498I212MD19MD228MI29MD21M381I	OTU_97.5667	4295417
H	91005	512	96.9	-	0	0	506I59M2D151MD19MD234MD22MD21M382I	OTU_97.5667	4422565
L	82459	1389	*	*	*	*	*	4333110	*
H	82459	512	97.3	-	0	0	502I212MD19MD234MD22MD21M379I	OTU_97.5667	4333110
H	91005	506	98.0	-	0	0	506I416MD89M383I	OTU_97.171	4422565
H	78748	506	97.8	-	0	0	500I63M2I353MD89M385I	OTU_97.171	4295289
H	78763	506	98.2	-	0	0	498I59M2I357MD45M2I44M382I	OTU_97.171	4295417
H	78748	505	98.2	-	0	0	500I98MD406M388I	OTU_97.2140	4295289
H	91005	505	97.4	-	0	0	506I63M2D33MD406M386I	OTU_97.2140	4422565
H	78763	505	96.8	-	0	0	498I98MD361M2I45M385I	OTU_97.2140	4295417
H	78748	497	97.8	-	0	0	500I63M2I255MI89MI41MI49M390I	OTU_97.28668	4295289
L	95471	1364	*	*	*	*	*	4469811	*
H	95471	497	98.0	-	0	0	497I63M2I256MI87MI44M2I47M364I	OTU_97.28668	4469811
H	82459	497	98.2	-	0	0	502I59M2I259MI89MI41MI49M385I	OTU_97.28668	4333110
H	95471	504	98.8	-	0	0	497I63M2I398MI43M360I	OTU_97.38506	4469811
H	91005	504	98.8	-	0	0	506I504M384I	OTU_97.38506	4422565
L	88119	1386	*	*	*	*	*	4392347	*
H	88119	504	99.4	-	0	0	503I362MI64MI78M377I	OTU_97.38506	4392347
H	78748	507	96.8	-	0	0	500I339MI79MI34M2I17M2I7MI31M378I	OTU_97.38568	4295289
H	78763	507	97.6	-	0	0	498I337MI81MI36M4I15M2I7MI31M375I	OTU_97.38568	4295417
H	79757	507	98.2	-	0	0	498I337MI81MI34M2I17M2I7MI31M364I	OTU_97.38568	4305201
H	78763	508	98.6	-	0	0	498I399MD21MI11MD31M2I11MI33M381I	OTU_97.43325	4295417
H	82459	508	98.8	-	0	0	502I399MD21MI11MD42MI33M379I	OTU_97.43325	4333110
H	79757	508	98.8	-	0	0	498I399MD21MI11MD42MI33M370I	OTU_97.43325	4305201
H	92993	506	98.4	-	0	0	504I60M2I369MD76M382I	OTU_97.38971	4443200
H	87734	506	98.6	-	0	0	493I60M2I369MD76M381I	OTU_97.38971	4388707
H	78763	506	98.0	-	0	0	498I59M2I370MD32M2I44M382I	OTU_97.38971	4295417
L	71799	1342	*	*	*	*	*	878951	*
H	71799	503	98.0	-	0	0	480I231MD213MI58M359I	OTU_97.7625	878951
H	92993	503	96.2	-	0	0	504I233MD211MI58M386I	OTU_97.7625	4443200
H	87734	503	96.0	-	0	0	493I233MD211MI58M385I	OTU_97.7625	4388707
H	71799	498	97.2	-	0	0	480I62MD269MD78MI49MI7MI31M363I	OTU_97.1693	878951
H	96360	498	96.0	-	0	0	507I62MD266MD82MI48MI7MI31M385I	OTU_97.1693	4479043
H	87734	498	96.0	-	0	0	493I62MD266MD82MI48MI7MI31M389I	OTU_97.1693	4388707
H	71799	503	96.8	-	0	0	480I62MD259MI37MD34MD16MI71MD8MD11M362I	OTU_97.209	878951
H	96360	503	95.0	-	0	0	507I62MD259MI37MD34MD16MI77M2D13M384I	OTU_97.209	4479043
H	52473	503	94.8	-	0	0	571I66MD255MI37MD34MD16MI77M2D13M368I	OTU_97.209	87442
H	71799	501	97.6	-	0	0	480I447MI19MI35M359I	OTU_97.5439	878951
L	90690	1432	*	*	*	*	*	4419376	*
H	90690	501	95.8	-	0	0	571I447MI19MI35M358I	OTU_97.5439	4419376
L	93413	1394	*	*	*	*	*	4447993	*
H	93413	501	95.4	-	0	0	510I447MI19MI35M381I	OTU_97.5439	4447993
H	71799	503	98.0	-	0	0	480I62MD440M360I	OTU_97.27506	878951
H	96360	503	96.8	-	0	0	507I62MD440M382I	OTU_97.27506	4479043
H	52473	503	96.6	-	0	0	571I66MD436M366I	OTU_97.27506	87442
L	82998	1361	*	*	*	*	*	4338512	*
H	82998	504	99.8	-	0	0	489I332MI172M367I	OTU_97.470	4338512
L	82997	1374	*	*	*	*	*	4338511	*
H	82997	504	99.6	-	0	0	488I334MI170M381I	OTU_97.470	4338511
H	93413	504	97.0	-	0	0	510I59M2I273MI172M377I	OTU_97.470	4447993
H	82998	505	99.6	-	0	0	489I341MD163M368I	OTU_97.4046	4338512
H	82997	505	99.4	-	0	0	488I341MD163M382I	OTU_97.4046	4338511
L	80201	1361	*	*	*	*	*	4309262	*
H	80201	505	98.4	-	0	0	490I341MD163M367I	OTU_97.4046	4309262
H	82998	504	100.0	-	0	0	489I504M368I	OTU_97.15508	4338512
H	82997	504	99.8	-	0	0	488I504M382I	OTU_97.15508	4338511
H	90690	504	98.2	-	0	0	571I59MI7MI438M355I	OTU_97.15508	4419376
H	82998	505	99.4	-	0	0	489I408MI48MD15MD32M368I	OTU_97.17651	4338512
H	82997	505	99.2	-	0	0	488I407MI49MD15MD32M382I	OTU_97.17651	4338511
H	80201	505	98.6	-	0	0	490I408MI48MD15MD32M367I	OTU_97.17651	4309262
H	82998	498	100.0	-	0	0	489I408MI56MI34M372I	OTU_97.2911	4338512
H	82997	498	99.8	-	0	0	488I407MI57MI34M386I	OTU_97.2911	4338511
H	90690	498	98.2	-	0	0	571I59MI7MI342MI56MI34M359I	OTU_97.2911	4419376
H	82998	502	99.6	-	0	0	489I341MD66MI94M370I	OTU_97.36	4338512
H	82997	502	99.4	-	0	0	488I341MD66MI94M384I	OTU_97.36	4338511
L	1576	1342	*	*	*	*	*	985034	*
H	1576	502	97.4	-	0	0	481I341MD67MI93M359I	OTU_97.36	985034
H	82998	508	98.2	-	0	0	489I437MD25MD44M366I	OTU_97.43749	4338512
H	82997	508	98.0	-	0	0	488I437MD25MD44M380I	OTU_97.43749	4338511
H	80201	508	97.4	-	0	0	490I437MD25MD44M365I	OTU_97.43749	4309262
H	82998	504	99.4	-	0	0	489I416MD10MD56MI5MI15M368I	OTU_97.784	4338512
H	82997	504	99.2	-	0	0	488I416MD10MD56MI5MI15M382I	OTU_97.784	4338511
H	90690	504	97.2	-	0	0	571I59MI7MI350MD10MD56M2I20M355I	OTU_97.784	4419376
H	82998	509	97.8	-	0	0	489I297MD40M2I63MD22M2D26MI27M2D9MD18M367I	OTU_97.31939	4338512
H	82997	509	97.6	-	0	0	488I297MD40M2I63MD22M2D26MI27M2D9MD18M381I	OTU_97.31939	4338511
H	80201	509	96.7	-	0	0	490I293MD44M2I63MD22M2D26MI27M2D9MD18M366I	OTU_97.31939	4309262
H	82998	510	95.5	-	0	0	489I149MI187M2I14MD70MD7MD18M2D15M2D15MD9MD17M368I	OTU_97.38496	4338512
H	82997	510	95.3	-	0	0	488I149MI187M2I14MD70MD7MD18M2D15M2D15MD9MD17M382I	OTU_97.38496	4338511
L	52212	1507	*	*	*	*	*	92636	*
H	52212	510	90.2	-	0	0	624I149MI187M2I14MD71M2D31M4D23MD9MD17M379I	OTU_97.38496	92636
H	82998	498	100.0	-	0	0	489I405MI20MI73M372I	OTU_97.22758	4338512
H	82997	498	99.8	-	0	0	488I404MI21MI73M386I	OTU_97.22758	4338511
H	80201	498	98.8	-	0	0	490I405MI20MI73M371I	OTU_97.22758	4309262
H	82998	497	99.8	-	0	0	489I405M2I7MI85M372I	OTU_97.17813	4338512
H	82997	497	99.6	-	0	0	488I405M2I7MI85M386I	OTU_97.17813	4338511
H	90690	497	98.0	-	0	0	571I59MI7MI339M2I7MI85M359I	OTU_97.17813	4419376
H	82998	512	97.5	-	0	0	489I408MI38MD10MD21MD12M3D17M365I	OTU_97.335	4338512
H	82997	512	97.3	-	0	0	488I407MI39MD10MD21MD12M3D17M379I	OTU_97.335	4338511
H	80201	512	96.7	-	0	0	490I408MI38MD10MD21MD12M3D17M364I	OTU_97.335	4309262
H	82998	495	98.8	-	0	0	489I332MI59MI12M2I19MI13MI16MI29MD14M371I	OTU_97.15221	4338512
H	82997	495	98.6	-	0	0	488I332MI59MI12M2I19MI13MI16MI29MD14M385I	OTU_97.15221	4338511
H	90690	495	97.8	-	0	0	571I59MI7MI266MI59MI12M2I19MI13MI16MI28MD15M358I	OTU_97.15221	4419376
H	82998	499	99.8	-	0	0	489I405MI94M372I	OTU_97.4331	4338512
H	82997	499	99.6	-	0	0	488I404MI95M386I	OTU_97.4331	4338511
H	90690	499	98.0	-	0	0	571I59MI7MI339MI94M359I	OTU_97.4331	4419376
H	82998	501	99.0	-	0	0	489I230MI104MD77MI89M370I	OTU_97.36830	4338512
H	82997	501	98.8	-	0	0	488I230MI104MD77MI89M384I	OTU_97.36830	4338511
H	1576	501	96.8	-	0	0	481I230MI104MD77MI89M359I	OTU_97.36830	985034
H	82998	504	99.6	-	0	0	489I424MD33MI46M368I	OTU_97.29286	4338512
H	82997	504	99.4	-	0	0	488I424MD33MI46M382I	OTU_97.29286	4338511
H	80201	504	98.4	-	0	0	490I424MD33MI46M367I	OTU_97.29286	4309262
H	82998	503	99.6	-	0	0	489I394MI30MD40MI38M368I	OTU_97.9966	4338512
H	82997	503	99.4	-	0	0	488I393MI31MD40MI38M382I	OTU_97.9966	4338511
H	80201	503	98.8	-	0	0	490I394MI30MD40MI38M367I	OTU_97.9966	4309262
H	82998	508	98.4	-	0	0	489I446M2I24MD24MD12M364I	OTU_97.5834	4338512
H	82997	508	98.2	-	0	0	488I446M2I24MD24MD12M378I	OTU_97.5834	4338511
H	93413	508	96.1	-	0	0	510I59M2I387M2I24MD24MD12M374I	OTU_97.5834	4447993
H	80201	505	99.2	-	0	0	490I505M366I	OTU_97.14358	4309262
H	82998	505	98.8	-	0	0	489I505M367I	OTU_97.14358	4338512
L	78710	1375	*	*	*	*	*	4294954	*
H	78710	505	99.0	-	0	0	495I25MI480M374I	OTU_97.14358	4294954
H	80201	505	99.0	-	0	0	490I411MI14MD79M366I	OTU_97.43627	4309262
H	78710	505	98.8	-	0	0	495I25MI386MI14MD79M374I	OTU_97.43627	4294954
H	82998	505	98.6	-	0	0	489I411MI14MD79M367I	OTU_97.43627	4338512
H	82998	498	99.0	-	0	0	489I405MI59MI34M372I	OTU_97.11879	4338512
H	80201	498	99.0	-	0	0	490I405MI59MI34M371I	OTU_97.11879	4309262
H	82997	498	98.8	-	0	0	488I404MI60MI34M386I	OTU_97.11879	4338511
H	80201	502	98.8	-	0	0	490I502M369I	OTU_97.29029	4309262
H	82998	502	98.8	-	0	0	489I502M370I	OTU_97.29029	4338512
H	78710	502	98.6	-	0	0	495I25MI477M377I	OTU_97.29029	4294954
L	77563	1449	*	*	*	*	*	4154872	*
H	77563	538	98.0	-	0	0	562I483MD20MD33M351I	OTU_97.474	4154872
L	18485	1342	*	*	*	*	*	396109	*
H	18485	538	96.3	-	0	0	478I318M2D8MD154MD20MD33M331I	OTU_97.474	396109
L	17912	1369	*	*	*	*	*	461998	*
H	17912	538	98.0	-	0	0	500I483MD20MD33M333I	OTU_97.474	461998
L	92073	1389	*	*	*	*	*	4433676	*
H	92073	525	99.6	-	0	0	496I444MD80M369I	OTU_97.23454	4433676
L	88363	1476	*	*	*	*	*	4395068	*
H	88363	525	96.0	-	0	0	590I62M2D377MD83M364I	OTU_97.23454	4395068
L	80902	1519	*	*	*	*	*	4316151	*
H	80902	525	90.3	-	0	0	623I62M2D377MD83M374I	OTU_97.23454	4316151
H	92073	518	98.6	-	0	0	496I73MI351MI64MD29M374I	OTU_97.278	4433676
L	2462	1355	*	*	*	*	*	887744	*
H	2462	518	94.2	-	0	0	478I65MD357MI65MD29M360I	OTU_97.278	887744
H	88363	518	96.3	-	0	0	590I63MD359MI67MD27M369I	OTU_97.278	4395068
H	92073	526	97.7	-	0	0	496I343MI84MD11MD21MD22MD24MD16M371I	OTU_97.901	4433676
H	88363	526	95.1	-	0	0	590I63M2D277MI85MD11MD22MD21MD24MD16M366I	OTU_97.901	4395068
L	68559	1439	*	*	*	*	*	811340	*
H	68559	526	91.3	-	0	0	571I65MD276MI85MD11MD22MD23MD22MD16M347I	OTU_97.901	811340
L	1721	1346	*	*	*	*	*	968873	*
H	1721	516	97.9	-	0	0	478I310MD99MI106M352I	OTU_97.479	968873
L	1036	1348	*	*	*	*	*	1049053	*
H	1036	516	97.5	-	0	0	478I366MI18MD23M2I108M352I	OTU_97.479	1049053
L	67183	1347	*	*	*	*	*	977686	*
H	67183	516	97.9	-	0	0	478I409MI107M352I	OTU_97.479	977686
H	1721	514	98.1	-	0	0	478I310MD203M355I	OTU_97.38845	968873
H	1036	514	97.9	-	0	0	478I366MI18MD21MI108M355I	OTU_97.38845	1049053
H	67183	514	98.1	-	0	0	478I514M355I	OTU_97.38845	977686
H	1036	514	97.5	-	0	0	478I366MI18MD21MI108M355I	OTU_97.4758	1049053
H	1721	514	97.7	-	0	0	478I310MD203M355I	OTU_97.4758	968873
H	67183	514	97.7	-	0	0	478I514M355I	OTU_97.4758	977686
H	1036	519	97.5	-	0	0	478I366MI18MD21MI38MD74M351I	OTU_97.675	1049053
H	67183	519	97.7	-	0	0	478I444MD74M351I	OTU_97.675	977686
H	1721	519	97.7	-	0	0	478I310MD133MD74M351I	OTU_97.675	968873
H	67183	517	97.7	-	0	0	478I75MI348MD26MD66M353I	OTU_97.142	977686
H	1036	517	97.5	-	0	0	478I71MI294MI18MD21MI16MD28MD66M353I	OTU_97.142	1049053
H	1721	517	97.7	-	0	0	478I71MI238MD113MD26MD66M353I	OTU_97.142	968873
L	84168	1372	*	*	*	*	*	4350466	*
H	84168	508	99.4	-	0	0	473I71MI269MI168M389I	OTU_97.38313	4350466
L	88325	1372	*	*	*	*	*	4394667	*
H	88325	508	98.8	-	0	0	498I71MI269MI168M364I	OTU_97.38313	4394667
L	79113	1368	*	*	*	*	*	4298633	*
H	79113	508	98.2	-	0	0	473I340MI168M386I	OTU_97.38313	4298633
H	88325	508	98.4	-	0	0	498I330MI32MI15MI26MI73MD10MD9MI11M363I	OTU_97.11207	4394667
H	84168	508	99.0	-	0	0	473I330MI32MI15MI26MI73MD10MD9MI11M388I	OTU_97.11207	4350466
L	86183	1393	*	*	*	*	*	4372091	*
H	86183	508	97.8	-	0	0	496I330MI32MI15MI24MI75MD10MD9MI11M386I	OTU_97.11207	4372091
H	84168	511	99.4	-	0	0	473I341MI170M387I	OTU_97.13074	4350466
H	88325	511	98.8	-	0	0	498I341MI170M362I	OTU_97.13074	4394667
H	86183	511	98.2	-	0	0	496I341MI170M385I	OTU_97.13074	4372091
H	84168	507	98.4	-	0	0	473I246MI20MD72M2I29MI49MI55MI35M387I	OTU_97.38628	4350466
H	79113	507	97.4	-	0	0	473I64MD181MI20MD72M2I29MI49MI51MI39M384I	OTU_97.38628	4298633
H	88325	507	97.8	-	0	0	498I246MI20MD72M2I29MI49MI55MI35M362I	OTU_97.38628	4394667
L	81464	1394	*	*	*	*	*	4322459	*
H	81464	512	97.5	-	0	0	498I231MD70MI38MI117MD32MD9MI12M384I	OTU_97.23755	4322459
H	88325	512	96.9	-	0	0	498I231MD71MI37MI117MD54M362I	OTU_97.23755	4394667
H	84168	512	97.5	-	0	0	473I233MD68MI38MI117MD54M387I	OTU_97.23755	4350466
H	84168	510	99.0	-	0	0	473I365MI145M388I	OTU_97.39365	4350466
H	88325	510	98.4	-	0	0	498I363MI147M363I	OTU_97.39365	4394667
H	86183	510	97.8	-	0	0	496I365MI145M386I	OTU_97.39365	4372091
H	84168	509	99.4	-	0	0	473I407MI102M389I	OTU_97.37814	4350466
H	88325	509	98.8	-	0	0	498I406MI103M364I	OTU_97.37814	4394667
H	81464	509	98.0	-	0	0	498I406MI103M386I	OTU_97.37814	4322459
H	88325	510	98.8	-	0	0	498I510M364I	OTU_97.29976	4394667
H	84168	510	99.4	-	0	0	473I510M389I	OTU_97.29976	4350466
H	81464	510	98.0	-	0	0	498I510M386I	OTU_97.29976	4322459
H	88325	517	98.5	-	0	0	498I480MD36M358I	OTU_97.32295	4394667
H	84168	517	99.0	-	0	0	473I480MD36M383I	OTU_97.32295	4350466
H	86183	517	97.9	-	0	0	496I479MD37M381I	OTU_97.32295	4372091
H	79113	520	97.7	-	0	0	473I59MD386MD73M377I	OTU_97.57	4298633
H	88325	520	98.1	-	0	0	498I446MD73M355I	OTU_97.57	4394667
H	84168	520	98.7	-	0	0	473I446MD73M380I	OTU_97.57	4350466
H	84168	520	98.3	-	0	0	473I64MI389MD52MD13M380I	OTU_97.143	4350466
H	88325	520	97.7	-	0	0	498I64MI389MD52MD13M355I	OTU_97.143	4394667
H	79113	520	97.5	-	0	0	473I453MD50MD15M377I	OTU_97.143	4298633
H	84168	512	99.2	-	0	0	473I68M2I444M385I	OTU_97.8663	4350466
L	80031	1355	*	*	*	*	*	4307843	*
H	80031	512	98.4	-	0	0	460I41MD26M2I444M382I	OTU_97.8663	4307843
H	88325	512	98.6	-	0	0	498I68M2I444M360I	OTU_97.8663	4394667
H	88325	518	97.5	-	0	0	498I64MI381MD60M2D10M358I	OTU_97.36526	4394667
H	84168	518	98.5	-	0	0	473I64MI381MD62M2D8M383I	OTU_97.36526	4350466
H	80031	518	97.7	-	0	0	460I41MD29MI374MD60M2D10M380I	OTU_97.36526	4307843
H	88325	517	98.3	-	0	0	498I64MI372MD80M357I	OTU_97.15438	4394667
H	84168	517	98.8	-	0	0	473I64MI372MD80M382I	OTU_97.15438	4350466
H	81464	517	97.5	-	0	0	498I64MI372MD80M379I	OTU_97.15438	4322459
H	2462	531	96.2	-	0	0	478I409MI32MD43M2D9M2D33M350I	OTU_97.4328	887744
L	33362	1491	*	*	*	*	*	257175	*
H	33362	531	95.1	-	0	0	593I60MI350MI31MD43M2D9M2D33M370I	OTU_97.4328	257175
H	88363	531	91.7	-	0	0	590I410MI31MD39M2D13M2D33M359I	OTU_97.4328	4395068
H	2462	529	99.2	-	0	0	478I462MI67M347I	OTU_97.254	887744
H	33362	529	97.0	-	0	0	593I60MI399MI70M367I	OTU_97.254	257175
H	88363	529	94.3	-	0	0	590I458MI71M356I	OTU_97.254	4395068
H	2462	526	98.5	-	0	0	478I368MI93MI35MD29M350I	OTU_97.24435	887744
H	33362	526	97.3	-	0	0	593I60MI308MI90MI38MD29M370I	OTU_97.24435	257175
H	92073	526	95.4	-	0	0	496I62M2I306MI90MI38MD29M364I	OTU_97.24435	4433676
H	84168	510	99.4	-	0	0	473I476MI34M388I	OTU_97.27897	4350466
H	88325	510	98.8	-	0	0	498I476MI34M363I	OTU_97.27897	4394667
H	81464	510	98.0	-	0	0	498I474MI36M385I	OTU_97.27897	4322459
H	86183	515	98.1	-	0	0	496I453MD61M383I	OTU_97.43152	4372091
H	84168	515	99.2	-	0	0	473I454MD60M385I	OTU_97.43152	4350466
H	88325	515	98.6	-	0	0	498I454MD60M360I	OTU_97.43152	4394667
H	84168	515	97.9	-	0	0	473I64MI185MD117MI85MI63M382I	OTU_97.12522	4350466
H	88325	515	97.3	-	0	0	498I64MI184MD118MI85MI63M357I	OTU_97.12522	4394667
H	86183	515	97.1	-	0	0	496I64MI185MD118MI85MI62M380I	OTU_97.12522	4372091
H	88325	513	98.6	-	0	0	498I64MI449M360I	OTU_97.38908	4394667
H	84168	513	99.2	-	0	0	473I64MI449M385I	OTU_97.38908	4350466
H	80031	513	98.4	-	0	0	460I41MD22MI449M382I	OTU_97.38908	4307843
H	81464	513	97.9	-	0	0	497I341MI68MI104M382I	OTU_97.5278	4322459
H	88325	513	98.6	-	0	0	497I342MI67MI104M360I	OTU_97.5278	4394667
H	84168	513	99.2	-	0	0	472I342MI67MI104M385I	OTU_97.5278	4350466
H	84168	511	99.4	-	0	0	473I511M388I	OTU_97.28342	4350466
H	88325	511	98.8	-	0	0	498I511M363I	OTU_97.28342	4394667
H	81464	511	98.0	-	0	0	498I511M385I	OTU_97.28342	4322459
L	53031	1358	*	*	*	*	*	73753	*
H	53031	526	98.1	-	0	0	574I307MI207MD11M258I	OTU_97.2355	73753
L	73075	1441	*	*	*	*	*	3579707	*
H	73075	526	97.7	-	0	0	566I223M2I59MI59MI33MI140MD11M345I	OTU_97.2355	3579707
L	94045	1407	*	*	*	*	*	4454586	*
H	94045	526	98.3	-	0	0	556I514MD11M326I	OTU_97.2355	4454586
H	73075	526	97.5	-	0	0	566I223M2I59MI59MI33MI152M344I	OTU_97.192	3579707
H	53031	526	97.9	-	0	0	574I307MI219M257I	OTU_97.192	73753
L	67853	1377	*	*	*	*	*	850586	*
H	67853	526	96.6	-	0	0	496I63MD462M356I	OTU_97.192	850586
L	95730	1360	*	*	*	*	*	4472721	*
H	95730	524	96.0	-	0	0	554I215MI103MI127MI79M279I	OTU_97.26715	4472721
H	73075	524	97.5	-	0	0	566I215MI7M2I59MI59MI33MI72MI79M344I	OTU_97.26715	3579707
H	94045	524	98.1	-	0	0	556I214MI232MI78M325I	OTU_97.26715	4454586
H	67853	529	95.5	-	0	0	496I63MD169MD108M2D185M356I	OTU_97.8451	850586
H	73075	529	97.0	-	0	0	566I223MI60MI57MD36MI152M344I	OTU_97.8451	3579707
H	53031	529	96.8	-	0	0	574I231MD76MI34M2D185M257I	OTU_97.8451	73753
H	94045	525	98.1	-	0	0	556I156MD79MI211MI78M325I	OTU_97.25498	4454586
H	53031	525	97.7	-	0	0	574I158MD76MI72MI139MI79M257I	OTU_97.25498	73753
H	67853	525	96.4	-	0	0	496I63MD94MD76MI211MI79M356I	OTU_97.25498	850586
L	1552	1355	*	*	*	*	*	988375	*
H	1552	515	99.8	-	0	0	482I298MI142MI32MD42M357I	OTU_97.11550	988375
L	90821	1451	*	*	*	*	*	4420669	*
H	90821	515	99.2	-	0	0	576I295MI145MI32MD42M359I	OTU_97.11550	4420669
L	89045	1445	*	*	*	*	*	4402610	*
H	89045	515	99.2	-	0	0	584I295MI145MI32MD42M345I	OTU_97.11550	4402610
H	1552	508	98.0	-	0	0	482I407MD14MD85M367I	OTU_97.471	988375
H	90821	508	97.8	-	0	0	576I407MD14MD85M369I	OTU_97.471	4420669
L	41445	1398	*	*	*	*	*	190639	*
H	41445	508	97.8	-	0	0	500I32MI11MI24M3I340MD14MD85M387I	OTU_97.471	190639
L	44195	1398	*	*	*	*	*	175844	*
H	44195	517	99.4	-	0	0	498I223MI107MI73MD113M382I	OTU_97.159	175844
L	69170	1439	*	*	*	*	*	3090117	*
H	69170	517	99.0	-	0	0	556I223MI107MI73MD113M365I	OTU_97.159	3090117
L	43394	1398	*	*	*	*	*	180133	*
H	43394	517	99.2	-	0	0	500I223MI107MI73MD113M380I	OTU_97.159	180133
L	91131	1402	*	*	*	*	*	4423790	*
H	91131	496	99.6	-	0	0	511I496M395I	OTU_97.99	4423790
L	56121	1450	*	*	*	*	*	1938	*
H	56121	496	99.2	-	0	0	573I38MD406MI51M381I	OTU_97.99	1938
L	79618	1399	*	*	*	*	*	4303759	*
H	79618	496	98.8	-	0	0	501I496M402I	OTU_97.99	4303759
H	91131	502	98.6	-	0	0	511I465MI16MD9MD10M390I	OTU_97.13429	4423790
H	56121	502	98.2	-	0	0	573I38MD406MI20MI16MD9MD10M376I	OTU_97.13429	1938
H	79618	502	97.8	-	0	0	501I465MI16MD9MD10M397I	OTU_97.13429	4303759
H	91131	493	99.4	-	0	0	511I451MI8MI27MI7M395I	OTU_97.31870	4423790
H	79618	493	98.6	-	0	0	501I452MI7MI27MI7M402I	OTU_97.31870	4303759
L	56120	1453	*	*	*	*	*	1940	*
H	56120	493	97.4	-	0	0	547I451MI8MI27MI7M410I	OTU_97.31870	1940
H	91131	491	99.0	-	0	0	511I393MD97M401I	OTU_97.4822	4423790
H	79618	491	98.2	-	0	0	501I393MD97M408I	OTU_97.4822	4303759
H	56121	491	98.2	-	0	0	573I38MD354MD52MI45M387I	OTU_97.4822	1938
H	91131	500	96.8	-	0	0	511I266MD181MI31M2D9MD9M394I	OTU_97.28172	4423790
H	79618	500	96.0	-	0	0	501I266MD181MI31M2D9MD9M401I	OTU_97.28172	4303759
H	56120	500	94.8	-	0	0	547I263MD184MI31M2D9MD9M409I	OTU_97.28172	1940
H	91131	506	98.0	-	0	0	511I372MD6MD17MI64MD16MD20MI7M387I	OTU_97.599	4423790
H	79618	506	97.2	-	0	0	501I372MD6MD17MI64MD16MD20MI7M394I	OTU_97.599	4303759
H	56121	506	97.6	-	0	0	573I38MD333MD6MD17MI45MI19MD16MD20MI7M373I	OTU_97.599	1938
H	79618	491	96.7	-	0	0	501I341MI25MI42MI83M404I	OTU_97.2602	4303759
H	91131	491	97.6	-	0	0	511I341MI25MI42MI83M397I	OTU_97.2602	4423790
H	56121	491	97.1	-	0	0	573I38MD302MI25MI42MI34MI49M383I	OTU_97.2602	1938
H	91131	495	98.8	-	0	0	511I410MI85M395I	OTU_97.813	4423790
H	79618	495	98.0	-	0	0	501I410MI85M402I	OTU_97.813	4303759
H	56121	495	98.4	-	0	0	573I38MD371MI34MI51M381I	OTU_97.813	1938
L	65234	1440	*	*	*	*	*	2613485	*
H	65234	512	98.0	-	0	0	566I461MI51M361I	OTU_97.301	2613485
L	53139	1462	*	*	*	*	*	71638	*
H	53139	512	98.0	-	0	0	588I461MI51M361I	OTU_97.301	71638
L	74093	1432	*	*	*	*	*	3718254	*
H	74093	512	97.3	-	0	0	557I125MI336MI51M361I	OTU_97.301	3718254
L	89435	1363	*	*	*	*	*	4406621	*
H	89435	516	99.0	-	0	0	490I446MI36MI34M355I	OTU_97.4393	4406621
L	92994	1400	*	*	*	*	*	4443201	*
H	92994	516	99.0	-	0	0	502I446MI37MI33M380I	OTU_97.4393	4443201
L	95233	1376	*	*	*	*	*	4467322	*
H	95233	516	96.1	-	0	0	499I251MI195MI36MI34M358I	OTU_97.4393	4467322
H	92994	518	98.5	-	0	0	502I458MD59M381I	OTU_97.9321	4443201
H	89435	518	98.3	-	0	0	490I458MD59M356I	OTU_97.9321	4406621
H	95233	518	95.4	-	0	0	499I251MI207MD59M359I	OTU_97.9321	4467322
H	89435	513	98.2	-	0	0	490I418MD41MD52M362I	OTU_97.16273	4406621
H	92994	513	98.4	-	0	0	502I418MD41MD52M387I	OTU_97.16273	4443201
L	96420	1379	*	*	*	*	*	4479602	*
H	96420	513	98.1	-	0	0	499I275MI17MI57MI39MI27MD10MI25MI15MI8MI15MI24M359I	OTU_97.16273	4479602
H	89435	514	98.6	-	0	0	490I433MD80M360I	OTU_97.440	4406621
H	92994	514	98.6	-	0	0	502I430MD83M385I	OTU_97.440	4443201
H	95233	514	95.7	-	0	0	499I251MI180MD82M363I	OTU_97.440	4467322
H	92994	513	99.2	-	0	0	502I513M385I	OTU_97.7158	4443201
H	89435	513	99.0	-	0	0	490I513M360I	OTU_97.7158	4406621
H	95233	513	96.1	-	0	0	499I251MI262M363I	OTU_97.7158	4467322
H	89435	513	99.2	-	0	0	490I513M360I	OTU_97.170	4406621
H	92994	513	99.0	-	0	0	502I513M385I	OTU_97.170	4443201
H	95233	513	96.3	-	0	0	499I251MI262M363I	OTU_97.170	4467322
H	89435	514	99.2	-	0	0	490I341MI122MI51M357I	OTU_97.22716	4406621
H	92994	514	99.0	-	0	0	502I340MI123MI51M382I	OTU_97.22716	4443201
H	95233	514	96.5	-	0	0	499I251MI91MI121MI51M360I	OTU_97.22716	4467322
L	94473	1395	*	*	*	*	*	4459021	*
H	94473	524	99.4	-	0	0	503I432MD91M369I	OTU_97.241	4459021
L	45319	1477	*	*	*	*	*	165107	*
H	45319	524	98.3	-	0	0	604I428MD95M350I	OTU_97.241	165107
L	95472	1373	*	*	*	*	*	4469813	*
H	95472	524	98.5	-	0	0	507I273MI55MI34MI84MI11M3I16MI16MI12MI23M332I	OTU_97.241	4469813
H	94473	521	98.7	-	0	0	503I223MI110MD129MD57M372I	OTU_97.5313	4459021
H	45319	521	97.5	-	0	0	604I223MI110MD129MD57M353I	OTU_97.5313	165107
L	51672	1447	*	*	*	*	*	101201	*
H	51672	521	95.0	-	0	0	573I222MI68MI43MD129MD57M353I	OTU_97.5313	101201
L	43412	1397	*	*	*	*	*	180082	*
H	43412	530	99.4	-	0	0	498I20MD442MI67M369I	OTU_97.31213	180082
L	56118	1404	*	*	*	*	*	1952	*
H	56118	530	99.1	-	0	0	526I20MD442MI67M348I	OTU_97.31213	1952
L	39879	1397	*	*	*	*	*	198866	*
H	39879	530	99.1	-	0	0	498I20MD442MI67M369I	OTU_97.31213	198866
H	39879	533	97.7	-	0	0	498I223MI10MI102MD98MD23MD14M2D58M369I	OTU_97.31872	198866
H	56118	533	97.7	-	0	0	526I223MI10MI102MD98MD23MD14M2D58M348I	OTU_97.31872	1952
H	43412	533	98.1	-	0	0	498I223MI10MI102MD98MD23MD14M2D58M369I	OTU_97.31872	180082
H	43412	532	99.6	-	0	0	498I430MI15MI36MD15MD34M367I	OTU_97.34259	180082
H	56118	532	99.2	-	0	0	526I430MI15MI36MD15MD34M346I	OTU_97.34259	1952
H	39879	532	99.2	-	0	0	498I425MI20MI36MD15MD34M367I	OTU_97.34259	198866
H	43412	535	99.3	-	0	0	498I233MD104M2D195M367I	OTU_97.77	180082
H	56118	535	98.9	-	0	0	526I233MD104M2D195M346I	OTU_97.77	1952
H	39879	535	98.9	-	0	0	498I231MD106M2D195M367I	OTU_97.77	198866
H	39879	528	99.1	-	0	0	498I222MI202MI91MI13M368I	OTU_97.26172	198866
H	43412	528	99.4	-	0	0	498I223MI201MI91MI13M368I	OTU_97.26172	180082
H	56118	528	99.1	-	0	0	526I222MI207MI86MI13M347I	OTU_97.26172	1952
H	43412	524	99.0	-	0	0	498I162MD179MI73MI35M2I74M372I	OTU_97.870	180082
H	39879	524	98.7	-	0	0	498I162MD179MI73MI35M2I74M372I	OTU_97.870	198866
H	56118	524	98.7	-	0	0	526I162MD179MI73MI35M2I74M351I	OTU_97.870	1952
H	56118	528	97.3	-	0	0	526I162MD165MD58MD65MI8MI9M2I37MI6MI15M347I	OTU_97.6018	1952
H	43412	528	97.5	-	0	0	498I165MD162MD58MD65MI8MI9M2I37MI6MI15M368I	OTU_97.6018	180082
H	39879	528	97.2	-	0	0	498I162MD165MD58MD65MI8MI9M2I37MI6MI15M368I	OTU_97.6018	198866
H	43412	531	98.5	-	0	0	498I211MI10MI114MD107MD87M368I	OTU_97.13462	180082
H	56118	531	98.1	-	0	0	526I211MI10MI114MD107MD87M347I	OTU_97.13462	1952
H	39879	531	98.1	-	0	0	498I211MI10MI114MD107MD87M368I	OTU_97.13462	198866
H	39879	526	99.2	-	0	0	498I341MI185M372I	OTU_97.6835	198866
H	43412	526	99.6	-	0	0	498I341MI185M372I	OTU_97.6835	180082
H	56118	526	99.2	-	0	0	526I341MI185M351I	OTU_97.6835	1952
H	43412	528	99.4	-	0	0	498I471MD56M372I	OTU_97.30909	180082
H	56118	528	99.1	-	0	0	526I471MD56M351I	OTU_97.30909	1952
H	39879	528	99.1	-	0	0	498I471MD56M372I	OTU_97.30909	198866
L	2815	1379	*	*	*	*	*	851323	*
H	2815	528	98.1	-	0	0	496I290MD138MI15MD60MI23M355I	OTU_97.19156	851323
L	61181	1364	*	*	*	*	*	846127	*
H	61181	528	98.5	-	0	0	497I290MD138MI15MD60MI23M339I	OTU_97.19156	846127
L	26437	1399	*	*	*	*	*	306160	*
H	26437	528	96.8	-	0	0	500I290MD138MI15MD60MI23M371I	OTU_97.19156	306160
L	64688	1445	*	*	*	*	*	2545906	*
H	64688	514	97.5	-	0	0	576I429MD84M356I	OTU_97.30165	2545906
L	44368	1393	*	*	*	*	*	174842	*
H	44368	514	97.9	-	0	0	500I429MD84M380I	OTU_97.30165	174842
L	40002	1391	*	*	*	*	*	198190	*
H	40002	514	97.5	-	0	0	498I429MD84M380I	OTU_97.30165	198190
L	85516	1441	*	*	*	*	*	4365130	*
H	85516	517	98.6	-	0	0	585I260MI240M2D15M340I	OTU_97.27323	4365130
H	40002	517	98.5	-	0	0	498I255MI245M2D15M377I	OTU_97.27323	198190
H	44368	517	98.3	-	0	0	500I255MI245M2D15M377I	OTU_97.27323	174842
H	85516	515	99.6	-	0	0	585I341MI174M340I	OTU_97.27432	4365130
H	40002	515	99.4	-	0	0	498I341MI174M377I	OTU_97.27432	198190
H	44368	515	99.2	-	0	0	500I341MI174M377I	OTU_97.27432	174842
H	85516	517	99.2	-	0	0	585I265MI132MD61MI58M338I	OTU_97.30131	4365130
H	40002	517	99.0	-	0	0	498I263MI134MD61MI58M375I	OTU_97.30131	198190
H	44368	517	99.0	-	0	0	500I263MI134MD61MI58M375I	OTU_97.30131	174842
H	64688	519	98.1	-	0	0	576I425MD93M351I	OTU_97.19436	2545906
H	44368	519	98.5	-	0	0	500I425MD93M375I	OTU_97.19436	174842
H	85516	519	98.5	-	0	0	585I425MD93M338I	OTU_97.19436	4365130
H	64688	518	98.3	-	0	0	576I518M351I	OTU_97.6309	2545906
H	44368	518	98.6	-	0	0	500I518M375I	OTU_97.6309	174842
H	40002	518	98.5	-	0	0	498I518M375I	OTU_97.6309	198190
H	44368	515	98.8	-	0	0	500I429MD85M379I	OTU_97.40390	174842
H	64688	515	98.4	-	0	0	576I429MD85M355I	OTU_97.40390	2545906
H	85516	515	98.6	-	0	0	585I429MD85M342I	OTU_97.40390	4365130
H	44368	511	98.8	-	0	0	500I511M382I	OTU_97.39084	174842
L	64306	1442	*	*	*	*	*	2497335	*
H	64306	511	98.8	-	0	0	576I511M355I	OTU_97.39084	2497335
L	43581	1399	*	*	*	*	*	179157	*
H	43581	511	99.0	-	0	0	500I511M388I	OTU_97.39084	179157
L	41576	1396	*	*	*	*	*	189920	*
H	41576	516	98.3	-	0	0	498I222MD106MI121MD14MD23MD26M385I	OTU_97.38304	189920
L	31284	1391	*	*	*	*	*	270094	*
H	31284	516	97.3	-	0	0	545I222MD106MI121MD14MD23MD26M333I	OTU_97.38304	270094
L	75852	1445	*	*	*	*	*	3940440	*
H	75852	516	96.3	-	0	0	564I222MD106MI121MD14MD23MD26M368I	OTU_97.38304	3940440
L	41506	1399	*	*	*	*	*	190309	*
H	41506	518	95.2	-	0	0	498I331MI35MI103MD48M382I	OTU_97.32849	190309
L	40204	1395	*	*	*	*	*	197072	*
H	40204	518	98.6	-	0	0	498I333MI33MI48MI7MD48MD47M378I	OTU_97.32849	197072
L	86618	1448	*	*	*	*	*	4376964	*
H	86618	518	95.2	-	0	0	571I331MI35MI103MD48M358I	OTU_97.32849	4376964
H	40204	513	99.2	-	0	0	498I445MI8MI25MI23MI12M380I	OTU_97.4060	197072
L	43107	1396	*	*	*	*	*	181719	*
H	43107	513	95.5	-	0	0	498I441M2I37MI23MI12M381I	OTU_97.4060	181719
L	42883	1397	*	*	*	*	*	182886	*
H	42883	513	95.3	-	0	0	500I445M2I33MI23MI12M380I	OTU_97.4060	182886
L	91940	1396	*	*	*	*	*	4432430	*
H	91940	523	98.1	-	0	0	494I406MI117M378I	OTU_97.86	4432430
L	66665	1437	*	*	*	*	*	2783638	*
H	66665	523	98.3	-	0	0	577I131MI275MI117M335I	OTU_97.86	2783638
L	92518	1397	*	*	*	*	*	4438147	*
H	92518	523	97.7	-	0	0	497I406MI117M376I	OTU_97.86	4438147
L	66102	1423	*	*	*	*	*	2714267	*
H	66102	523	98.3	-	0	0	535I503MI20M364I	OTU_97.25981	2714267
H	91940	523	98.1	-	0	0	494I504MI19M378I	OTU_97.25981	4432430
L	82604	1395	*	*	*	*	*	4334651	*
H	82604	523	97.9	-	0	0	495I503MI20M376I	OTU_97.25981	4334651
L	67531	1413	*	*	*	*	*	2887205	*
H	67531	510	97.8	-	0	0	534I235MD105MI52MI11M3I106M365I	OTU_97.39135	2887205
H	66665	510	97.1	-	0	0	577I131MI101MD108MI52MI11M3I106M345I	OTU_97.39135	2783638
H	66102	510	97.3	-	0	0	535I234MD106MI52MI11M3I106M374I	OTU_97.39135	2714267
H	66665	519	96.3	-	0	0	577I131MI262MI126M339I	OTU_97.729	2783638
H	67531	519	96.9	-	0	0	534I393MI126M359I	OTU_97.729	2887205
H	66102	519	96.5	-	0	0	535I394MI125M368I	OTU_97.729	2714267
H	91940	522	97.9	-	0	0	494I410MI40MI72M378I	OTU_97.10278	4432430
H	66102	522	98.1	-	0	0	535I410MI40MI72M364I	OTU_97.10278	2714267
L	94992	1396	*	*	*	*	*	4465204	*
H	94992	522	97.3	-	0	0	497I37MD372MI40MI72M376I	OTU_97.10278	4465204
H	82604	524	97.1	-	0	0	495I524M376I	OTU_97.1408	4334651
H	91940	524	97.3	-	0	0	494I524M378I	OTU_97.1408	4432430
H	92518	524	96.9	-	0	0	497I524M376I	OTU_97.1408	4438147
H	66102	524	98.5	-	0	0	535I524M364I	OTU_97.4027	2714267
H	91940	524	98.3	-	0	0	494I524M378I	OTU_97.4027	4432430
H	82604	524	98.1	-	0	0	495I524M376I	OTU_97.4027	4334651
H	91940	526	98.7	-	0	0	494I526M376I	OTU_97.22888	4432430
H	82604	526	98.5	-	0	0	495I526M374I	OTU_97.22888	4334651
H	92518	526	98.3	-	0	0	497I526M374I	OTU_97.22888	4438147
H	91940	523	99.8	-	0	0	494I394MI11MI86MI32M376I	OTU_97.2428	4432430
H	92518	523	99.4	-	0	0	497I394MI11MI86MI32M374I	OTU_97.2428	4438147
L	83171	1396	*	*	*	*	*	4340247	*
H	83171	523	98.3	-	0	0	497I393MI96MI34M374I	OTU_97.2428	4340247
H	91940	524	99.8	-	0	0	494I410MI40MI74M376I	OTU_97.20966	4432430
H	83171	524	98.3	-	0	0	497I451MI73M374I	OTU_97.20966	4340247
H	92518	524	99.4	-	0	0	497I410MI40MI74M374I	OTU_97.20966	4438147
H	91940	526	99.8	-	0	0	494I526M376I	OTU_97.6732	4432430
H	82604	526	99.6	-	0	0	495I526M374I	OTU_97.6732	4334651
H	92518	526	99.4	-	0	0	497I526M374I	OTU_97.6732	4438147
L	91757	1400	*	*	*	*	*	4430581	*
H	91757	515	98.6	-	0	0	500I222MD91MD27MI52MI12MI95MI14M383I	OTU_97.43166	4430581
L	64112	1445	*	*	*	*	*	2469654	*
H	64112	515	98.1	-	0	0	571I224MD87MD29MI52MI12MI95MI14M357I	OTU_97.43166	2469654
L	76401	1438	*	*	*	*	*	4009966	*
H	76401	515	93.6	-	0	0	576I222MD86MD30MI54MI12MI95MI14M345I	OTU_97.43166	4009966
H	91757	513	99.0	-	0	0	500I513M387I	OTU_97.39111	4430581
H	64112	513	99.0	-	0	0	571I513M361I	OTU_97.39111	2469654
L	27759	1398	*	*	*	*	*	297647	*
H	27759	513	91.4	-	0	0	498I429M2I84M385I	OTU_97.39111	297647
H	91757	513	98.2	-	0	0	500I341MI74MD8MD26MI62M387I	OTU_97.43145	4430581
H	64112	513	97.7	-	0	0	571I341MI74MD8MD26MI62M361I	OTU_97.43145	2469654
H	76401	513	93.2	-	0	0	576I338MI77MD8MD26MI62M349I	OTU_97.43145	4009966
H	91757	522	96.9	-	0	0	500I337MD56MD64M3D15MD44M384I	OTU_97.22216	4430581
H	64112	522	97.1	-	0	0	571I337MD56MD64M3D15MD44M358I	OTU_97.22216	2469654
H	76401	522	92.9	-	0	0	576I334MD59MD63M3D16MD44M346I	OTU_97.22216	4009966
H	91757	516	98.3	-	0	0	500I406MI73MD9MD26M385I	OTU_97.31337	4430581
H	64112	516	98.3	-	0	0	571I410MI69MD9MD26M359I	OTU_97.31337	2469654
H	27759	516	90.9	-	0	0	498I406MI22M2I51MD8MD27M383I	OTU_97.31337	297647
H	91757	516	98.8	-	0	0	500I414MD36MI26MD38M385I	OTU_97.1917	4430581
H	64112	516	98.4	-	0	0	571I414MD36MI26MD38M359I	OTU_97.1917	2469654
H	27759	516	91.3	-	0	0	498I414MD15M2I12MI35MD38M383I	OTU_97.1917	297647
H	91757	515	99.0	-	0	0	500I451MI64M384I	OTU_97.29725	4430581
H	64112	515	99.2	-	0	0	571I451MI64M358I	OTU_97.29725	2469654
H	27759	515	91.5	-	0	0	498I429M2I12MI74M382I	OTU_97.29725	297647
H	91757	519	98.5	-	0	0	500I441MD77M382I	OTU_97.152	4430581
H	64112	519	98.5	-	0	0	571I441MD77M356I	OTU_97.152	2469654
H	27759	519	90.8	-	0	0	498I429M2I12MD77M380I	OTU_97.152	297647
L	18465	1358	*	*	*	*	*	398192	*
H	18465	515	99.6	-	0	0	480I335M3I180M360I	OTU_97.581	398192
L	80286	1381	*	*	*	*	*	4310396	*
H	80286	515	94.0	-	0	0	497I335M3I116MI17MI47M364I	OTU_97.581	4310396
L	81640	1395	*	*	*	*	*	4324196	*
H	81640	515	94.0	-	0	0	497I335M3I180M380I	OTU_97.581	4324196
H	81640	537	97.2	-	0	0	497I401MI54M2D23MI29MI28M360I	OTU_97.29529	4324196
H	80286	537	97.2	-	0	0	497I401MI57MD15M2I35MI28M344I	OTU_97.29529	4310396
L	83167	1388	*	*	*	*	*	4340162	*
H	83167	537	97.0	-	0	0	498I275MI125MI55M2D23MI29MI28M351I	OTU_97.29529	4340162
H	81640	536	98.7	-	0	0	497I410MD37M2I88M361I	OTU_97.1213	4324196
H	80286	536	98.3	-	0	0	497I410MD36M3I23MI66M345I	OTU_97.1213	4310396
H	83167	536	98.5	-	0	0	498I275MI130MD42M2I88M352I	OTU_97.1213	4340162
H	83167	531	98.7	-	0	0	498I275MI117MI54M2I85M355I	OTU_97.14186	4340162
H	81640	531	98.9	-	0	0	497I393MI53M2I85M364I	OTU_97.14186	4324196
H	80286	531	98.5	-	0	0	497I393MI52M3I23MI63M348I	OTU_97.14186	4310396
H	83167	531	99.1	-	0	0	498I275MI38MI79MI47MI92M355I	OTU_97.7046	4340162
H	80286	531	98.7	-	0	0	497I314MI77MI54M2I23MI63M348I	OTU_97.7046	4310396
H	81640	531	99.2	-	0	0	497I314MI77MI54MI86M364I	OTU_97.7046	4324196
H	81640	534	98.7	-	0	0	497I410MD123M365I	OTU_97.27023	4324196
L	78744	1395	*	*	*	*	*	4295238	*
H	78744	534	97.8	-	0	0	497I410MD123M365I	OTU_97.27023	4295238
H	80286	534	99.1	-	0	0	497I410MD31MI30MI62M349I	OTU_97.27023	4310396
H	83167	535	99.1	-	0	0	498I275MI165M3I15MD79M352I	OTU_97.6946	4340162
H	81640	535	99.3	-	0	0	497I440M3I15MD79M361I	OTU_97.6946	4324196
H	80286	535	97.4	-	0	0	497I448M4I87M345I	OTU_97.6946	4310396
H	81640	522	98.3	-	0	0	497I393MI55MI8MI20MI46M372I	OTU_97.10201	4324196
H	83167	522	98.1	-	0	0	498I275MI117MI56MI8MI20MI46M363I	OTU_97.10201	4340162
H	80286	522	96.9	-	0	0	497I393MI59M3I18M2I52M356I	OTU_97.10201	4310396
L	2715	1356	*	*	*	*	*	861780	*
H	2715	521	94.4	-	0	0	480I335MI19M2I20MI18MD57MD10MD59M354I	OTU_97.44933	861780
L	31315	1357	*	*	*	*	*	269907	*
H	31315	521	96.0	-	0	0	571I313MI22MI16M2I23MI18MD57MD10MD59M263I	OTU_97.44933	269907
L	62169	1359	*	*	*	*	*	1008348	*
H	62169	521	95.0	-	0	0	480I314MI21MI16M2I21MI20MD57MD10MD59M356I	OTU_97.44933	1008348
H	2715	535	93.1	-	0	0	480I70M2D331MD60M2D13M2I11MD24M2D18M347I	OTU_97.38894	861780
H	31315	535	94.4	-	0	0	571I70M2D250MI82MD59M2D13M2I11MD24M2D18M256I	OTU_97.38894	269907
H	62169	535	93.6	-	0	0	480I70M2D250MI82MD59M2D13M2I11MD24M2D18M349I	OTU_97.38894	1008348
H	31315	518	97.5	-	0	0	571I409MI37M2I6M3I66M262I	OTU_97.22509	269907
H	62169	518	97.1	-	0	0	480I405MI41M2I6M3I66M355I	OTU_97.22509	1008348
H	2715	518	96.1	-	0	0	480I320MD84MI41M2I6M3I66M353I	OTU_97.22509	861780
H	62169	527	96.6	-	0	0	480I336MI48MD17MD124M353I	OTU_97.31466	1008348
H	31315	527	97.2	-	0	0	571I338MI46MD17MD124M260I	OTU_97.31466	269907
H	2715	527	95.4	-	0	0	480I320MD15MI48MD17MD124M351I	OTU_97.31466	861780
H	31315	506	93.1	-	0	0	571I506M280I	OTU_97.896	269907
H	2715	506	91.5	-	0	0	480I320MD185M371I	OTU_97.896	861780
L	68889	1359	*	*	*	*	*	1076413	*
H	68889	506	92.3	-	0	0	480I380MI126M372I	OTU_97.896	1076413
H	31315	519	98.3	-	0	0	571I330MI101MD14M3I9MI7MI57M262I	OTU_97.38712	269907
H	62169	519	97.9	-	0	0	480I330MI101MD14M3I9MI7MI57M355I	OTU_97.38712	1008348
H	2715	519	97.1	-	0	0	480I320MD9MI101MD14M3I9MI7MI57M353I	OTU_97.38712	861780
H	31315	523	97.5	-	0	0	571I409MI114M262I	OTU_97.36478	269907
H	2715	523	96.0	-	0	0	480I320MD84MI118M353I	OTU_97.36478	861780
H	62169	523	97.3	-	0	0	480I405MI118M355I	OTU_97.36478	1008348
H	2715	524	96.2	-	0	0	480I320MD18MI69MI54MD61M352I	OTU_97.38375	861780
H	31315	524	97.9	-	0	0	571I339MI69MI54MD61M261I	OTU_97.38375	269907
H	62169	524	97.3	-	0	0	480I339MI65MI58MD61M354I	OTU_97.38375	1008348
H	31315	526	98.1	-	0	0	571I526M260I	OTU_97.38286	269907
H	62169	526	97.5	-	0	0	480I526M353I	OTU_97.38286	1008348
H	2715	526	96.2	-	0	0	480I320MD205M351I	OTU_97.38286	861780
H	31315	517	99.0	-	0	0	571I313MD96MI36M3I30MI41M265I	OTU_97.35511	269907
H	62169	517	98.3	-	0	0	480I315MD94MI36M3I30MI41M358I	OTU_97.35511	1008348
H	2715	517	96.5	-	0	0	480I315M2D93MI36M3I30MI41M356I	OTU_97.35511	861780
H	62169	526	96.6	-	0	0	480I231MD101M2I106MI23MD50MD12M353I	OTU_97.37965	1008348
H	2715	526	95.6	-	0	0	480I233MD86MD12M2I106MI23MD50MD12M351I	OTU_97.37965	861780
H	31315	526	96.8	-	0	0	571I233MD99M2I106MI23MD50MD12M260I	OTU_97.37965	269907
H	31315	525	98.9	-	0	0	571I403MD46MI75M261I	OTU_97.39761	269907
H	62169	525	98.3	-	0	0	480I402MD48MI74M354I	OTU_97.39761	1008348
H	2715	525	97.1	-	0	0	480I320MD81MD48MI74M352I	OTU_97.39761	861780
H	31315	522	98.5	-	0	0	571I233MD99M2I137MD51M264I	OTU_97.37671	269907
H	62169	522	97.9	-	0	0	480I231MD101M2I137MD51M357I	OTU_97.37671	1008348
H	2715	522	96.7	-	0	0	480I231MD89MD11M2I137MD51M355I	OTU_97.37671	861780
H	31315	516	99.0	-	0	0	571I340MI63M2I41M2I72M265I	OTU_97.40463	269907
L	58309	1355	*	*	*	*	*	977292	*
H	58309	516	96.1	-	0	0	480I309MD97M2I37M2I72M356I	OTU_97.40463	977292
H	2715	516	97.7	-	0	0	480I320MD37MI45M2I41M2I72M356I	OTU_97.40463	861780
H	31315	525	99.0	-	0	0	571I432MD92M262I	OTU_97.34060	269907
H	62169	525	98.9	-	0	0	480I432MD92M355I	OTU_97.34060	1008348
H	2715	525	97.5	-	0	0	480I320MD109MD94M353I	OTU_97.34060	861780
H	2715	522	97.5	-	0	0	480I320MD37MI91M2I73M352I	OTU_97.20045	861780
H	62169	522	98.5	-	0	0	480I339MI110M2I73M354I	OTU_97.20045	1008348
H	31315	522	99.0	-	0	0	571I339MI110M2I73M261I	OTU_97.20045	269907
H	31315	519	98.5	-	0	0	571I339MI65MI115M265I	OTU_97.1315	269907
H	2715	519	97.3	-	0	0	480I320MD37MI46MI115M356I	OTU_97.1315	861780
H	62169	519	98.1	-	0	0	480I339MI65MI115M358I	OTU_97.1315	1008348
H	31315	527	97.3	-	0	0	571I439M2I88M257I	OTU_97.39585	269907
L	70954	1357	*	*	*	*	*	1096842	*
H	70954	527	96.4	-	0	0	480I447M2I80M348I	OTU_97.39585	1096842
H	62169	527	97.3	-	0	0	480I439M2I88M350I	OTU_97.39585	1008348
H	31315	527	98.7	-	0	0	571I403MD44M2I9MI70M257I	OTU_97.38441	269907
H	70954	527	96.6	-	0	0	480I402MD38MI8MI8MI70M348I	OTU_97.38441	1096842
H	62169	527	97.9	-	0	0	480I402MD45M2I9MI70M350I	OTU_97.38441	1008348
H	2715	533	96.2	-	0	0	480I76MD18MD19MD14MD15MD178MD128MI79M348I	OTU_97.36108	861780
H	31315	533	97.9	-	0	0	571I76MD18MD19MD14MD15MD308MI78M257I	OTU_97.36108	269907
H	62169	533	97.6	-	0	0	480I76MD18MD19MD14MD15MD308MI78M350I	OTU_97.36108	1008348
H	31315	528	99.1	-	0	0	571I450MI78M257I	OTU_97.28059	269907
H	62169	528	98.5	-	0	0	480I450MI78M350I	OTU_97.28059	1008348
H	2715	528	97.2	-	0	0	480I320MD128MI79M348I	OTU_97.28059	861780
H	62169	532	97.2	-	0	0	480I339MI45MD73MD20M2D51M350I	OTU_97.25728	1008348
H	2715	532	96.1	-	0	0	480I320MD37MI26MD73MD20M2D51M348I	OTU_97.25728	861780
H	31315	532	97.7	-	0	0	571I340MI44MD73MD20M2D51M257I	OTU_97.25728	269907
H	62169	529	97.4	-	0	0	480I336MI11MI105MD24MD51M350I	OTU_97.38177	1008348
H	2715	529	96.8	-	0	0	480I320MD15MI21MI95MD24MD51M348I	OTU_97.38177	861780
H	31315	529	98.1	-	0	0	571I338MI9MI105MD24MD51M257I	OTU_97.38177	269907
H	62169	529	97.7	-	0	0	480I405MI72MD51M350I	OTU_97.8892	1008348
H	31315	529	98.5	-	0	0	571I409MI68MD51M257I	OTU_97.8892	269907
H	2715	529	96.8	-	0	0	480I320MD84MI72MD51M348I	OTU_97.8892	861780
H	31315	532	98.9	-	0	0	571I339MI110MI83M252I	OTU_97.40387	269907
H	2715	532	97.2	-	0	0	480I320MD37MI91MI83M343I	OTU_97.40387	861780
H	62169	532	98.3	-	0	0	480I339MI109MI84M345I	OTU_97.40387	1008348
H	31315	526	99.2	-	0	0	571I432MD93M261I	OTU_97.33241	269907
H	62169	526	98.3	-	0	0	480I432MD93M354I	OTU_97.33241	1008348
H	2715	526	97.1	-	0	0	480I320MD109MD95M352I	OTU_97.33241	861780
H	31315	523	99.0	-	0	0	571I409MI114M262I	OTU_97.29899	269907
H	70954	523	96.4	-	0	0	480I407MI116M353I	OTU_97.29899	1096842
H	62169	523	98.3	-	0	0	480I405MI118M355I	OTU_97.29899	1008348
H	31315	522	99.2	-	0	0	571I409MI39MI74M262I	OTU_97.15990	269907
H	70954	522	96.4	-	0	0	480I407MI30MI85M353I	OTU_97.15990	1096842
H	62169	522	98.7	-	0	0	480I405MI44MI73M355I	OTU_97.15990	1008348
H	62169	529	97.0	-	0	0	480I529M350I	OTU_97.14500	1008348
H	31315	529	97.9	-	0	0	571I529M257I	OTU_97.14500	269907
H	70954	529	96.8	-	0	0	480I529M348I	OTU_97.14500	1096842
H	62169	527	98.5	-	0	0	480I339MI110MI78M350I	OTU_97.34811	1008348
H	31315	527	99.1	-	0	0	571I339MI110MI78M257I	OTU_97.34811	269907
H	2715	527	97.5	-	0	0	480I320MD37MI91MI78M348I	OTU_97.34811	861780
H	31315	523	98.5	-	0	0	571I409MI114M262I	OTU_97.33637	269907
H	70954	523	97.7	-	0	0	480I407MI116M353I	OTU_97.33637	1096842
H	2715	523	96.4	-	0	0	480I320MD84MI118M353I	OTU_97.33637	861780
H	31315	525	99.0	-	0	0	571I409MI20MD24MD70M262I	OTU_97.34806	269907
H	62169	525	98.5	-	0	0	480I405MI24MD24MD70M355I	OTU_97.34806	1008348
H	2715	525	97.3	-	0	0	480I320MD84MI24MD24MD70M353I	OTU_97.34806	861780
H	31315	523	99.4	-	0	0	571I409MI39MI75M261I	OTU_97.33258	269907
H	70954	523	96.9	-	0	0	480I407MI30MI86M352I	OTU_97.33258	1096842
H	62169	523	98.7	-	0	0	480I405MI44MI74M354I	OTU_97.33258	1008348
H	31315	525	98.9	-	0	0	571I450MI75M260I	OTU_97.19552	269907
H	2715	525	97.0	-	0	0	480I320MD128MI76M351I	OTU_97.19552	861780
H	62169	525	98.3	-	0	0	480I450MI75M353I	OTU_97.19552	1008348
H	31315	523	99.0	-	0	0	571I409MI32MI36MI46M260I	OTU_97.44975	269907
H	70954	523	96.9	-	0	0	480I407MI30MI40MI46M351I	OTU_97.44975	1096842
H	62169	523	98.3	-	0	0	480I405MI41MI31MI46M353I	OTU_97.44975	1008348
H	31315	523	99.0	-	0	0	571I409MI32MI58MI24M260I	OTU_97.38068	269907
H	70954	523	96.9	-	0	0	480I407MI30MI62MI24M351I	OTU_97.38068	1096842
H	2715	523	97.3	-	0	0	480I320MD84MI41MI53MI24M351I	OTU_97.38068	861780
H	2715	522	96.7	-	0	0	480I320MD39M2I42M2I24MD12MI36MI21MI26M349I	OTU_97.40580	861780
H	62169	522	98.1	-	0	0	480I339MI26MI37M2I24MD12MI36MI21MI26M351I	OTU_97.40580	1008348
H	31315	522	98.5	-	0	0	571I340MI25MI37M2I24MD12MI36MI21MI26M258I	OTU_97.40580	269907
H	31315	527	98.1	-	0	0	571I391MI13MI41MI30MD9MD27MD13M259I	OTU_97.36295	269907
H	70954	527	95.8	-	0	0	480I390MI16MI30MI39MD9MD27MD13M350I	OTU_97.36295	1096842
H	2715	527	96.2	-	0	0	480I320MD69MI14MI41MI30MD9MD27MD13M350I	OTU_97.36295	861780
H	31315	524	98.3	-	0	0	571I447M3I8MI56MD12M259I	OTU_97.21456	269907
H	2715	524	96.0	-	0	0	480I320MD125M3I9MI69M349I	OTU_97.21456	861780
H	62169	524	97.3	-	0	0	480I447M3I8MI69M351I	OTU_97.21456	1008348
H	78744	533	99.1	-	0	0	497I446M3I87M362I	OTU_97.34266	4295238
L	63244	1359	*	*	*	*	*	956982	*
H	63244	533	98.5	-	0	0	482I443M3I90M341I	OTU_97.34266	956982
L	57317	1501	*	*	*	*	*	799211	*
H	57317	533	98.9	-	0	0	600I20MI252MI174M3I65MI22M362I	OTU_97.34266	799211
H	78744	534	98.7	-	0	0	497I440M4I35MI59M359I	OTU_97.3387	4295238
L	52204	1518	*	*	*	*	*	93000	*
H	52204	534	98.3	-	0	0	622I440M4I35MI59M357I	OTU_97.3387	93000
H	57317	534	98.7	-	0	0	600I20MI250MI170M4I37MI32MI25M359I	OTU_97.3387	799211
H	78744	537	99.6	-	0	0	497I447M2I90M359I	OTU_97.9115	4295238
H	63244	537	99.1	-	0	0	482I443M2I94M338I	OTU_97.9115	956982
H	57317	537	99.4	-	0	0	600I20MI252MI175M2I65MI25M359I	OTU_97.9115	799211
H	63244	537	98.9	-	0	0	482I443M3I33MI61M336I	OTU_97.39692	956982
H	78744	537	99.3	-	0	0	497I446M3I30MI61M357I	OTU_97.39692	4295238
H	57317	537	99.3	-	0	0	600I20MI252MI174M3I32MI32MI27M357I	OTU_97.39692	799211
H	63244	538	99.3	-	0	0	482I442MI96M338I	OTU_97.5917	956982
H	78744	538	99.4	-	0	0	497I442MI96M359I	OTU_97.5917	4295238
H	57317	538	99.3	-	0	0	600I20MI252MI170MI71MI25M359I	OTU_97.5917	799211
H	78744	537	98.0	-	0	0	497I410M2D31MI94M362I	OTU_97.97	4295238
H	57317	537	97.8	-	0	0	600I20MI252MI138M2D31MI72MI22M362I	OTU_97.97	799211
H	81640	537	97.2	-	0	0	497I410M2D31MI94M362I	OTU_97.97	4324196
H	63244	545	97.1	-	0	0	482I66M2D246MD98M2D30M2I16MD13MD28MD40M338I	OTU_97.20931	956982
H	78744	545	96.9	-	0	0	497I66M2D246MD98M2D30M2I16MD13MD28MD40M359I	OTU_97.20931	4295238
H	57317	545	96.7	-	0	0	600I20MI46M2D206MI38MD100M2D30M2I16MD13MD28MD15MI25M359I	OTU_97.20931	799211
H	78744	541	97.8	-	0	0	497I403M2D136M359I	OTU_97.42374	4295238
H	63244	541	98.0	-	0	0	482I403M2D136M338I	OTU_97.42374	956982
H	57317	541	97.6	-	0	0	600I20MI252MI131M2D111MI25M359I	OTU_97.42374	799211
H	78744	526	95.8	-	0	0	497I526M372I	OTU_97.26560	4295238
H	81640	526	95.1	-	0	0	497I526M372I	OTU_97.26560	4324196
H	52204	526	95.1	-	0	0	622I526M370I	OTU_97.26560	93000
H	78744	539	96.5	-	0	0	497I332M2I167MI12MD18M5I9M352I	OTU_97.45134	4295238
H	57317	539	96.3	-	0	0	600I20MI252MI60M2I167MI31M5I9M352I	OTU_97.45134	799211
H	63244	539	95.9	-	0	0	482I332M2I167MI12MD18M5I9M331I	OTU_97.45134	956982
H	78744	538	98.3	-	0	0	497I447MI91M359I	OTU_97.28815	4295238
H	52204	538	98.0	-	0	0	622I447MI91M357I	OTU_97.28815	93000
H	57317	538	98.1	-	0	0	600I20MI252MI175MI66MI25M359I	OTU_97.28815	799211
H	78744	535	99.4	-	0	0	497I415MD26MI79MI14M362I	OTU_97.15416	4295238
H	57317	535	98.9	-	0	0	600I20MI252MI141MD28MI78M2I15M362I	OTU_97.15416	799211
H	52204	535	99.1	-	0	0	622I415MD26MI79MI14M360I	OTU_97.15416	93000
H	78744	536	98.9	-	0	0	497I340MI49MD15MD36MI94M362I	OTU_97.6977	4295238
H	57317	536	98.7	-	0	0	600I20MI252MI67MI52MD13MD36MI72MI22M362I	OTU_97.6977	799211
H	52204	536	98.3	-	0	0	622I340MI49MD15MD36MI94M360I	OTU_97.6977	93000
H	78744	532	99.2	-	0	0	497I340MI49MD42MI7M3I93M362I	OTU_97.39262	4295238
H	57317	532	99.1	-	0	0	600I20MI252MI67MI52MD40MI7M3I71MI22M362I	OTU_97.39262	799211
H	80286	532	97.6	-	0	0	497I340MI49MD42MI15M4I20MI65M346I	OTU_97.39262	4310396
H	78744	532	99.4	-	0	0	497I340MI72MD28MI91M365I	OTU_97.44910	4295238
H	57317	532	99.2	-	0	0	600I20MI252MI67MI75MD26MI72MI19M365I	OTU_97.44910	799211
H	63244	532	99.1	-	0	0	482I340MI72MD30MI89M344I	OTU_97.44910	956982
L	90691	1412	*	*	*	*	*	4419379	*
H	90691	540	98.0	-	0	0	534I340MI96MD13M2D60MD5M2D20M343I	OTU_97.431	4419379
L	94500	1399	*	*	*	*	*	4459265	*
H	94500	540	97.8	-	0	0	502I340MI96MD13M2D60MD5M2D20M362I	OTU_97.431	4459265
L	76336	1497	*	*	*	*	*	677680	*
H	76336	540	95.9	-	0	0	591I53MI13MI20M2I13MI14MI17MI152MI57MI97MD13M2D60MD5M2D20M363I	OTU_97.431	677680
H	94500	531	98.7	-	0	0	502I338M2I29MI22MI142M362I	OTU_97.14266	4459265
H	90691	531	98.9	-	0	0	534I338M2I29MI22MI142M343I	OTU_97.14266	4419379
H	76336	531	96.8	-	0	0	591I53MI13MI20M2I13MI14MI17MI152MI56M2I29MI22MI142M363I	OTU_97.14266	677680
L	7348	1537	*	*	*	*	*	610111	*
H	7348	536	98.3	-	0	0	628I438M2D96M375I	OTU_97.665	610111
L	1355	1398	*	*	*	*	*	1011398	*
H	1355	536	90.9	-	0	0	495I438M2D96M369I	OTU_97.665	1011398
L	71744	1413	*	*	*	*	*	760967	*
H	71744	500	99.8	-	0	0	555I500M358I	OTU_97.118	760967
L	1210	1360	*	*	*	*	*	1028283	*
H	1210	500	97.6	-	0	0	482I322MD177M379I	OTU_97.118	1028283
L	1724	1359	*	*	*	*	*	968664	*
H	1724	500	95.6	-	0	0	482I285MD24MD189M379I	OTU_97.118	968664
H	71744	505	98.8	-	0	0	555I505M353I	OTU_97.22536	760967
H	1210	505	96.4	-	0	0	482I322MD182M374I	OTU_97.22536	1028283
H	1724	505	94.7	-	0	0	482I285MD24MD194M374I	OTU_97.22536	968664
H	71744	507	99.6	-	0	0	555I507M351I	OTU_97.43754	760967
H	1210	507	97.2	-	0	0	482I322MD184M372I	OTU_97.43754	1028283
H	1724	507	95.5	-	0	0	482I285MD24MD196M372I	OTU_97.43754	968664
L	777	1362	*	*	*	*	*	1077373	*
H	777	507	98.6	-	0	0	482I341MI166M372I	OTU_97.547	1077373
L	17800	1361	*	*	*	*	*	495394	*
H	17800	507	95.3	-	0	0	482I341MI166M371I	OTU_97.547	495394
L	72559	1420	*	*	*	*	*	683241	*
H	72559	507	96.4	-	0	0	554I65MD160M2I47M3I68MI166M354I	OTU_97.547	683241
L	63955	1362	*	*	*	*	*	898309	*
H	63955	511	99.8	-	0	0	482I62MI277MI172M367I	OTU_97.43185	898309
L	1456	1359	*	*	*	*	*	999477	*
H	1456	511	99.4	-	0	0	482I62MI277MI172M364I	OTU_97.43185	999477
L	80287	1396	*	*	*	*	*	4310398	*
H	80287	511	97.5	-	0	0	501I339MI172M383I	OTU_97.43185	4310398
H	63955	512	99.6	-	0	0	482I62MI277MI93MD79M367I	OTU_97.18124	898309
H	1456	512	99.2	-	0	0	482I62MI277MI93MD79M364I	OTU_97.18124	999477
H	80287	512	97.3	-	0	0	501I339MI93MD79M383I	OTU_97.18124	4310398
H	63955	519	98.8	-	0	0	482I346MD7MD75MD18MI12MD20MD36M365I	OTU_97.1030	898309
H	1456	519	98.5	-	0	0	482I346MD7MD75MD18MI12MD20MD36M362I	OTU_97.1030	999477
H	80287	519	96.5	-	0	0	501I59MD286MD7MD75MD18MI12MD20MD36M381I	OTU_97.1030	4310398
H	63955	514	99.8	-	0	0	482I62MI452M365I	OTU_97.31207	898309
H	1456	514	99.4	-	0	0	482I62MI452M362I	OTU_97.31207	999477
H	80287	514	97.5	-	0	0	501I514M381I	OTU_97.31207	4310398
H	63955	515	99.6	-	0	0	482I62MI400MD52M365I	OTU_97.40055	898309
H	1456	515	99.2	-	0	0	482I62MI400MD52M362I	OTU_97.40055	999477
H	80287	515	97.3	-	0	0	501I462MD52M381I	OTU_97.40055	4310398
H	63955	516	99.2	-	0	0	482I62MI277MI122MD54M363I	OTU_97.38167	898309
H	1456	516	98.8	-	0	0	482I62MI277MI122MD54M360I	OTU_97.38167	999477
H	80287	516	96.9	-	0	0	501I339MI122MD54M379I	OTU_97.38167	4310398
H	63955	515	99.0	-	0	0	482I62MI233MI151MI30MD38M363I	OTU_97.3702	898309
H	1456	515	98.6	-	0	0	482I62MI235MI149MI30MD38M360I	OTU_97.3702	999477
H	80287	515	96.7	-	0	0	501I295MI151MI30MD38M379I	OTU_97.3702	4310398
H	63955	514	99.4	-	0	0	482I62MI282MI53MI65MD12MD38M365I	OTU_97.26034	898309
H	1456	514	99.0	-	0	0	482I62MI280MI56MI64MD12MD38M362I	OTU_97.26034	999477
H	80287	514	97.1	-	0	0	501I344MI53MI65MD12MD38M381I	OTU_97.26034	4310398
H	63955	516	98.4	-	0	0	482I62MI105MI311MD9MD27M364I	OTU_97.19265	898309
H	80287	516	96.5	-	0	0	501I167MI311MD9MD27M380I	OTU_97.19265	4310398
H	1456	516	98.1	-	0	0	482I62MI105MI311MD9MD27M361I	OTU_97.19265	999477
H	63955	513	99.4	-	0	0	482I513M367I	OTU_97.20415	898309
H	1456	513	99.0	-	0	0	482I513M364I	OTU_97.20415	999477
H	80287	513	97.9	-	0	0	501I59MD453M383I	OTU_97.20415	4310398
H	63955	511	99.0	-	0	0	482I330M2I62MI88MI31M365I	OTU_97.27496	898309
H	1456	511	98.6	-	0	0	482I330M2I62MI88MI31M362I	OTU_97.27496	999477
H	80287	511	97.3	-	0	0	501I59MD270M2I62MI88MI31M381I	OTU_97.27496	4310398
H	63955	516	99.2	-	0	0	482I62MI385MI69M362I	OTU_97.25814	898309
H	1456	516	98.8	-	0	0	482I62MI385MI69M359I	OTU_97.25814	999477
H	80287	516	97.1	-	0	0	501I447MI69M378I	OTU_97.25814	4310398
H	63955	514	99.6	-	0	0	482I61MI453M365I	OTU_97.14705	898309
H	1456	514	99.2	-	0	0	482I61MI453M362I	OTU_97.14705	999477
H	80287	514	97.9	-	0	0	501I514M381I	OTU_97.14705	4310398
H	63955	512	99.8	-	0	0	482I469MI43M367I	OTU_97.23953	898309
H	1456	512	99.4	-	0	0	482I469MI43M364I	OTU_97.23953	999477
H	80287	512	97.5	-	0	0	501I59MD409MI43M383I	OTU_97.23953	4310398
H	63955	514	99.0	-	0	0	482I62MI399MI53M364I	OTU_97.54	898309
H	1456	514	98.6	-	0	0	482I62MI399MI53M361I	OTU_97.54	999477
H	80287	514	96.7	-	0	0	501I461MI53M380I	OTU_97.54	4310398
H	63955	513	99.6	-	0	0	482I513M367I	OTU_97.18626	898309
H	1456	513	99.2	-	0	0	482I513M364I	OTU_97.18626	999477
H	80287	513	97.3	-	0	0	501I59MD453M383I	OTU_97.18626	4310398
H	63955	517	98.6	-	0	0	482I478MD38M364I	OTU_97.37178	898309
H	1456	517	98.3	-	0	0	482I478MD38M361I	OTU_97.37178	999477
H	80287	517	96.3	-	0	0	501I59MD418MD38M380I	OTU_97.37178	4310398
H	63955	513	99.8	-	0	0	482I513M367I	OTU_97.21635	898309
H	1456	513	99.4	-	0	0	482I513M364I	OTU_97.21635	999477
H	80287	513	97.5	-	0	0	501I59MD453M383I	OTU_97.21635	4310398
H	63955	512	99.8	-	0	0	482I62MI450M367I	OTU_97.32952	898309
H	1456	512	99.4	-	0	0	482I62MI450M364I	OTU_97.32952	999477
H	80287	512	97.5	-	0	0	501I512M383I	OTU_97.32952	4310398
L	1004	1358	*	*	*	*	*	1052181	*
H	1004	511	97.1	-	0	0	482I311MD27MI122MD49M366I	OTU_97.367	1052181
H	63955	511	95.1	-	0	0	482I62MI277MI118MD53M368I	OTU_97.367	898309
H	1456	511	94.7	-	0	0	482I62MI277MI118MD53M365I	OTU_97.367	999477
L	60987	1539	*	*	*	*	*	851923	*
H	60987	529	97.4	-	0	0	627I316MI13M2I73M2I22M2I27MD77M377I	OTU_97.425	851923
L	76403	1438	*	*	*	*	*	4009972	*
H	76403	529	95.7	-	0	0	574I111MI12MI193MI13M2I73M2I22M2I27MD77M327I	OTU_97.425	4009972
L	57239	1433	*	*	*	*	*	938672	*
H	57239	529	90.2	-	0	0	536I56MI255MI18M2I73M2I26M2I23MD77M361I	OTU_97.425	938672
L	13783	1493	*	*	*	*	*	545772	*
H	13783	510	96.9	-	0	0	593I20MI63MI233MI14MI127MI9M2I34M2I10M381I	OTU_97.22939	545772
L	88623	1391	*	*	*	*	*	4397680	*
H	88623	510	90.0	-	0	0	499I70MD242MI17MI127MI9M2I34M2I10M376I	OTU_97.22939	4397680
L	14034	1356	*	*	*	*	*	543900	*
H	14034	510	90.0	-	0	0	500I313MI17MI127MI9M2I34M2I10M339I	OTU_97.22939	543900
H	13783	514	97.5	-	0	0	593I20MI63MI323MI39MD68M384I	OTU_97.29558	545772
L	12317	1490	*	*	*	*	*	557665	*
H	12317	514	90.9	-	0	0	593I56MD350MI30MD76M384I	OTU_97.29558	557665
L	13410	1494	*	*	*	*	*	548730	*
H	13410	514	90.7	-	0	0	593I176MI231MI38MD68M386I	OTU_97.29558	548730
H	13783	514	99.4	-	0	0	593I20MI63MI141MD289M385I	OTU_97.8585	545772
H	12317	514	90.7	-	0	0	593I56MD167MD289M385I	OTU_97.8585	557665
H	13410	514	91.8	-	0	0	593I176MI48MD289M387I	OTU_97.8585	548730
L	82153	1397	*	*	*	*	*	4329957	*
H	82153	540	99.4	-	0	0	500I540M357I	OTU_97.25199	4329957
L	91356	1391	*	*	*	*	*	4426165	*
H	91356	540	98.3	-	0	0	501I540M350I	OTU_97.25199	4426165
L	54749	1470	*	*	*	*	*	22951	*
H	54749	540	95.0	-	0	0	571I58MD481M360I	OTU_97.25199	22951
H	82153	542	99.4	-	0	0	500I542M355I	OTU_97.144	4329957
H	91356	542	98.3	-	0	0	501I542M348I	OTU_97.144	4426165
H	54749	542	95.0	-	0	0	571I58MD483M358I	OTU_97.144	22951
H	82153	535	98.5	-	0	0	500I235MD95MI36MI134MI11MI23M359I	OTU_97.15060	4329957
H	91356	535	97.4	-	0	0	501I235MD93MI38MI134MI11MI23M352I	OTU_97.15060	4426165
L	95719	1398	*	*	*	*	*	4472482	*
H	95719	535	95.5	-	0	0	499I235MD95MI36MI134MI11MI23M361I	OTU_97.15060	4472482
H	82153	537	98.9	-	0	0	500I448MI89M359I	OTU_97.12494	4329957
H	91356	537	97.8	-	0	0	501I444MI93M352I	OTU_97.12494	4426165
H	54749	537	94.8	-	0	0	571I58MD380MI98M362I	OTU_97.12494	22951
H	82153	536	98.1	-	0	0	500I167MI67MD170MI26M3D102M363I	OTU_97.45044	4329957
H	91356	536	97.0	-	0	0	501I169MI64MD170MI27M3D102M356I	OTU_97.45044	4426165
H	54749	536	94.4	-	0	0	571I58MD108MI70MD167MI23M3D105M366I	OTU_97.45044	22951
L	33775	1494	*	*	*	*	*	254099	*
H	33775	519	99.2	-	0	0	595I64MD253MI194MI7M379I	OTU_97.606	254099
H	12317	519	90.2	-	0	0	593I58M2D451MI8M379I	OTU_97.606	557665
L	53127	1491	*	*	*	*	*	71799	*
H	53127	519	92.1	-	0	0	593I312MD198MI8M379I	OTU_97.606	71799
L	2803	1433	*	*	*	*	*	851935	*
H	2803	531	98.1	-	0	0	627I457M2D72M277I	OTU_97.4403	851935
L	92674	1364	*	*	*	*	*	4439766	*
H	92674	531	98.7	-	0	0	469I457M2D72M366I	OTU_97.4403	4439766
L	46516	1496	*	*	*	*	*	155329	*
H	46516	531	97.4	-	0	0	590I25MI362MI48MI22MD22MI51M372I	OTU_97.4403	155329
H	2803	532	99.1	-	0	0	627I134MD122MD185MD88M277I	OTU_97.20304	851935
H	46516	532	97.7	-	0	0	590I25MI109MD122MD131MI78MI14MI51M372I	OTU_97.20304	155329
H	92674	532	97.7	-	0	0	469I134MD122MD182MD91M366I	OTU_97.20304	4439766
H	2803	530	99.2	-	0	0	627I441MD88M277I	OTU_97.7711	851935
H	46516	530	97.9	-	0	0	590I25MI362MI78MI14MI51M372I	OTU_97.7711	155329
H	92674	530	97.9	-	0	0	469I438MD91M366I	OTU_97.7711	4439766
H	2803	524	98.7	-	0	0	627I363MI68MD26MD43MI22M282I	OTU_97.8462	851935
H	92674	524	98.7	-	0	0	469I363MI68MD26MD43MI22M371I	OTU_97.8462	4439766
H	46516	524	97.3	-	0	0	590I25MI338MI23MI93MI23MI22M377I	OTU_97.8462	155329
L	5178	1499	*	*	*	*	*	763967	*
H	5178	507	98.4	-	0	0	593I20MI342MI29MI16M2I8M2I5M3I28MI59M388I	OTU_97.393	763967
L	29570	1396	*	*	*	*	*	280567	*
H	29570	507	93.1	-	0	0	499I59MD347MI8MI34MI58M388I	OTU_97.393	280567
H	88623	507	92.9	-	0	0	499I59MD347MI8MI34MI58M383I	OTU_97.393	4397680
H	88623	527	98.7	-	0	0	499I232MD294M366I	OTU_97.24651	4397680
L	89414	1384	*	*	*	*	*	4406303	*
H	89414	527	98.9	-	0	0	499I232MD294M359I	OTU_97.24651	4406303
H	29570	527	98.5	-	0	0	499I232MD294M371I	OTU_97.24651	280567
H	12317	519	98.8	-	0	0	593I409MI5MI24M2I37MD43M375I	OTU_97.29468	557665
H	89414	519	97.5	-	0	0	499I408MI6MI24M2I37MD43M363I	OTU_97.29468	4406303
L	79498	1396	*	*	*	*	*	4302571	*
H	79498	519	97.3	-	0	0	499I319MI90MI5MI24M2I37MD43M374I	OTU_97.29468	4302571
H	12317	521	99.6	-	0	0	593I447MI74M375I	OTU_97.8863	557665
H	13410	521	97.3	-	0	0	593I61MI114MI264MI82M377I	OTU_97.8863	548730
H	89414	521	98.1	-	0	0	499I443MI78M363I	OTU_97.8863	4406303
H	12317	518	99.0	-	0	0	593I232MD285M380I	OTU_97.22140	557665
H	13410	518	96.7	-	0	0	593I61MI116MI53MD287M382I	OTU_97.22140	548730
H	89414	518	97.9	-	0	0	499I232MD285M368I	OTU_97.22140	4406303
H	12317	523	100.0	-	0	0	593I393MI130M373I	OTU_97.5859	557665
H	13410	523	97.1	-	0	0	593I61MI114MI218MI130M375I	OTU_97.5859	548730
H	89414	523	98.3	-	0	0	499I392MI131M361I	OTU_97.5859	4406303
H	12317	524	100.0	-	0	0	593I524M373I	OTU_97.15961	557665
H	89414	524	98.3	-	0	0	499I524M361I	OTU_97.15961	4406303
H	13410	524	97.1	-	0	0	593I61MI114MI349M375I	OTU_97.15961	548730
H	12317	527	99.2	-	0	0	593I441MD85M371I	OTU_97.122	557665
H	89414	527	97.9	-	0	0	499I438MD88M359I	OTU_97.122	4406303
H	13410	527	96.6	-	0	0	593I61MI114MI270MD81M373I	OTU_97.122	548730
H	12317	530	99.1	-	0	0	593I232MD127MD44MD12MD23MD87M372I	OTU_97.22420	557665
H	13410	530	96.4	-	0	0	593I61MI116MI53MD131MD42MD12MD30MD80M374I	OTU_97.22420	548730
H	89414	530	97.4	-	0	0	499I232MD126MD45MD12MD23MD87M360I	OTU_97.22420	4406303
H	12317	528	98.9	-	0	0	593I435M2D64MD26M372I	OTU_97.9434	557665
H	13410	528	96.8	-	0	0	593I61MI114MI259MD11MD54MD26M374I	OTU_97.9434	548730
H	89414	528	97.2	-	0	0	499I435M2D64MD26M360I	OTU_97.9434	4406303
H	89414	531	98.9	-	0	0	499I438MD12MD79M356I	OTU_97.40649	4406303
H	88623	531	98.3	-	0	0	499I438MD12MD79M363I	OTU_97.40649	4397680
H	79498	531	98.7	-	0	0	499I319MI122MD9MD79M367I	OTU_97.40649	4302571
H	12317	525	97.9	-	0	0	593I232MD247MI45M372I	OTU_97.12695	557665
H	89414	525	98.9	-	0	0	499I230MD251MI43M360I	OTU_97.12695	4406303
H	79498	525	98.7	-	0	0	499I232MD87MI162MI43M371I	OTU_97.12695	4302571
H	89414	531	99.1	-	0	0	499I208MD196MI126M354I	OTU_97.38338	4406303
H	12317	531	98.1	-	0	0	593I208MD196MI126M366I	OTU_97.38338	557665
H	88623	531	98.5	-	0	0	499I211MD193MI126M361I	OTU_97.38338	4397680
H	89414	528	98.5	-	0	0	499I230MD191MD105M359I	OTU_97.11244	4406303
H	12317	528	97.5	-	0	0	593I232MD187MD107M371I	OTU_97.11244	557665
H	79498	528	98.3	-	0	0	499I232MD87MI102MD105M370I	OTU_97.11244	4302571
H	79498	538	98.3	-	0	0	499I265MD54MI80MI24MD18MI15MD69MD9M360I	OTU_97.32259	4302571
H	29570	538	98.1	-	0	0	499I264MD135MI24MD21MI12MD69MD9M361I	OTU_97.32259	280567
H	88623	538	97.0	-	0	0	499I265MD134MI24MD103MD9M356I	OTU_97.32259	4397680
H	79498	528	98.5	-	0	0	499I232MD87MI20MI53MI5M2I78MD24MI27M365I	OTU_97.24668	4302571
H	88623	528	97.7	-	0	0	499I230MD109MI53MI5M2I78MD24MI27M361I	OTU_97.24668	4397680
H	89414	528	98.3	-	0	0	499I232MD107MI53MI5M2I78MD24MI27M354I	OTU_97.24668	4406303
H	88623	532	98.5	-	0	0	499I232MD107MI192M360I	OTU_97.32541	4397680
H	79498	532	99.2	-	0	0	499I232MD87MI20MI192M364I	OTU_97.32541	4302571
H	89414	532	99.1	-	0	0	499I232MD107MI192M353I	OTU_97.32541	4406303
H	88623	530	98.5	-	0	0	499I450MD79M363I	OTU_97.37196	4397680
H	29570	530	98.3	-	0	0	499I450MD79M368I	OTU_97.37196	280567
H	79498	530	98.9	-	0	0	499I321MI129MD79M367I	OTU_97.37196	4302571
H	88623	529	98.7	-	0	0	499I442MD86M364I	OTU_97.36206	4397680
H	29570	529	98.5	-	0	0	499I442MD86M369I	OTU_97.36206	280567
L	95969	1376	*	*	*	*	*	4475231	*
H	95969	529	98.7	-	0	0	505I442MD86M343I	OTU_97.36206	4475231
H	29570	524	98.5	-	0	0	499I524M373I	OTU_97.15944	280567
H	88623	524	98.7	-	0	0	499I524M368I	OTU_97.15944	4397680
H	79498	524	99.0	-	0	0	499I321MI203M372I	OTU_97.15944	4302571
H	2803	526	98.7	-	0	0	627I458MI7MI20MD22MI18M278I	OTU_97.104	851935
H	92674	526	98.1	-	0	0	469I458MI7MI20MD22MI18M367I	OTU_97.104	4439766
H	46516	526	96.4	-	0	0	590I25MI362MI48MI26M3I47MI18M373I	OTU_97.104	155329
H	2803	526	99.0	-	0	0	627I526M280I	OTU_97.15628	851935
H	92674	526	98.5	-	0	0	469I526M369I	OTU_97.15628	4439766
H	46516	526	98.5	-	0	0	590I25MI362MI48MI29MI14MI48M375I	OTU_97.15628	155329
H	2803	529	96.4	-	0	0	627I211MD22MD160M3I12MI26MD20M2D24MI12MD36M278I	OTU_97.33608	851935
H	92674	529	97.0	-	0	0	469I208MD25MD160M3I12MI26MD20M2D24MI12MD36M367I	OTU_97.33608	4439766
H	46516	529	95.7	-	0	0	590I25MI186MD22MD154MI6M3I12MI47MD25M2I12MD36M373I	OTU_97.33608	155329
H	2803	526	97.7	-	0	0	627I340MI186M279I	OTU_97.39075	851935
H	92674	526	96.6	-	0	0	469I340MI186M368I	OTU_97.39075	4439766
H	46516	526	97.5	-	0	0	590I25MI315MI46MI48MI14MD12M2I16MI49M374I	OTU_97.39075	155329
H	2803	532	98.3	-	0	0	627I429MD21MD8MD71M277I	OTU_97.27201	851935
H	46516	532	96.6	-	0	0	590I25MI362MI64MD29MI51M372I	OTU_97.27201	155329
H	92674	532	97.2	-	0	0	469I428MD22MD8MD71M366I	OTU_97.27201	4439766
H	2803	530	98.7	-	0	0	627I261MD132MI30MI106M275I	OTU_97.29354	851935
H	46516	530	97.4	-	0	0	590I25MI236MD126MI5MI35M2I35MI14MI53M370I	OTU_97.29354	155329
H	92674	530	98.1	-	0	0	469I261MD132MI34MI102M364I	OTU_97.29354	4439766
H	2803	532	99.8	-	0	0	627I454MD77M275I	OTU_97.17482	851935
H	92674	532	98.5	-	0	0	469I450MD81M364I	OTU_97.17482	4439766
H	46516	532	98.9	-	0	0	590I25MI362MI48MI15MD14MI14MI53M370I	OTU_97.17482	155329
H	13783	513	94.3	-	0	0	593I20MI65MI308MI60MI25MI23MI12M381I	OTU_97.13268	545772
H	2803	513	95.1	-	0	0	627I57MD336MI56MI28MI23MI12M290I	OTU_97.13268	851935
H	92674	513	94.3	-	0	0	469I70MD323MI44MI40MI23MI12M379I	OTU_97.13268	4439766
L	52213	1529	*	*	*	*	*	92629	*
H	52213	526	99.8	-	0	0	625I475MD36MI14M378I	OTU_97.416	92629
L	53691	1480	*	*	*	*	*	55854	*
H	53691	526	91.3	-	0	0	599I55M2D416MD38MI14M357I	OTU_97.416	55854
L	80087	1368	*	*	*	*	*	4308270	*
H	80087	514	99.0	-	0	0	469I360MI58MI26MI55MI15M381I	OTU_97.39645	4308270
L	80013	1411	*	*	*	*	*	4307652	*
H	80013	514	98.6	-	0	0	519I58MI67MI30MI205MI84MI55MI15M372I	OTU_97.39645	4307652
L	1096	1361	*	*	*	*	*	1042479	*
H	1096	514	98.6	-	0	0	482I360MI86MI53MI15M362I	OTU_97.39645	1042479
H	80013	528	96.8	-	0	0	519I58MI67MI30MI171M2D53MI17MD30MD8MD14MD30MD43M367I	OTU_97.39950	4307652
L	95055	1403	*	*	*	*	*	4465561	*
H	95055	528	95.1	-	0	0	505I326M2D53MI17MD30MD8MD14MD30MD43M376I	OTU_97.39950	4465561
H	80087	528	96.4	-	0	0	469I326M2D53MI17MD40MD13MD30MD43M376I	OTU_97.39950	4308270
L	94590	1398	*	*	*	*	*	4460404	*
H	94590	514	99.2	-	0	0	503I349MI42MI70MD10MI27MI15M378I	OTU_97.24002	4460404
L	89222	1372	*	*	*	*	*	4404222	*
H	89222	514	99.2	-	0	0	499I349MI42MI70MD10MI27MI15M356I	OTU_97.24002	4404222
L	86179	1400	*	*	*	*	*	4372058	*
H	86179	514	98.8	-	0	0	499I349MI42MI70MD10MI27MI15M384I	OTU_97.24002	4372058
H	94590	517	99.2	-	0	0	503I338M2I89MI90M375I	OTU_97.2930	4460404
L	94387	1393	*	*	*	*	*	4458304	*
H	94387	517	99.0	-	0	0	495I338M2I89MI90M378I	OTU_97.2930	4458304
H	89222	517	99.2	-	0	0	499I338M2I89MI90M353I	OTU_97.2930	4404222
H	1096	519	98.8	-	0	0	482I519M360I	OTU_97.35210	1042479
H	80087	519	98.8	-	0	0	469I421MI98M379I	OTU_97.35210	4308270
H	80013	519	98.5	-	0	0	519I58MI66MI31MI364M370I	OTU_97.35210	4307652
H	89222	515	98.6	-	0	0	499I393MI122M357I	OTU_97.28	4404222
L	15165	1369	*	*	*	*	*	535359	*
H	15165	515	98.4	-	0	0	508I392MI123M345I	OTU_97.28	535359
H	94590	515	98.6	-	0	0	503I393MI122M379I	OTU_97.28	4460404
H	94590	516	100.0	-	0	0	503I516M379I	OTU_97.40164	4460404
H	89222	516	100.0	-	0	0	499I516M357I	OTU_97.40164	4404222
L	2014	1361	*	*	*	*	*	935742	*
H	2014	516	99.4	-	0	0	482I516M363I	OTU_97.40164	935742
H	15165	516	99.0	-	0	0	508I516M345I	OTU_97.33549	535359
L	16018	1379	*	*	*	*	*	525942	*
H	16018	516	98.8	-	0	0	501I516M362I	OTU_97.33549	525942
H	89222	516	99.2	-	0	0	499I516M357I	OTU_97.33549	4404222
H	86179	515	99.0	-	0	0	499I408MI107M385I	OTU_97.21842	4372058
H	89222	515	99.4	-	0	0	499I409MI106M357I	OTU_97.21842	4404222
H	94590	515	99.4	-	0	0	503I409MI106M379I	OTU_97.21842	4460404
H	89222	514	99.6	-	0	0	499I436MI78M358I	OTU_97.39346	4404222
H	94590	514	99.6	-	0	0	503I436MI78M380I	OTU_97.39346	4460404
H	2014	514	99.0	-	0	0	482I436MI78M364I	OTU_97.39346	935742
H	89222	513	99.6	-	0	0	499I332M2I181M358I	OTU_97.28560	4404222
H	94590	513	99.6	-	0	0	503I332M2I181M380I	OTU_97.28560	4460404
H	2014	513	99.0	-	0	0	482I332M2I181M364I	OTU_97.28560	935742
L	79997	1382	*	*	*	*	*	4307391	*
H	79997	511	98.4	-	0	0	499I338MI17MI88MI11MD16MI40M369I	OTU_97.33457	4307391
H	94387	511	97.1	-	0	0	495I336MI19MI116MI40M384I	OTU_97.33457	4458304
H	89222	511	97.1	-	0	0	499I336MI19MI116MI40M359I	OTU_97.33457	4404222
H	94387	513	98.8	-	0	0	495I405MI52MD21MD22MI11M385I	OTU_97.38137	4458304
H	79997	513	98.8	-	0	0	499I406MI51MD21MD22MI11M370I	OTU_97.38137	4307391
H	94590	513	98.8	-	0	0	503I406MI51MD21MD22MI11M382I	OTU_97.38137	4460404
H	79997	513	99.4	-	0	0	499I257MI81MI175M368I	OTU_97.32575	4307391
H	94387	513	99.0	-	0	0	495I257MI81MI175M383I	OTU_97.32575	4458304
H	89222	513	99.2	-	0	0	499I257MI81MI175M358I	OTU_97.32575	4404222
H	94387	515	99.2	-	0	0	495I515M383I	OTU_97.37969	4458304
H	89222	515	99.4	-	0	0	499I515M358I	OTU_97.37969	4404222
H	94590	515	99.4	-	0	0	503I515M380I	OTU_97.37969	4460404
H	79997	513	98.1	-	0	0	499I450MI63M369I	OTU_97.33847	4307391
H	94387	513	97.9	-	0	0	495I450MI63M384I	OTU_97.33847	4458304
L	79091	1391	*	*	*	*	*	4298291	*
H	79091	513	97.3	-	0	0	499I450MI63M378I	OTU_97.33847	4298291
H	79997	520	98.1	-	0	0	499I304MD21MD44MI32MD62MD33MD19M367I	OTU_97.29784	4307391
H	94387	520	97.9	-	0	0	495I304MD21MD44MI32MD62MD33MD19M382I	OTU_97.29784	4458304
L	81423	1400	*	*	*	*	*	4321915	*
H	81423	520	96.7	-	0	0	500I304MD21MD44MI32MD62MD33MD19M384I	OTU_97.29784	4321915
H	79997	511	99.6	-	0	0	499I406MI105M371I	OTU_97.40308	4307391
H	94387	511	99.4	-	0	0	495I405MI106M386I	OTU_97.40308	4458304
H	94590	511	99.4	-	0	0	503I405MI106M383I	OTU_97.40308	4460404
H	94387	511	99.4	-	0	0	495I408MI103M386I	OTU_97.39182	4458304
H	15165	511	99.2	-	0	0	508I409MI102M349I	OTU_97.39182	535359
H	79997	511	99.4	-	0	0	499I409MI102M371I	OTU_97.39182	4307391
H	94387	512	99.4	-	0	0	495I475MI37M385I	OTU_97.39491	4458304
H	94590	512	99.4	-	0	0	503I475MI37M382I	OTU_97.39491	4460404
H	79997	512	99.4	-	0	0	499I473MI39M370I	OTU_97.39491	4307391
H	79997	512	98.8	-	0	0	499I340MI28MI22MI15MI70MD22MI14M367I	OTU_97.38530	4307391
H	94387	512	98.6	-	0	0	495I339MI29MI22MI15MI70MD22MI14M382I	OTU_97.38530	4458304
H	89222	512	98.8	-	0	0	499I339MI29MI22MI15MI70MD22MI14M357I	OTU_97.38530	4404222
H	79997	509	99.0	-	0	0	499I406MI38MI55MI10M371I	OTU_97.29560	4307391
H	94387	509	98.6	-	0	0	495I405MI39MI55MI10M386I	OTU_97.29560	4458304
H	89222	509	98.6	-	0	0	499I406MI38MI55MI10M361I	OTU_97.29560	4404222
H	89222	510	99.4	-	0	0	499I406M2I104M361I	OTU_97.39085	4404222
H	94590	510	99.4	-	0	0	503I406M2I104M383I	OTU_97.39085	4460404
H	2014	510	99.0	-	0	0	482I406M2I104M367I	OTU_97.39085	935742
H	89222	516	99.0	-	0	0	499I339MI52MI125M355I	OTU_97.32228	4404222
H	94590	516	99.0	-	0	0	503I339MI52MI125M377I	OTU_97.32228	4460404
H	86179	516	98.4	-	0	0	499I339MI52MI125M383I	OTU_97.32228	4372058
H	89222	515	99.0	-	0	0	499I458MI14MI43M356I	OTU_97.40464	4404222
H	94590	515	99.0	-	0	0	503I458MI14MI43M378I	OTU_97.40464	4460404
H	2014	515	98.6	-	0	0	482I458MI14MI43M362I	OTU_97.40464	935742
H	94590	516	98.4	-	0	0	503I516M379I	OTU_97.39846	4460404
H	89222	516	98.4	-	0	0	499I516M357I	OTU_97.39846	4404222
H	86179	516	98.1	-	0	0	499I516M385I	OTU_97.39846	4372058
H	94387	515	99.2	-	0	0	495I515M383I	OTU_97.44048	4458304
H	79997	515	99.6	-	0	0	499I515M368I	OTU_97.44048	4307391
H	89222	515	99.4	-	0	0	499I515M358I	OTU_97.44048	4404222
H	94387	515	99.2	-	0	0	495I515M383I	OTU_97.28968	4458304
H	79997	515	99.4	-	0	0	499I515M368I	OTU_97.28968	4307391
L	96421	1376	*	*	*	*	*	4479603	*
H	96421	515	99.4	-	0	0	478I515M383I	OTU_97.28968	4479603
H	94387	508	98.2	-	0	0	495I475M2I33M388I	OTU_97.39578	4458304
H	89222	508	98.2	-	0	0	499I475M2I33M363I	OTU_97.39578	4404222
H	94590	508	98.2	-	0	0	503I475M2I33M385I	OTU_97.39578	4460404
H	94387	511	98.6	-	0	0	495I298MD126MI68MD17M388I	OTU_97.30932	4458304
H	79997	511	98.6	-	0	0	499I298MD126MI68MD17M373I	OTU_97.30932	4307391
H	86179	511	98.2	-	0	0	499I298MD126MI68MD17M391I	OTU_97.30932	4372058
H	94387	510	98.4	-	0	0	495I428MI82M387I	OTU_97.39306	4458304
H	15165	510	98.2	-	0	0	508I429MI81M350I	OTU_97.39306	535359
H	94590	510	98.4	-	0	0	503I429MI81M384I	OTU_97.39306	4460404
H	94387	504	97.2	-	0	0	495I297MI40M2I23M2I13MI89M2I18MD23M387I	OTU_97.39022	4458304
H	89222	504	97.2	-	0	0	499I297MI40M2I23M2I13MI89M2I18MD23M362I	OTU_97.39022	4404222
H	79997	504	97.2	-	0	0	499I297MI40M2I23M2I13MI89M2I18MD23M372I	OTU_97.39022	4307391
H	79997	510	98.8	-	0	0	499I406MI104M372I	OTU_97.39882	4307391
H	94387	510	98.6	-	0	0	495I405MI105M387I	OTU_97.39882	4458304
H	94590	510	98.6	-	0	0	503I405MI105M384I	OTU_97.39882	4460404
H	79997	511	98.8	-	0	0	499I336MD109MI55MD9M373I	OTU_97.38903	4307391
H	94387	511	98.4	-	0	0	495I333MD112MI55MD9M388I	OTU_97.38903	4458304
H	89222	511	98.4	-	0	0	499I333MD112MI55MD9M363I	OTU_97.38903	4404222
H	94387	507	99.2	-	0	0	495I428MD78M392I	OTU_97.33138	4458304
H	89222	507	99.2	-	0	0	499I428MD78M367I	OTU_97.33138	4404222
H	79997	507	99.2	-	0	0	499I428MD78M377I	OTU_97.33138	4307391
H	94387	521	99.2	-	0	0	495I338MI53MI30MD56MD42M377I	OTU_97.38420	4458304
H	79091	521	99.0	-	0	0	499I338MI53MI30MD56MD42M371I	OTU_97.38420	4298291
L	67793	1362	*	*	*	*	*	981912	*
H	67793	521	98.3	-	0	0	482I338MI53MI30MD56MD42M359I	OTU_97.38420	981912
H	94387	515	98.8	-	0	0	495I338MI53MI15MI109M380I	OTU_97.38730	4458304
H	94590	515	98.6	-	0	0	503I338MI53MI15MI109M377I	OTU_97.38730	4460404
H	89222	515	98.6	-	0	0	499I338MI53MI15MI109M355I	OTU_97.38730	4404222
H	94387	512	100.0	-	0	0	495I340MI67MI105M384I	OTU_97.28126	4458304
H	94590	512	99.6	-	0	0	503I340MI67MI105M381I	OTU_97.28126	4460404
H	89222	512	99.6	-	0	0	499I340MI67MI105M359I	OTU_97.28126	4404222
L	93340	1396	*	*	*	*	*	4447248	*
H	93340	528	99.1	-	0	0	499I393MI34MI28M2I14MI59M364I	OTU_97.35582	4447248
H	16018	528	97.0	-	0	0	501I393MI63MI72M348I	OTU_97.35582	525942
H	15165	528	97.2	-	0	0	508I393MI63MI72M331I	OTU_97.35582	535359
H	80087	519	98.5	-	0	0	469I349MI69MI60MD9MD30M380I	OTU_97.37317	4308270
H	80013	519	98.1	-	0	0	519I58MI67MI30MI194MI129MD9MD30M371I	OTU_97.37317	4307652
H	1096	519	98.1	-	0	0	482I349MI129MD9MD30M361I	OTU_97.37317	1042479
H	80087	517	99.0	-	0	0	469I406MI12MI99M380I	OTU_97.35610	4308270
H	80013	517	98.6	-	0	0	519I58MI67MI30MI251MI111M371I	OTU_97.35610	4307652
L	15671	1401	*	*	*	*	*	530206	*
H	15671	517	98.6	-	0	0	500I93MI313MI111M382I	OTU_97.35610	530206
H	80087	519	99.0	-	0	0	469I421MI68MD29M380I	OTU_97.43137	4308270
H	80013	519	98.7	-	0	0	519I58MI67MI30MI336MD27M371I	OTU_97.43137	4307652
H	1096	519	98.7	-	0	0	482I491MD27M361I	OTU_97.43137	1042479
H	80087	519	98.5	-	0	0	469I57MD175MD107MI47MD18MI13MI99M380I	OTU_97.39678	4308270
H	1096	519	98.1	-	0	0	482I57MD173MD110MI46MD18MI112M361I	OTU_97.39678	1042479
L	876	1362	*	*	*	*	*	1066621	*
H	876	519	97.5	-	0	0	482I57MD175MD107MI47MD18MI112M362I	OTU_97.39678	1066621
H	80087	516	99.2	-	0	0	469I340MI51MI26MI99M380I	OTU_97.31585	4308270
H	1096	516	98.8	-	0	0	482I340MI51MI125M361I	OTU_97.31585	1042479
H	80013	516	98.8	-	0	0	519I58MI67MI30MI185MI51MI125M371I	OTU_97.31585	4307652
H	80087	515	99.4	-	0	0	469I340MI64MI13MI98M381I	OTU_97.40176	4308270
H	80013	515	99.0	-	0	0	519I58MI67MI30MI185MI64MI111M372I	OTU_97.40176	4307652
H	1096	515	99.0	-	0	0	482I340MI64MI111M362I	OTU_97.40176	1042479
H	80087	516	99.2	-	0	0	469I406MI12MI10MI88M380I	OTU_97.38778	4308270
H	80013	516	98.8	-	0	0	519I58MI67MI30MI251MI22MI88M371I	OTU_97.38778	4307652
H	1096	516	98.8	-	0	0	482I406MI22MI88M361I	OTU_97.38778	1042479
H	80087	518	99.0	-	0	0	469I421MI97M380I	OTU_97.38639	4308270
H	80013	518	98.6	-	0	0	519I58MI67MI30MI363M371I	OTU_97.38639	4307652
H	1096	518	98.6	-	0	0	482I518M361I	OTU_97.38639	1042479
H	80087	511	98.2	-	0	0	469I416M2I41MI9M2I12MI18MI15M381I	OTU_97.39522	4308270
H	1096	511	98.2	-	0	0	482I415MI42MI9M2I12MI18MI15M362I	OTU_97.39522	1042479
H	80013	511	98.2	-	0	0	519I58MI67MI30MI261MI41MI9M2I12MI18MI15M372I	OTU_97.39522	4307652
H	1096	521	97.9	-	0	0	482I327MD18MD59MI18MD22MI18MD15MD39M361I	OTU_97.37423	1042479
H	80087	521	97.9	-	0	0	469I327MD18MD59MI41MI18MD15MD39M380I	OTU_97.37423	4308270
H	95055	521	96.9	-	0	0	505I327MD18MD59MI18MD22MI18MD15MD39M380I	OTU_97.37423	4465561
H	80087	518	98.8	-	0	0	469I421MI37MD21MI38M380I	OTU_97.38133	4308270
H	1096	518	98.5	-	0	0	482I462MD17MI38M361I	OTU_97.38133	1042479
H	80013	518	98.5	-	0	0	519I58MI67MI30MI307MD17MI38M371I	OTU_97.38133	4307652
H	80087	516	99.4	-	0	0	469I421MI58MI37M381I	OTU_97.40329	4308270
H	1096	516	99.0	-	0	0	482I481MI35M362I	OTU_97.40329	1042479
H	80013	516	99.0	-	0	0	519I58MI67MI30MI326MI35M372I	OTU_97.40329	4307652
H	80087	517	99.2	-	0	0	469I421MI52MI44M380I	OTU_97.38586	4308270
H	1096	517	98.8	-	0	0	482I475MI42M361I	OTU_97.38586	1042479
H	80013	517	98.8	-	0	0	519I58MI67MI30MI320MI42M371I	OTU_97.38586	4307652
H	80087	516	98.3	-	0	0	469I404MI14MI60MD8MD28M383I	OTU_97.29593	4308270
H	80013	516	97.9	-	0	0	519I59MI66MI30MI249MI74MD8MD28M374I	OTU_97.29593	4307652
H	95055	516	97.1	-	0	0	505I404MI74MD8MD28M383I	OTU_97.29593	4465561
H	80087	516	98.4	-	0	0	469I406MI12MI49MI32MI17M379I	OTU_97.38593	4308270
H	80013	516	98.1	-	0	0	519I58MI67MI30MI251MI59MI34MI17M370I	OTU_97.38593	4307652
H	1096	516	98.1	-	0	0	482I406MI59MI34MI17M360I	OTU_97.38593	1042479
H	80087	515	99.4	-	0	0	469I419MI96M383I	OTU_97.40720	4308270
H	80013	515	99.0	-	0	0	519I58MI67MI30MI360M374I	OTU_97.40720	4307652
H	1096	515	99.0	-	0	0	482I515M364I	OTU_97.40720	1042479
H	80087	514	98.6	-	0	0	469I332M2I33M2I36MI13MI26MD23M2I39MI11M377I	OTU_97.39027	4308270
H	80013	514	98.2	-	0	0	519I58MI67MI30MI177M2I33M2I36MI39MD23M2I39MI11M368I	OTU_97.39027	4307652
H	1096	514	98.2	-	0	0	482I332M2I33M2I36MI39MD23M2I39MI11M358I	OTU_97.39027	1042479
H	1096	522	99.4	-	0	0	482I407MI21MD27MI22MI44M355I	OTU_97.33622	1042479
H	80013	522	99.4	-	0	0	519I58MI67MI30MI254MI19MD27MI22MI44M365I	OTU_97.33622	4307652
H	80087	522	98.7	-	0	0	469I409MI47MI22MI44M374I	OTU_97.33622	4308270
H	95055	526	97.3	-	0	0	505I429MD9MD86M374I	OTU_97.38427	4465561
H	80087	526	98.5	-	0	0	469I439MD86M374I	OTU_97.38427	4308270
H	80013	526	99.2	-	0	0	519I58MI67MI30MI277MD6MD86M365I	OTU_97.38427	4307652
H	1096	520	99.2	-	0	0	482I406MI114M358I	OTU_97.7160	1042479
H	80013	520	99.2	-	0	0	519I58MI67MI30MI251MI114M368I	OTU_97.7160	4307652
H	80087	520	99.6	-	0	0	469I406MI12MI102M377I	OTU_97.7160	4308270
H	95055	529	96.2	-	0	0	505I393MI44MD11MD15MD63M371I	OTU_97.35455	4465561
H	80087	529	98.5	-	0	0	469I393MI25MI19MD11MD15MD63M371I	OTU_97.35455	4308270
H	80013	529	98.1	-	0	0	519I58MI67MI30MI238MI44MD11MD15MD63M362I	OTU_97.35455	4307652
H	80013	520	99.2	-	0	0	519I58MI67MI30MI185MI180M368I	OTU_97.37682	4307652
H	80087	520	99.6	-	0	0	469I340MI78MI102M377I	OTU_97.37682	4308270
H	95055	520	97.5	-	0	0	505I340MI180M377I	OTU_97.37682	4465561
H	1096	525	99.0	-	0	0	482I429MD95M355I	OTU_97.29598	1042479
H	80013	525	99.0	-	0	0	519I58MI67MI30MI274MD95M365I	OTU_97.29598	4307652
H	80087	525	98.5	-	0	0	469I525M374I	OTU_97.29598	4308270
H	80087	525	99.2	-	0	0	469I421MI58MD45M374I	OTU_97.37690	4308270
H	80013	525	98.9	-	0	0	519I58MI67MI30MI324MD45M365I	OTU_97.37690	4307652
H	1096	525	98.9	-	0	0	482I479MD45M355I	OTU_97.37690	1042479
H	1096	525	98.7	-	0	0	482I340MI66MI21MD97M353I	OTU_97.550	1042479
H	80013	525	98.7	-	0	0	519I58MI67MI30MI185MI67MI20MD97M363I	OTU_97.550	4307652
H	80087	525	97.9	-	0	0	469I340MI67MI118M372I	OTU_97.550	4308270
H	1096	522	99.0	-	0	0	482I407MI21MD50MI21MD12MD8M358I	OTU_97.27750	1042479
H	876	522	98.5	-	0	0	482I408MI20MD52MI19MD12MD8M359I	OTU_97.27750	1066621
H	15165	522	96.9	-	0	0	508I409MI19MD50MI21MD21M339I	OTU_97.27750	535359
H	80013	525	99.2	-	0	0	519I58MI67MI30MI277MD46MD38MI7M365I	OTU_97.28178	4307652
H	80087	525	98.5	-	0	0	469I480MD37MI7M374I	OTU_97.28178	4308270
H	95055	525	97.3	-	0	0	505I429MD49MD45M375I	OTU_97.28178	4465561
H	80013	522	99.6	-	0	0	519I58MI67MI30MI238MI85MI44M365I	OTU_97.37721	4307652
H	80087	522	100.0	-	0	0	469I393MI25MI62MI42M374I	OTU_97.37721	4308270
H	1096	522	99.6	-	0	0	482I393MI85MI44M355I	OTU_97.37721	1042479
H	80087	521	100.0	-	0	0	469I340MI67MI10MI98MI6M374I	OTU_97.396	4308270
H	1096	521	99.6	-	0	0	482I340MI66MI109MI6M355I	OTU_97.396	1042479
H	80013	521	99.6	-	0	0	519I58MI67MI30MI185MI67MI108MI6M365I	OTU_97.396	4307652
H	1096	520	99.2	-	0	0	482I406M2I21MD92M358I	OTU_97.30638	1042479
H	80087	520	98.3	-	0	0	469I406M2I114M377I	OTU_97.30638	4308270
H	80013	520	99.0	-	0	0	519I58MI67MI30MI251M2I21MD92M368I	OTU_97.30638	4307652
H	80087	518	99.8	-	0	0	469I406M2I11MI26MI75M377I	OTU_97.37875	4308270
H	1096	518	99.6	-	0	0	482I406M2I39MI73M358I	OTU_97.37875	1042479
H	80013	518	99.4	-	0	0	519I58MI67MI30MI251M2I39MI73M368I	OTU_97.37875	4307652
H	80087	515	99.8	-	0	0	469I257MI81MI53MI12M2I11MI37MI64M377I	OTU_97.35725	4308270
H	1096	515	99.6	-	0	0	482I257MI81MI53MI12M2I48MI64M358I	OTU_97.35725	1042479
H	80013	515	99.4	-	0	0	519I58MI67MI30MI100MI84MI51MI13M2I48MI64M368I	OTU_97.35725	4307652
H	80087	527	98.1	-	0	0	469I359MD167M373I	OTU_97.39108	4308270
H	95055	527	97.0	-	0	0	505I359MD70MD96M373I	OTU_97.39108	4465561
H	80013	527	98.9	-	0	0	519I58MI67MI30MI204MD73MD93M364I	OTU_97.39108	4307652
H	1096	521	99.4	-	0	0	482I407MI50MD63M358I	OTU_97.36208	1042479
H	80013	521	99.4	-	0	0	519I58MI67MI30MI254MI47MD64M368I	OTU_97.36208	4307652
H	80087	521	99.8	-	0	0	469I409MI9MI38MD64M377I	OTU_97.36208	4308270
H	80013	520	99.6	-	0	0	519I58MI67MI30MI184MI181M368I	OTU_97.35207	4307652
H	80087	520	100.0	-	0	0	469I340MI78MI102M377I	OTU_97.35207	4308270
H	1096	520	99.6	-	0	0	482I340MI180M358I	OTU_97.35207	1042479
H	80087	520	98.7	-	0	0	469I329MI75MI116M377I	OTU_97.36104	4308270
H	1096	520	99.4	-	0	0	482I329MI75MI23MD92M358I	OTU_97.36104	1042479
H	80013	520	99.4	-	0	0	519I58MI67MI30MI174MI75MI23MD92M368I	OTU_97.36104	4307652
H	80013	521	99.6	-	0	0	519I58MI67MI30MI366M368I	OTU_97.37990	4307652
H	80087	521	100.0	-	0	0	469I421MI100M377I	OTU_97.37990	4308270
L	93704	1382	*	*	*	*	*	4451252	*
H	93704	521	98.1	-	0	0	479I20MI43M4I458M377I	OTU_97.37990	4451252
H	80087	522	99.8	-	0	0	469I345MD74MI102M377I	OTU_97.40277	4308270
H	80013	522	99.4	-	0	0	519I58MI67MI30MI187MD179M368I	OTU_97.40277	4307652
H	93704	522	97.9	-	0	0	479I20MI43M4I282MD176M377I	OTU_97.40277	4451252
L	81383	1401	*	*	*	*	*	4321402	*
H	81383	520	99.8	-	0	0	499I323MI6MI21MI14M2I58MI18MI62MI11MI7M373I	OTU_97.35656	4321402
H	80013	520	99.4	-	0	0	519I58MI67MI30MI168MI6MI140MD50M368I	OTU_97.35656	4307652
H	80087	520	99.8	-	0	0	469I323MI6MI90MI49MD51M377I	OTU_97.35656	4308270
H	1096	515	96.3	-	0	0	482I338M2I53MI7M2I72M2I25M2I5MI8MI7M353I	OTU_97.30453	1042479
H	80087	515	97.3	-	0	0	469I338M2I53MI6MI7MI10MI56M2I25M2I5MI8MI7M372I	OTU_97.30453	4308270
H	80013	515	96.9	-	0	0	519I58MI67MI30MI183M2I53MI6MI7MI66M2I25M2I5MI8MI7M363I	OTU_97.30453	4307652
H	1096	522	99.0	-	0	0	482I340MI64MI23MD25MD4MD63M358I	OTU_97.35551	1042479
H	80087	522	98.3	-	0	0	469I340MI64MI49MD4MD63M377I	OTU_97.35551	4308270
H	80013	522	99.0	-	0	0	519I58MI67MI30MI185MI64MI23MD25MD4MD63M368I	OTU_97.35551	4307652
H	80087	513	99.8	-	0	0	469I421MI58MI34M384I	OTU_97.37764	4308270
H	15671	513	99.4	-	0	0	500I93MI388MI32M386I	OTU_97.37764	530206
H	80013	513	99.4	-	0	0	519I58MI67MI30MI326MI32M375I	OTU_97.37764	4307652
H	80087	521	98.7	-	0	0	469I340MI105MI33MD42M377I	OTU_97.43899	4308270
H	1096	521	99.0	-	0	0	482I340MI82MD22MI33MD42M358I	OTU_97.43899	1042479
H	80013	521	98.7	-	0	0	519I58MI66MI31MI185MI82MD22MI33MD42M368I	OTU_97.43899	4307652
H	1096	522	98.7	-	0	0	482I407MI115M356I	OTU_97.26862	1042479
H	80087	522	99.0	-	0	0	469I409MI9MI104M375I	OTU_97.26862	4308270
H	80013	522	98.7	-	0	0	519I58MI67MI30MI254MI113M366I	OTU_97.26862	4307652
H	80087	525	99.0	-	0	0	469I421MI104M373I	OTU_97.27871	4308270
H	80013	525	98.7	-	0	0	519I58MI67MI30MI370M364I	OTU_97.27871	4307652
H	1096	525	98.7	-	0	0	482I525M354I	OTU_97.27871	1042479
H	15165	517	98.6	-	0	0	508I458MD58M345I	OTU_97.39812	535359
H	89222	517	98.8	-	0	0	499I458MD58M357I	OTU_97.39812	4404222
H	80087	517	97.5	-	0	0	469I421MI37MD58M382I	OTU_97.39812	4308270
H	15165	513	99.2	-	0	0	508I409MI104M347I	OTU_97.40598	535359
H	80087	513	97.9	-	0	0	469I409MI9MI95M384I	OTU_97.40598	4308270
H	89222	513	99.4	-	0	0	499I409MI104M359I	OTU_97.40598	4404222
H	80013	522	98.9	-	0	0	519I58MI67MI30MI185MI115MI16MI13MD37M365I	OTU_97.38352	4307652
H	80087	522	99.2	-	0	0	469I340MI78MI37MI16MI13MD37M374I	OTU_97.38352	4308270
H	81383	522	99.0	-	0	0	499I340MI11MI14M2I58MI18MI14MI14M2I15MD16MI11MI10M370I	OTU_97.38352	4321402
H	80087	514	99.8	-	0	0	469I421MI93M384I	OTU_97.43258	4308270
H	80013	514	99.4	-	0	0	519I58MI67MI30MI359M375I	OTU_97.43258	4307652
H	1096	514	99.4	-	0	0	482I514M365I	OTU_97.43258	1042479
H	80087	523	98.3	-	0	0	469I523M376I	OTU_97.37951	4308270
H	80013	523	99.0	-	0	0	519I58MI67MI30MI277MD90M367I	OTU_97.37951	4307652
H	95055	523	97.3	-	0	0	505I429MD93M376I	OTU_97.37951	4465561
H	1096	523	98.9	-	0	0	482I407MD35MD40MI39M357I	OTU_97.33294	1042479
H	95055	523	97.1	-	0	0	505I408MD30MD44MI39M376I	OTU_97.33294	4465561
H	80087	523	99.2	-	0	0	469I408MD11MI23MD40MI39M376I	OTU_97.33294	4308270
H	80087	521	99.6	-	0	0	469I406MI12MI103M376I	OTU_97.37491	4308270
H	80013	521	99.2	-	0	0	519I58MI67MI30MI251MI115M367I	OTU_97.37491	4307652
H	1096	521	99.2	-	0	0	482I406MI115M357I	OTU_97.37491	1042479
H	80087	521	99.4	-	0	0	469I406MI12MI103M376I	OTU_97.32956	4308270
H	80013	521	99.0	-	0	0	519I58MI67MI30MI251MI115M367I	OTU_97.32956	4307652
H	1096	521	99.0	-	0	0	482I406MI115M357I	OTU_97.32956	1042479
H	80087	521	99.0	-	0	0	469I338M2I53MI14MI10MI15MD20MD49MD19M376I	OTU_97.40307	4308270
H	80013	521	98.7	-	0	0	519I58MI67MI30MI183M2I53MI14MI25MD20MD49MD19M367I	OTU_97.40307	4307652
H	1096	521	98.7	-	0	0	482I338M2I53MI13MI26MD20MD49MD19M357I	OTU_97.40307	1042479
H	80087	520	97.9	-	0	0	469I340MI65M2I115M376I	OTU_97.29775	4308270
H	80013	520	98.7	-	0	0	519I58MI67MI30MI185MI65M2I21MD93M367I	OTU_97.29775	4307652
H	1096	520	98.8	-	0	0	482I340MI65M2I21MD93M357I	OTU_97.29775	1042479
H	80013	522	98.7	-	0	0	519I58MI67MI30MI183MI66MI67MD50M366I	OTU_97.39842	4307652
H	1096	522	98.7	-	0	0	482I338MI66MI67MD50M356I	OTU_97.39842	1042479
H	80087	522	99.0	-	0	0	469I338MI66MI13MI54MD50M375I	OTU_97.39842	4308270
H	80087	517	99.8	-	0	0	469I421MI96M381I	OTU_97.39353	4308270
H	80013	517	99.4	-	0	0	519I58MI67MI30MI362M372I	OTU_97.39353	4307652
H	1096	517	99.4	-	0	0	482I517M362I	OTU_97.39353	1042479
H	80087	525	99.0	-	0	0	469I421MI42MD14MD7MD38M376I	OTU_97.40612	4308270
H	80013	525	98.7	-	0	0	519I58MI67MI30MI308MD14MD7MD38M367I	OTU_97.40612	4307652
H	93704	525	97.1	-	0	0	479I20MI43M4I400MD14MD7MD38M376I	OTU_97.40612	4451252
H	80087	506	96.0	-	0	0	469I419MI60MI27M391I	OTU_97.43548	4308270
H	1096	506	95.7	-	0	0	482I479MI27M372I	OTU_97.43548	1042479
H	80013	506	95.7	-	0	0	519I58MI67MI30MI324MI27M382I	OTU_97.43548	4307652
H	79997	513	96.7	-	0	0	499I340MI64MI48MD60M369I	OTU_97.30679	4307391
H	1096	513	96.3	-	0	0	482I339MI66MI47MD60M365I	OTU_97.30679	1042479
H	94387	513	96.7	-	0	0	495I339MI66MI47MD60M384I	OTU_97.30679	4458304
H	89222	524	96.9	-	0	0	499I450MD12M2D14M3D42M355I	OTU_97.40437	4404222
H	94590	524	96.9	-	0	0	503I450MD12M2D14M3D42M377I	OTU_97.40437	4460404
H	2014	524	96.4	-	0	0	482I449MD13M2D14M3D42M361I	OTU_97.40437	935742
H	86179	513	98.8	-	0	0	499I129MI308MD37M2I32MI6M385I	OTU_97.43358	4372058
H	89222	513	99.2	-	0	0	499I129MI308MD37M2I32MI6M357I	OTU_97.43358	4404222
H	94590	513	99.2	-	0	0	503I129MI308MD37M2I32MI6M379I	OTU_97.43358	4460404
H	94590	514	99.4	-	0	0	503I358MI99MI14MI8MI35M377I	OTU_97.29404	4460404
H	89222	514	99.4	-	0	0	499I358MI99MI14MI8MI35M355I	OTU_97.29404	4404222
H	94387	514	98.6	-	0	0	495I358MI101MI12MI8MI35M380I	OTU_97.29404	4458304
H	96421	518	99.2	-	0	0	478I137MD293MD86M382I	OTU_97.36510	4479603
H	89222	518	99.6	-	0	0	499I137MD293MD86M357I	OTU_97.36510	4404222
H	94590	518	99.6	-	0	0	503I137MD293MD86M379I	OTU_97.36510	4460404
H	94590	515	99.8	-	0	0	503I430MD49MI35M380I	OTU_97.43952	4460404
H	89222	515	99.8	-	0	0	499I430MD49MI35M358I	OTU_97.43952	4404222
H	86179	515	99.4	-	0	0	499I428MD51MI35M386I	OTU_97.43952	4372058
H	89222	515	99.6	-	0	0	499I340MI51MI31MI93M355I	OTU_97.40139	4404222
H	94590	515	99.6	-	0	0	503I340MI51MI31MI93M377I	OTU_97.40139	4460404
L	89639	1385	*	*	*	*	*	4408558	*
H	89639	515	99.2	-	0	0	499I340MI18MI34MI30MI48MI45M366I	OTU_97.40139	4408558
H	89222	517	99.2	-	0	0	499I393MI30MI62M2D30M356I	OTU_97.39872	4404222
H	94590	517	99.2	-	0	0	503I393MI30MI62M2D30M378I	OTU_97.39872	4460404
H	2014	517	98.6	-	0	0	482I393MI30MI62M2D30M362I	OTU_97.39872	935742
H	89222	517	99.0	-	0	0	499I338MI85MI67M2D25M356I	OTU_97.8265	4404222
H	94590	517	99.0	-	0	0	503I338MI85MI67M2D25M378I	OTU_97.8265	4460404
H	86179	517	98.6	-	0	0	499I338MI85MI67M2D25M384I	OTU_97.8265	4372058
H	94590	519	100.0	-	0	0	503I519M376I	OTU_97.28980	4460404
H	89222	519	100.0	-	0	0	499I519M354I	OTU_97.28980	4404222
H	2014	519	99.0	-	0	0	482I519M360I	OTU_97.28980	935742
H	94387	514	99.2	-	0	0	495I424MI90M383I	OTU_97.17178	4458304
H	1096	514	97.7	-	0	0	482I424MI90M364I	OTU_97.17178	1042479
H	89222	514	99.4	-	0	0	499I426MI88M358I	OTU_97.17178	4404222
H	94387	516	98.4	-	0	0	495I362MI45MI109M380I	OTU_97.39544	4458304
H	79997	516	98.8	-	0	0	499I363MI44MI109M365I	OTU_97.39544	4307391
H	1096	516	96.9	-	0	0	482I362MI44MI110M361I	OTU_97.39544	1042479
L	44588	1451	*	*	*	*	*	173565	*
H	44588	523	98.9	-	0	0	571I430MD92M358I	OTU_97.93	173565
L	38160	1493	*	*	*	*	*	215670	*
H	38160	523	99.6	-	0	0	593I430MD92M378I	OTU_97.93	215670
L	10970	1385	*	*	*	*	*	568118	*
H	10970	523	99.0	-	0	0	496I430MD92M367I	OTU_97.93	568118
H	38160	518	99.4	-	0	0	593I364MI41MI18MD94M381I	OTU_97.39094	215670
L	21198	1400	*	*	*	*	*	344318	*
H	21198	518	99.2	-	0	0	500I364MI41MI18MD94M381I	OTU_97.39094	344318
L	29101	1400	*	*	*	*	*	289257	*
H	29101	518	99.0	-	0	0	500I364MI41MI18MD94M381I	OTU_97.39094	289257
H	10970	514	99.6	-	0	0	496I341MI64MI109M373I	OTU_97.40444	568118
H	21198	514	99.6	-	0	0	500I341MI64MI109M384I	OTU_97.40444	344318
H	38160	514	99.4	-	0	0	593I341MI64MI109M384I	OTU_97.40444	215670
H	21198	518	99.2	-	0	0	500I518M382I	OTU_97.40680	344318
H	29101	518	99.0	-	0	0	500I518M382I	OTU_97.40680	289257
H	38160	518	99.2	-	0	0	593I518M382I	OTU_97.40680	215670
L	35736	1494	*	*	*	*	*	239506	*
H	35736	532	98.1	-	0	0	595I65M2I275MI64MI128M363I	OTU_97.26962	239506
L	51358	1451	*	*	*	*	*	103768	*
H	51358	532	96.8	-	0	0	571I65MI274MI66MI127M345I	OTU_97.26962	103768
L	53187	1502	*	*	*	*	*	70671	*
H	53187	532	94.7	-	0	0	606I339MI66MI127M362I	OTU_97.26962	70671
H	35736	535	98.7	-	0	0	595I445MD89M365I	OTU_97.222	239506
H	51358	535	97.2	-	0	0	571I65MD379MD89M347I	OTU_97.222	103768
H	53187	535	94.6	-	0	0	606I65M2D378MD89M364I	OTU_97.222	70671
H	35736	531	97.9	-	0	0	595I408MI74M2I49M365I	OTU_97.3915	239506
H	51358	531	96.4	-	0	0	571I65MD342MI74M2I49M347I	OTU_97.3915	103768
H	53187	531	94.0	-	0	0	606I65M2D341MI74M2I49M364I	OTU_97.3915	70671
H	53187	514	99.0	-	0	0	606I408MI106M381I	OTU_97.266	70671
H	35736	514	95.9	-	0	0	595I62M2I347MI105M382I	OTU_97.266	239506
H	51358	514	95.1	-	0	0	571I62MI347MI105M364I	OTU_97.266	103768
H	53187	520	98.7	-	0	0	606I390MD72MD39MI7MI10M376I	OTU_97.1992	70671
H	35736	520	95.6	-	0	0	595I62M2I330MD66MD43MI7MI10M377I	OTU_97.1992	239506
L	54102	1490	*	*	*	*	*	41911	*
H	54102	520	93.7	-	0	0	587I62M2I328MD66MD45MI17M382I	OTU_97.1992	41911
H	54102	519	98.3	-	0	0	587I289MD14MI25MI28MI55MD16MD17MI33MI39M382I	OTU_97.804	41911
L	94023	1404	*	*	*	*	*	4454385	*
H	94023	519	98.8	-	0	0	500I217MI11MI25MI33MD17MI27M2I28MI53MD16MD17MI33MI39M379I	OTU_97.804	4454385
L	81571	1404	*	*	*	*	*	4323490	*
H	81571	519	98.3	-	0	0	504I286MD17MI25MI30MI53MD16MD17MI33MI39M379I	OTU_97.804	4323490
H	94023	524	99.2	-	0	0	500I217MI11MI25MI33MD52MI76MD16MD91M379I	OTU_97.331	4454385
H	54102	524	97.9	-	0	0	587I289MD125MD16MD91M382I	OTU_97.331	41911
H	81571	524	98.1	-	0	0	504I286MD130MD14MD91M379I	OTU_97.331	4323490
L	1408	1361	*	*	*	*	*	1004910	*
H	1408	522	98.3	-	0	0	482I447M2I75M355I	OTU_97.199	1004910
L	53109	1364	*	*	*	*	*	72112	*
H	53109	522	96.6	-	0	0	483I442MI8MI35MI37M356I	OTU_97.199	72112
L	81381	1368	*	*	*	*	*	4321398	*
H	81381	522	94.3	-	0	0	470I453M2I69M374I	OTU_97.199	4321398
H	1408	526	97.9	-	0	0	482I526M353I	OTU_97.2225	1004910
L	81379	1374	*	*	*	*	*	4321396	*
H	81379	526	93.9	-	0	0	499I426MI32MI68M347I	OTU_97.2225	4321396
H	81381	526	93.7	-	0	0	470I526M372I	OTU_97.2225	4321398
H	1408	528	97.9	-	0	0	482I302MI89MI30MD22MD16M3D21MD21MI21M354I	OTU_97.35641	1004910
H	81379	528	92.8	-	0	0	499I302MI88MI71M3D21MD21MI21M348I	OTU_97.35641	4321396
H	53109	528	94.7	-	0	0	483I302MI90MI29MD18MD20M3D43MI21M355I	OTU_97.35641	72112
H	53109	529	97.9	-	0	0	483I340MI62MI14MD112M351I	OTU_97.127	72112
L	34755	1495	*	*	*	*	*	246785	*
H	34755	529	98.5	-	0	0	595I340MI62MI14MD112M370I	OTU_97.127	246785
L	61367	1365	*	*	*	*	*	611110	*
H	61367	529	97.9	-	0	0	502I340MI62MI14MD112M333I	OTU_97.127	611110
H	34755	523	99.0	-	0	0	595I393MI14MI42MI74M374I	OTU_97.6634	246785
H	61367	523	98.5	-	0	0	502I393MI14MI42MI74M337I	OTU_97.6634	611110
H	53109	523	98.1	-	0	0	483I393MI14MI42MI74M355I	OTU_97.6634	72112
H	53109	521	98.8	-	0	0	483I339MI87MI44M2I51M356I	OTU_97.36227	72112
H	34755	521	99.0	-	0	0	595I339MI88MI43M2I51M375I	OTU_97.36227	246785
H	61367	521	99.0	-	0	0	502I339MI87MI44M2I51M338I	OTU_97.36227	611110
H	53109	520	98.1	-	0	0	483I406M2I114M359I	OTU_97.4653	72112
H	61367	520	98.1	-	0	0	502I406M2I114M341I	OTU_97.4653	611110
H	34755	520	98.3	-	0	0	595I406M2I114M378I	OTU_97.4653	246785
H	53109	529	97.9	-	0	0	483I462MD16MD49M354I	OTU_97.38633	72112
H	61367	529	98.1	-	0	0	502I462MD16MD49M336I	OTU_97.38633	611110
H	34755	529	98.3	-	0	0	595I462MD16MD49M373I	OTU_97.38633	246785
H	34755	519	98.3	-	0	0	595I406MI25MD87M381I	OTU_97.26158	246785
H	53109	519	97.5	-	0	0	483I406MI25MD87M362I	OTU_97.26158	72112
H	61367	519	97.9	-	0	0	502I406MI25MD87M344I	OTU_97.26158	611110
H	34755	522	96.2	-	0	0	595I232MD100MI33MI7MI35MD37M3I76M374I	OTU_97.8036	246785
H	61367	522	96.0	-	0	0	502I232MD100MI33MI7MI35MD37M3I76M337I	OTU_97.8036	611110
H	53109	522	95.8	-	0	0	483I232MD100MI33MI7MI35MD37M3I76M355I	OTU_97.8036	72112
H	34755	522	99.0	-	0	0	595I406MI116M377I	OTU_97.25963	246785
H	53109	522	98.1	-	0	0	483I406MI116M358I	OTU_97.25963	72112
H	61367	522	98.5	-	0	0	502I406MI116M340I	OTU_97.25963	611110
H	34755	526	99.2	-	0	0	595I478MD47M375I	OTU_97.11734	246785
H	61367	526	98.7	-	0	0	502I478MD47M338I	OTU_97.11734	611110
H	53109	526	98.3	-	0	0	483I478MD47M356I	OTU_97.11734	72112
L	73460	1505	*	*	*	*	*	705241	*
H	73460	511	99.4	-	0	0	607I393MI6MI48MI28MD35M385I	OTU_97.12752	705241
H	81381	511	99.2	-	0	0	470I393MI6MI48MI28MD35M385I	OTU_97.12752	4321398
L	56085	1456	*	*	*	*	*	2222	*
H	56085	511	99.2	-	0	0	573I111MI28MI5MI7MI242MI6MI48MI28MD35M366I	OTU_97.12752	2222
H	73460	512	99.8	-	0	0	607I512M386I	OTU_97.43758	705241
L	93908	1402	*	*	*	*	*	4453484	*
H	93908	512	99.0	-	0	0	499I287MI95MI89MI32MI9M387I	OTU_97.43758	4453484
H	81379	512	99.2	-	0	0	499I427MI16MI69M361I	OTU_97.43758	4321396
H	73460	512	99.4	-	0	0	607I225MD168MI118M386I	OTU_97.40	705241
H	81381	512	99.2	-	0	0	470I226MD167MI118M386I	OTU_97.40	4321398
H	56085	512	99.2	-	0	0	573I111MI28MI5MI7MI75MD167MI118M367I	OTU_97.40	2222
H	73460	510	99.4	-	0	0	607I510M388I	OTU_97.557	705241
H	93908	510	98.6	-	0	0	499I287MI95MI89MI39M390I	OTU_97.557	4453484
H	81379	510	98.8	-	0	0	499I427MI16MI67M363I	OTU_97.557	4321396
H	73460	509	99.4	-	0	0	607I475MI34M388I	OTU_97.7144	705241
H	93908	509	98.6	-	0	0	499I287MI95MI91M2I36M390I	OTU_97.7144	4453484
H	81379	509	98.8	-	0	0	499I427MI16MI30MI36M363I	OTU_97.7144	4321396
H	73460	506	99.6	-	0	0	607I406MI66MD33M392I	OTU_97.37475	705241
H	93908	506	98.6	-	0	0	499I287MI95MI23MI101M394I	OTU_97.37475	4453484
H	81379	506	99.0	-	0	0	499I405MI21MI16MI30MD33M367I	OTU_97.37475	4321396
H	73460	504	99.4	-	0	0	607I340MI64MI56MD43M393I	OTU_97.1671	705241
H	81381	504	99.2	-	0	0	470I339MI66MI51MD47M393I	OTU_97.1671	4321398
H	56085	504	99.2	-	0	0	573I111MI28MI5MI7MI188MI66MI51MD47M374I	OTU_97.1671	2222
H	73460	510	99.2	-	0	0	607I409MI48MD52M388I	OTU_97.8168	705241
H	81379	510	98.6	-	0	0	499I408MI18MI16MI15MD52M363I	OTU_97.8168	4321396
H	81381	510	99.0	-	0	0	470I409MI48MD52M388I	OTU_97.8168	4321398
H	73460	511	99.0	-	0	0	607I393M2I118M385I	OTU_97.10220	705241
H	81381	511	98.8	-	0	0	470I393M2I118M385I	OTU_97.10220	4321398
H	56085	511	98.8	-	0	0	573I111MI28MI5MI7MI242M2I118M366I	OTU_97.10220	2222
H	81381	503	98.4	-	0	0	470I503M395I	OTU_97.31657	4321398
H	56085	503	98.6	-	0	0	573I111MI28MI5MI7MI352M376I	OTU_97.31657	2222
H	73460	503	98.6	-	0	0	607I503M395I	OTU_97.31657	705241
H	56085	511	98.8	-	0	0	573I111MI28MI5MI7MI189MI37MI29MD95M2I9M365I	OTU_97.27068	2222
H	73460	511	98.8	-	0	0	607I340MI37MI29MD95M2I9M384I	OTU_97.27068	705241
H	81381	511	98.6	-	0	0	470I340MI37MI29MD95M2I9M384I	OTU_97.27068	4321398
H	93908	510	97.1	-	0	0	499I287MI95MI25MD36MD15MD49M394I	OTU_97.5359	4453484
H	73460	510	98.6	-	0	0	607I408MD35MD15MD20MD28M392I	OTU_97.5359	705241
H	56085	510	98.6	-	0	0	573I111MI28MI5MI7MI257MD35MD15MD20MD28M373I	OTU_97.5359	2222
H	73460	504	98.2	-	0	0	607I406MI46MD20MI31M393I	OTU_97.271	705241
H	81381	504	98.0	-	0	0	470I406MI46MD20MI31M393I	OTU_97.271	4321398
H	81379	504	96.6	-	0	0	499I405MI21MI49MI29M368I	OTU_97.271	4321396
H	81379	515	96.1	-	0	0	499I345MD62MD57M2D17M2D28M366I	OTU_97.32014	4321396
H	73460	515	96.3	-	0	0	607I342MD66MD19MD16MD19M2D17M2D28M391I	OTU_97.32014	705241
H	81381	515	96.1	-	0	0	470I342MD66MD19MD16MD19M2D17M2D28M391I	OTU_97.32014	4321398
H	73460	506	98.2	-	0	0	607I406MI100M391I	OTU_97.23004	705241
H	81381	506	98.0	-	0	0	470I406MI100M391I	OTU_97.23004	4321398
H	56085	506	98.2	-	0	0	573I111MI28MI5MI7MI255MI100M372I	OTU_97.23004	2222
H	73460	509	99.0	-	0	0	607I429MD29MD49M391I	OTU_97.43212	705241
H	93908	509	97.1	-	0	0	499I287MI95MI47MD79M393I	OTU_97.43212	4453484
H	56085	509	98.8	-	0	0	573I111MI28MI5MI7MI278MD29MD49M372I	OTU_97.43212	2222
H	93908	510	97.3	-	0	0	499I18MD230MD38MI96MI126M393I	OTU_97.33876	4453484
H	81381	510	98.4	-	0	0	470I18MD230MD217MD42M391I	OTU_97.33876	4321398
H	73460	510	98.6	-	0	0	607I18MD230MD217MD42M391I	OTU_97.33876	705241
H	73460	507	98.8	-	0	0	607I277MI230M390I	OTU_97.3533	705241
H	81381	507	98.6	-	0	0	470I277MI230M390I	OTU_97.3533	4321398
H	56085	507	98.8	-	0	0	573I111MI28MI5MI7MI126MI230M371I	OTU_97.3533	2222
H	56085	507	99.0	-	0	0	573I111MI28MI5MI7MI356M372I	OTU_97.8655	2222
H	81381	507	98.8	-	0	0	470I507M391I	OTU_97.8655	4321398
H	73460	507	99.0	-	0	0	607I507M391I	OTU_97.8655	705241
H	73460	500	98.2	-	0	0	607I335M3I28MI32M2I49MI56M391I	OTU_97.28531	705241
H	56085	500	98.0	-	0	0	573I111MI28MI5MI7MI184M3I28MI32M2I49MI56M372I	OTU_97.28531	2222
H	81381	500	98.0	-	0	0	470I335M3I28MI32M2I49MI56M391I	OTU_97.28531	4321398
L	82388	1417	*	*	*	*	*	4332410	*
H	82388	502	99.2	-	0	0	517I20MI294MD144MI13M2I10MI20M394I	OTU_97.3119	4332410
L	61947	1442	*	*	*	*	*	2199223	*
H	61947	502	98.8	-	0	0	579I313MD158M2I10MI20M359I	OTU_97.3119	2199223
L	81311	1402	*	*	*	*	*	4320561	*
H	81311	502	97.6	-	0	0	501I20MI293MD139MI19M2I10MI20M395I	OTU_97.3119	4320561
H	82388	501	99.6	-	0	0	517I20MI481M398I	OTU_97.30058	4332410
L	65367	1500	*	*	*	*	*	747980	*
H	65367	501	99.6	-	0	0	596I20MI119MI36MI151MI22MI11MI142M397I	OTU_97.30058	747980
H	81311	501	97.6	-	0	0	501I20MI481M399I	OTU_97.30058	4320561
H	82388	501	97.0	-	0	0	517I20M2I74MD217MD15MI28MI35MI12MI72MD25M396I	OTU_97.9398	4332410
H	65367	501	96.8	-	0	0	596I20M2I74MD44MI36MI137MD14M2I21MI10M2I33MI12MI72MD25M395I	OTU_97.9398	747980
H	81311	501	95.4	-	0	0	501I20M2I74MD217MD15MI28MI35MI12MI72MD25M397I	OTU_97.9398	4320561
H	82388	503	98.6	-	0	0	517I20MI292MD80MI10MI53MD46M396I	OTU_97.29081	4332410
H	61947	503	97.8	-	0	0	579I312MD80MI10MI53M2D45M361I	OTU_97.29081	2199223
H	65367	503	98.6	-	0	0	596I20MI119MI36MI137MD13MI23MI11MI33MI10MI53MD46M395I	OTU_97.29081	747980
H	82388	503	99.0	-	0	0	517I20MI483M396I	OTU_97.11904	4332410
H	81311	503	97.0	-	0	0	501I20MI483M397I	OTU_97.11904	4320561
H	65367	503	99.0	-	0	0	596I20MI119MI36MI151MI22MI11MI144M395I	OTU_97.11904	747980
H	82388	504	98.8	-	0	0	517I20MI429MD54M396I	OTU_97.43606	4332410
H	65367	504	98.8	-	0	0	596I20MI119MI36MI151MI22MI11MI90MD54M395I	OTU_97.43606	747980
H	81311	504	96.8	-	0	0	501I20MI429MD54M397I	OTU_97.43606	4320561
H	82388	507	97.2	-	0	0	517I20MI487M392I	OTU_97.63	4332410
L	95109	1445	*	*	*	*	*	4466203	*
H	95109	507	96.1	-	0	0	566I507M372I	OTU_97.63	4466203
H	65367	507	97.2	-	0	0	596I20MI119MI36MI151MI22MI11MI148M391I	OTU_97.63	747980
H	82388	508	99.0	-	0	0	517I20MI373MI63MD51M391I	OTU_97.7341	4332410
H	65367	508	99.0	-	0	0	596I20MI119MI36MI151MI22MI11MI33MI64MD51M390I	OTU_97.7341	747980
H	61947	508	98.2	-	0	0	579I393MI63M2D50M356I	OTU_97.7341	2199223
H	82388	504	99.6	-	0	0	517I20MI459MI25M394I	OTU_97.1095	4332410
H	81311	504	97.6	-	0	0	501I20MI459MI25M395I	OTU_97.1095	4320561
H	65367	504	99.6	-	0	0	596I20MI119MI36MI151MI22MI11MI120MI25M393I	OTU_97.1095	747980
H	82388	500	99.2	-	0	0	517I20MI275MD163MD40M401I	OTU_97.36822	4332410
H	81311	500	97.8	-	0	0	501I20MI272MD162MD44M402I	OTU_97.36822	4320561
H	61947	500	98.6	-	0	0	579I292MD166M2D39M366I	OTU_97.36822	2199223
H	82388	494	99.0	-	0	0	517I20MI318M2I53MI11MI55MI37M400I	OTU_97.36569	4332410
H	61947	494	98.6	-	0	0	579I338M2I53MI11MI92M365I	OTU_97.36569	2199223
H	65367	494	99.0	-	0	0	596I20MI119MI36MI151MI12M2I8MI11MI33MI12MI55MI37M399I	OTU_97.36569	747980
H	82388	496	99.4	-	0	0	517I20MI320MI51MI105M401I	OTU_97.33274	4332410
H	65367	496	99.4	-	0	0	596I20MI119MI36MI151MI13MI8MI11MI33MI105M400I	OTU_97.33274	747980
H	95109	496	98.0	-	0	0	566I340MI51MI105M381I	OTU_97.33274	4466203
H	82388	503	99.2	-	0	0	517I20MI437M2D44M398I	OTU_97.43863	4332410
H	81311	503	98.0	-	0	0	501I20MI431M2D50M399I	OTU_97.43863	4320561
H	65367	503	99.2	-	0	0	596I20MI119MI36MI151MI22MI11MI98M2D44M397I	OTU_97.43863	747980
H	82388	498	98.4	-	0	0	517I20MI75MD20MD98MI165MI12MI64MD41M401I	OTU_97.19851	4332410
H	95109	498	97.0	-	0	0	566I95MD20MD98MI165MI12MI64MD41M381I	OTU_97.19851	4466203
H	61947	498	97.6	-	0	0	579I95MD20MD98MI165MI12MI64M2D40M366I	OTU_97.19851	2199223
H	82388	505	99.2	-	0	0	517I20MI386MI99M393I	OTU_97.36741	4332410
H	65367	505	99.2	-	0	0	596I20MI119MI36MI151MI22MI11MI46MI100M392I	OTU_97.36741	747980
H	95109	505	98.0	-	0	0	566I406MI99M373I	OTU_97.36741	4466203
L	72150	1535	*	*	*	*	*	851668	*
H	72150	514	99.0	-	0	0	627I406MI25MD82M394I	OTU_97.318	851668
L	18664	1361	*	*	*	*	*	374568	*
H	18664	514	96.5	-	0	0	482I406MI25MD82M365I	OTU_97.318	374568
H	61367	514	92.8	-	0	0	502I406MI17MD63MI27M348I	OTU_97.318	611110
L	53054	1501	*	*	*	*	*	73324	*
H	53054	513	99.4	-	0	0	607I513M381I	OTU_97.31130	73324
L	82241	1393	*	*	*	*	*	4331006	*
H	82241	513	98.6	-	0	0	499I513M381I	OTU_97.31130	4331006
L	87177	1393	*	*	*	*	*	4382476	*
H	87177	513	98.4	-	0	0	499I513M381I	OTU_97.31130	4382476
H	53054	515	98.8	-	0	0	607I464MD50M380I	OTU_97.8492	73324
H	87177	515	97.5	-	0	0	499I464MD50M380I	OTU_97.8492	4382476
H	82241	515	97.7	-	0	0	499I464MD50M380I	OTU_97.8492	4331006
H	53054	518	98.8	-	0	0	607I518M376I	OTU_97.166	73324
H	87177	518	97.9	-	0	0	499I518M376I	OTU_97.166	4382476
H	82241	518	97.5	-	0	0	499I518M376I	OTU_97.166	4331006
H	53054	513	99.0	-	0	0	607I340MI173M380I	OTU_97.38790	73324
H	87177	513	98.1	-	0	0	499I340MI173M380I	OTU_97.38790	4382476
H	82241	513	97.9	-	0	0	499I340MI173M380I	OTU_97.38790	4331006
H	87177	513	98.1	-	0	0	499I299MD108MI94MI11M380I	OTU_97.14014	4382476
H	53054	513	99.0	-	0	0	607I299MD107MI95MI11M380I	OTU_97.14014	73324
H	82241	513	97.9	-	0	0	499I299MD108MI94MI11M380I	OTU_97.14014	4331006
H	53054	515	99.4	-	0	0	607I406MI109M378I	OTU_97.7861	73324
H	82241	515	98.1	-	0	0	499I407MI108M378I	OTU_97.7861	4331006
H	87177	515	98.1	-	0	0	499I407MI108M378I	OTU_97.7861	4382476
H	82241	515	99.2	-	0	0	499I394MI69MD16MI13MD21M379I	OTU_97.39299	4331006
H	87177	515	98.8	-	0	0	499I394MI69MD16MI13MD21M379I	OTU_97.39299	4382476
H	53054	515	97.3	-	0	0	607I393MI70MD16MI13MD21M379I	OTU_97.39299	73324
H	82241	510	99.2	-	0	0	499I165MI48MI267MI30M381I	OTU_97.38363	4331006
H	87177	510	98.8	-	0	0	499I165MI48MI265MI32M381I	OTU_97.38363	4382476
H	53054	510	97.3	-	0	0	607I165MI48MI265MI32M381I	OTU_97.38363	73324
H	82241	518	98.8	-	0	0	499I518M376I	OTU_97.36528	4331006
H	87177	518	99.4	-	0	0	499I518M376I	OTU_97.36528	4382476
H	53054	518	97.7	-	0	0	607I518M376I	OTU_97.36528	73324
H	82241	516	98.4	-	0	0	499I235MI75MD83MI85MI37M376I	OTU_97.3711	4331006
H	87177	516	98.8	-	0	0	499I235MI75MD83MI85MI37M376I	OTU_97.3711	4382476
H	53054	516	97.9	-	0	0	607I235MI75MD82MI88MI35M376I	OTU_97.3711	73324
H	82241	513	97.5	-	0	0	499I339MI32MD58MD64MD17M383I	OTU_97.4568	4331006
H	87177	513	97.9	-	0	0	499I339MI32MD58MD64MD17M383I	OTU_97.4568	4382476
H	53054	513	96.1	-	0	0	607I337MI34MD58MD64MD17M383I	OTU_97.4568	73324
L	79739	1393	*	*	*	*	*	4304901	*
H	79739	519	99.0	-	0	0	499I370MI24MI34MD90M374I	OTU_97.12131	4304901
L	2806	1436	*	*	*	*	*	851822	*
H	2806	519	99.0	-	0	0	627I370MI24MI34MD90M289I	OTU_97.12131	851822
L	58784	1498	*	*	*	*	*	625159	*
H	58784	519	98.5	-	0	0	597I301MI68MI25MI34MD90M380I	OTU_97.12131	625159
H	58784	521	98.1	-	0	0	597I301MI41MI53MI63M2D61M379I	OTU_97.24803	625159
H	79739	521	98.7	-	0	0	499I343MI51MI64M2D61M373I	OTU_97.24803	4304901
H	2806	521	98.7	-	0	0	627I343MI51MI64M2D61M288I	OTU_97.24803	851822
H	79739	518	99.8	-	0	0	499I233MD251MI33M376I	OTU_97.39213	4304901
H	2806	518	99.4	-	0	0	627I233MD251MI33M291I	OTU_97.39213	851822
L	8583	1510	*	*	*	*	*	586066	*
H	8583	518	98.5	-	0	0	601I485M2I10MI23M388I	OTU_97.39213	586066
H	79739	517	99.8	-	0	0	499I342MI175M376I	OTU_97.16732	4304901
H	2806	517	99.4	-	0	0	627I342MI175M291I	OTU_97.16732	851822
H	58784	517	98.5	-	0	0	597I301MI41MI175M382I	OTU_97.16732	625159
H	58784	521	97.7	-	0	0	597I301MI41MI68MI48M2D23MD37M380I	OTU_97.9380	625159
H	2806	521	98.5	-	0	0	627I343MI67MI48M2D21MD39M289I	OTU_97.9380	851822
H	79739	521	98.8	-	0	0	499I343MI67MI48M2D21MD39M374I	OTU_97.9380	4304901
H	79739	519	99.4	-	0	0	499I460MD58M376I	OTU_97.33426	4304901
H	2806	519	99.4	-	0	0	627I460MD58M291I	OTU_97.33426	851822
H	8583	519	98.8	-	0	0	601I235MI225MD28MI7MI23M388I	OTU_97.33426	586066
H	2806	513	97.7	-	0	0	627I343MI41MD36MI34M3D55M298I	OTU_97.37509	851822
H	79739	513	97.3	-	0	0	499I343MI41MD36MI34M3D55M383I	OTU_97.37509	4304901
H	58784	513	96.3	-	0	0	597I301MI41MI43MD35MI34M3D55M389I	OTU_97.37509	625159
H	2806	513	99.0	-	0	0	627I513M296I	OTU_97.25690	851822
H	79739	513	98.6	-	0	0	499I513M381I	OTU_97.25690	4304901
H	8583	513	98.4	-	0	0	601I234MI254MI7MI18M393I	OTU_97.25690	586066
H	2806	516	99.6	-	0	0	627I516M293I	OTU_97.4174	851822
H	79739	516	99.2	-	0	0	499I516M378I	OTU_97.4174	4304901
H	8583	516	99.0	-	0	0	601I235MI253MI7MI21M390I	OTU_97.4174	586066
H	2806	513	99.6	-	0	0	627I409MI38MI66M294I	OTU_97.14368	851822
H	79739	513	99.2	-	0	0	499I409MI38MI66M379I	OTU_97.14368	4304901
H	8583	513	99.0	-	0	0	601I235MI174MI38MI39MI7MI20M391I	OTU_97.14368	586066
H	79739	515	99.4	-	0	0	499I409MI51MD54M379I	OTU_97.37915	4304901
H	2806	515	99.6	-	0	0	627I409MI51MD54M294I	OTU_97.37915	851822
H	8583	515	99.0	-	0	0	601I235MI174MI51MD27MI7MI20M391I	OTU_97.37915	586066
H	2806	515	99.6	-	0	0	627I382MI12MI78MD42M293I	OTU_97.35852	851822
H	79739	515	99.2	-	0	0	499I382MI12MI78MD42M378I	OTU_97.35852	4304901
H	8583	515	99.0	-	0	0	601I235MI147MI12MI78MD14MI7MI21M390I	OTU_97.35852	586066
H	2806	514	99.6	-	0	0	627I438MD22MD52M297I	OTU_97.9066	851822
H	79739	514	99.2	-	0	0	499I438MD22MD52M382I	OTU_97.9066	4304901
H	8583	514	99.0	-	0	0	601I235MI203MD22MD28MI7MI17M394I	OTU_97.9066	586066
H	79739	521	97.9	-	0	0	499I335MI33MI41MI15MD21MD17M2D17MD37M375I	OTU_97.35611	4304901
H	2806	521	97.9	-	0	0	627I335MI33MI41MI15MD21MD17M2D17MD37M290I	OTU_97.35611	851822
H	8583	521	96.7	-	0	0	601I235MI100MI33MI41MI15MD21MD17M2D31MI24M387I	OTU_97.35611	586066
H	2806	517	98.8	-	0	0	627I343MI51MI15MI36MD71M290I	OTU_97.7204	851822
H	79739	517	98.8	-	0	0	499I343MI51MI15MI36MD71M375I	OTU_97.7204	4304901
H	58784	517	98.3	-	0	0	597I301MI41MI53MI14MI36MD71M381I	OTU_97.7204	625159
H	2806	510	99.6	-	0	0	627I315MD194M300I	OTU_97.38005	851822
H	79739	510	99.2	-	0	0	499I315MD194M385I	OTU_97.38005	4304901
H	8583	510	99.0	-	0	0	601I235MI80MD173MI7MI14M397I	OTU_97.38005	586066
H	2806	521	96.4	-	0	0	627I459M5D57M293I	OTU_97.60	851822
H	79739	521	96.0	-	0	0	499I459M5D57M378I	OTU_97.60	4304901
H	8583	521	95.8	-	0	0	601I235MI224M5D29MI7MI21M390I	OTU_97.60	586066
H	2806	518	99.6	-	0	0	627I409MI50MD58M291I	OTU_97.23576	851822
H	79739	518	99.2	-	0	0	499I409MI50MD58M376I	OTU_97.23576	4304901
H	8583	518	99.0	-	0	0	601I235MI174MI50MD28MI7MI23M388I	OTU_97.23576	586066
H	2806	523	98.9	-	0	0	627I457MD4MD31MD28M289I	OTU_97.5741	851822
H	79739	523	98.9	-	0	0	499I457MD4MD29MD30M374I	OTU_97.5741	4304901
H	8583	523	98.1	-	0	0	601I235MI222MD4MD27MI33M386I	OTU_97.5741	586066
H	2806	515	98.1	-	0	0	627I450MI65M293I	OTU_97.4420	851822
H	79739	515	97.7	-	0	0	499I450MI65M378I	OTU_97.4420	4304901
H	8583	515	98.1	-	0	0	601I235MI215MI18MI26MI21M390I	OTU_97.4420	586066
H	79739	519	95.6	-	0	0	499I335MI25MI34M2I6M2I23MI52MD8M2D33M371I	OTU_97.5902	4304901
H	2806	519	96.1	-	0	0	627I335MI25MI34M2I6M2I23MI52MD8MD6MD27M286I	OTU_97.5902	851822
H	58784	519	95.6	-	0	0	597I301MI32MI27MI34M2I6M2I23MI52MD8MD6MD27M377I	OTU_97.5902	625159
L	88819	1533	*	*	*	*	*	4399781	*
H	88819	507	99.4	-	0	0	627I507M399I	OTU_97.419	4399781
L	35122	1495	*	*	*	*	*	243956	*
H	35122	507	90.9	-	0	0	595I68M3I439M390I	OTU_97.419	243956
L	26321	1378	*	*	*	*	*	307154	*
H	26321	507	91.1	-	0	0	478I63MI444M392I	OTU_97.419	307154
L	92215	1398	*	*	*	*	*	4435065	*
H	92215	510	99.0	-	0	0	509I459MD50M380I	OTU_97.6135	4435065
L	91355	1405	*	*	*	*	*	4426163	*
H	91355	510	99.0	-	0	0	506I459MD50M390I	OTU_97.6135	4426163
L	79493	1393	*	*	*	*	*	4302472	*
H	79493	510	99.2	-	0	0	491I459MD50M393I	OTU_97.6135	4302472
H	91355	505	99.4	-	0	0	506I342MI64MI99M392I	OTU_97.10169	4426163
H	79493	505	99.6	-	0	0	491I342MI64MI99M395I	OTU_97.10169	4302472
L	80867	1403	*	*	*	*	*	4315804	*
H	80867	505	99.2	-	0	0	503I342MI64MI99M393I	OTU_97.10169	4315804
H	91355	508	99.4	-	0	0	506I347MD70MD64MI25M392I	OTU_97.43655	4426163
H	92215	508	99.0	-	0	0	509I347MD70MD64MI25M382I	OTU_97.43655	4435065
H	79493	508	99.2	-	0	0	491I347MD70MD64MI25M395I	OTU_97.43655	4302472
H	91355	509	99.4	-	0	0	506I428MD32MD47M392I	OTU_97.43970	4426163
H	79493	509	99.2	-	0	0	491I428MD32MD47M395I	OTU_97.43970	4302472
H	92215	509	99.0	-	0	0	509I428MD32MD47M382I	OTU_97.43970	4435065
H	91355	513	97.1	-	0	0	506I224MD138MI10MD78MD8M2D35MD14M391I	OTU_97.29497	4426163
H	92215	513	96.7	-	0	0	509I226MD136MI10MD78MD8M2D35MD14M381I	OTU_97.29497	4435065
H	79493	513	97.3	-	0	0	491I227MD134MI11MD78MD8M2D35MD14M394I	OTU_97.29497	4302472
H	91355	508	98.4	-	0	0	506I342MI51MI12MI24MD27M2D49M391I	OTU_97.11466	4426163
L	16805	1403	*	*	*	*	*	515747	*
H	16805	508	97.4	-	0	0	500I73MI269MI51MI12MI24MD28M2D48M394I	OTU_97.11466	515747
H	79493	508	98.2	-	0	0	491I342MI51MI12MI24MD27M2D49M394I	OTU_97.11466	4302472
H	91355	504	99.6	-	0	0	506I396MD107M396I	OTU_97.33589	4426163
H	92215	504	99.2	-	0	0	509I396MD107M386I	OTU_97.33589	4435065
H	79493	504	99.4	-	0	0	491I396MD107M399I	OTU_97.33589	4302472
H	79493	509	99.2	-	0	0	491I417MD91M394I	OTU_97.65	4302472
L	79905	1392	*	*	*	*	*	4306767	*
H	79905	509	99.2	-	0	0	500I417MD91M384I	OTU_97.65	4306767
H	80867	509	99.2	-	0	0	503I417MD91M392I	OTU_97.65	4315804
H	79493	509	97.4	-	0	0	491I377MI16MD23MD48MD14MD8M3D16M399I	OTU_97.10602	4302472
H	91355	509	97.8	-	0	0	506I377MI16MD23MD48MD14MD8M2D7MD9M396I	OTU_97.10602	4426163
H	80867	509	98.0	-	0	0	503I377MI16MD23MD48MD14MD8M2D7MD9M397I	OTU_97.10602	4315804
H	79493	502	99.2	-	0	0	491I304MI36MI22MI35MI46MD42MD15M398I	OTU_97.37048	4302472
H	80867	502	99.2	-	0	0	503I304MI36MI22MI35MI46MD42MD15M396I	OTU_97.37048	4315804
H	79905	502	99.2	-	0	0	500I304MI36MI22MI35MI46MD42MD15M388I	OTU_97.37048	4306767
H	79493	510	98.8	-	0	0	491I397MI53MD15MD15MD27M394I	OTU_97.35811	4302472
L	82984	1378	*	*	*	*	*	4338372	*
H	82984	510	97.3	-	0	0	499I397MI113M368I	OTU_97.35811	4338372
H	79905	510	98.8	-	0	0	500I397MI53MD15MD15MD27M384I	OTU_97.35811	4306767
H	79493	509	99.2	-	0	0	491I434MD74M394I	OTU_97.26611	4302472
H	80867	509	99.2	-	0	0	503I432MD76M392I	OTU_97.26611	4315804
H	79905	509	99.2	-	0	0	500I434MD74M384I	OTU_97.26611	4306767
H	91355	505	98.6	-	0	0	506I505M394I	OTU_97.36855	4426163
H	92215	505	98.2	-	0	0	509I505M384I	OTU_97.36855	4435065
H	79493	505	98.4	-	0	0	491I505M397I	OTU_97.36855	4302472
H	80867	505	98.6	-	0	0	503I440MD41MI23M395I	OTU_97.31246	4315804
H	79493	505	98.6	-	0	0	491I443MD38MI23M397I	OTU_97.31246	4302472
H	92215	505	98.4	-	0	0	509I443MD38MI23M384I	OTU_97.31246	4435065
H	79493	504	99.2	-	0	0	491I504M398I	OTU_97.43542	4302472
H	80867	504	99.2	-	0	0	503I504M396I	OTU_97.43542	4315804
H	91355	504	99.0	-	0	0	506I504M395I	OTU_97.43542	4426163
H	92215	510	98.6	-	0	0	509I342MI74MD15MD77M380I	OTU_97.36199	4435065
H	91355	510	98.6	-	0	0	506I342MI74MD15MD77M390I	OTU_97.36199	4426163
H	79493	510	98.8	-	0	0	491I342MI74MD15MD77M393I	OTU_97.36199	4302472
H	92215	506	99.0	-	0	0	509I342MI53MI111M381I	OTU_97.17016	4435065
H	79493	506	99.2	-	0	0	491I342MI53MI111M394I	OTU_97.17016	4302472
H	91355	506	99.0	-	0	0	506I342MI53MI111M391I	OTU_97.17016	4426163
H	92215	503	97.2	-	0	0	509I337M3I24MI142M382I	OTU_97.14954	4435065
H	91355	503	97.2	-	0	0	506I337M3I24MI142M392I	OTU_97.14954	4426163
H	80867	503	97.0	-	0	0	503I337M3I24MI142M393I	OTU_97.14954	4315804
L	53715	1455	*	*	*	*	*	54330	*
H	53715	512	98.2	-	0	0	571I90MD305MI94MD9MD11M374I	OTU_97.30009	54330
L	96547	1395	*	*	*	*	*	4480777	*
H	96547	512	98.2	-	0	0	496I90MD304MI95MD9MD11M389I	OTU_97.30009	4480777
L	80176	1394	*	*	*	*	*	4308970	*
H	80176	512	97.9	-	0	0	499I93MD302MI94MD9MD11M385I	OTU_97.30009	4308970
H	53715	522	99.2	-	0	0	571I522M362I	OTU_97.11593	54330
H	96547	522	98.7	-	0	0	496I522M377I	OTU_97.11593	4480777
L	79300	1398	*	*	*	*	*	4300503	*
H	79300	522	98.7	-	0	0	499I522M377I	OTU_97.11593	4300503
H	96547	525	97.7	-	0	0	496I342MI74MD73MD34M375I	OTU_97.572	4480777
H	53715	525	98.9	-	0	0	571I342MI74MD73MD34M360I	OTU_97.572	54330
H	80176	525	97.5	-	0	0	499I342MI74MD73MD34M371I	OTU_97.572	4308970
L	93518	1521	*	*	*	*	*	4449250	*
H	93518	526	99.4	-	0	0	620I458MD67M376I	OTU_97.382	4449250
L	65528	1496	*	*	*	*	*	642465	*
H	65528	526	99.2	-	0	0	593I233MI30MI20MI175MD67M375I	OTU_97.382	642465
H	91355	526	93.3	-	0	0	506I54MI404MD67M373I	OTU_97.382	4426163
L	90556	1374	*	*	*	*	*	4418243	*
H	90556	544	97.8	-	0	0	499I445MD98M332I	OTU_97.137	4418243
L	84975	1392	*	*	*	*	*	4359222	*
H	84975	544	97.2	-	0	0	491I445MD98M358I	OTU_97.137	4359222
L	53069	1487	*	*	*	*	*	72964	*
H	53069	544	97.1	-	0	0	588I445MD98M356I	OTU_97.137	72964
H	84975	539	99.1	-	0	0	491I429MD29MD79M364I	OTU_97.29878	4359222
H	90556	539	98.5	-	0	0	499I429MD29MD79M338I	OTU_97.29878	4418243
L	2800	1537	*	*	*	*	*	851961	*
H	2800	539	97.8	-	0	0	627I429MD29MD79M373I	OTU_97.29878	851961
H	84975	538	99.6	-	0	0	491I432MI12MI12MD81M362I	OTU_97.3329	4359222
H	90556	538	99.4	-	0	0	499I432MI12MI12MD81M336I	OTU_97.3329	4418243
H	2800	538	98.3	-	0	0	627I432MI12MI12MD81M371I	OTU_97.3329	851961
H	90556	541	99.1	-	0	0	499I447MI10MD63MD19M335I	OTU_97.16182	4418243
H	84975	541	99.3	-	0	0	491I445MI12MD63MD19M361I	OTU_97.16182	4359222
H	53069	541	98.5	-	0	0	588I447MI10MD63MD19M359I	OTU_97.16182	72964
L	45318	1467	*	*	*	*	*	165118	*
H	45318	524	97.1	-	0	0	586I231MD165MD126M359I	OTU_97.361	165118
L	43158	1400	*	*	*	*	*	181432	*
H	43158	524	94.8	-	0	0	500I233MD163MD126M378I	OTU_97.361	181432
L	18957	1385	*	*	*	*	*	366147	*
H	18957	524	95.2	-	0	0	488I233MD163MD126M375I	OTU_97.361	366147
L	87601	1444	*	*	*	*	*	4387250	*
H	87601	523	99.6	-	0	0	582I224MD298M340I	OTU_97.35200	4387250
L	42027	1394	*	*	*	*	*	187443	*
H	42027	523	99.4	-	0	0	498I70MI152MD300M373I	OTU_97.35200	187443
L	88366	1427	*	*	*	*	*	4395075	*
H	88366	523	98.5	-	0	0	552I224MD298M353I	OTU_97.35200	4395075
H	87601	517	99.6	-	0	0	582I476MI41M344I	OTU_97.38261	4387250
L	53153	1445	*	*	*	*	*	71331	*
H	53153	517	98.5	-	0	0	570I474MI43M357I	OTU_97.38261	71331
H	42027	517	99.6	-	0	0	498I70MI406MI41M377I	OTU_97.38261	187443
H	87601	523	98.3	-	0	0	582I224MD51MI67MI97MD11MD40MI30M339I	OTU_97.40362	4387250
H	42027	523	98.1	-	0	0	498I70MI154MD51MI67MI97MD11MD40MI30M372I	OTU_97.40362	187443
L	95261	1393	*	*	*	*	*	4467447	*
H	95261	523	97.9	-	0	0	521I224MD51MI67MI97MD11MD40MI30M349I	OTU_97.40362	4467447
H	95261	521	98.7	-	0	0	521I345MI144MD7M2D22M353I	OTU_97.33235	4467447
L	22847	1355	*	*	*	*	*	332317	*
H	22847	521	98.8	-	0	0	480I345MI144MD7M2D22M356I	OTU_97.33235	332317
H	42027	521	98.7	-	0	0	498I70MI273MI146MD7M2D22M376I	OTU_97.33235	187443
H	42027	527	98.5	-	0	0	498I402MD38MD18MD66M372I	OTU_97.32997	187443
H	22847	527	98.7	-	0	0	480I68MD333MD38MD18MD66M352I	OTU_97.32997	332317
L	26115	1361	*	*	*	*	*	308598	*
H	26115	527	98.1	-	0	0	482I68MD333MD38MD18MD66M356I	OTU_97.32997	308598
H	22847	513	98.6	-	0	0	480I333M2I44MI74M3I17MI45M355I	OTU_97.33927	332317
L	69877	1441	*	*	*	*	*	3180933	*
H	69877	513	98.2	-	0	0	571I333M2I44MI74M3I17MI45M350I	OTU_97.33927	3180933
L	65560	1439	*	*	*	*	*	2653002	*
H	65560	513	97.9	-	0	0	564I98MD234M2I44MI74M3I17MI45M356I	OTU_97.33927	2653002
H	22847	520	99.8	-	0	0	480I520M355I	OTU_97.39258	332317
H	95261	520	99.6	-	0	0	521I520M352I	OTU_97.39258	4467447
H	42027	520	99.8	-	0	0	498I70MI450M375I	OTU_97.39258	187443
H	22847	521	99.4	-	0	0	480I339M2I69MI48MD14MD49M353I	OTU_97.10639	332317
H	42027	521	99.4	-	0	0	498I70MI269M2I69MI48MD14MD49M373I	OTU_97.10639	187443
H	95261	521	99.2	-	0	0	521I339M2I69MI48MD14MD49M350I	OTU_97.10639	4467447
H	42027	522	99.6	-	0	0	498I70MI452M373I	OTU_97.40341	187443
H	95261	522	99.4	-	0	0	521I522M350I	OTU_97.40341	4467447
H	22847	522	99.6	-	0	0	480I522M353I	OTU_97.40341	332317
H	22847	517	99.4	-	0	0	480I222MD262MI32M358I	OTU_97.40601	332317
H	26115	517	99.0	-	0	0	482I222MD262MI32M362I	OTU_97.40601	308598
H	87601	517	99.6	-	0	0	582I222MD262MI32M345I	OTU_97.40601	4387250
H	87601	517	100.0	-	0	0	582I517M345I	OTU_97.39937	4387250
H	22847	517	99.8	-	0	0	480I517M358I	OTU_97.39937	332317
H	69877	517	99.6	-	0	0	571I517M353I	OTU_97.39937	3180933
H	87601	518	99.4	-	0	0	582I341MI177M343I	OTU_97.23155	4387250
H	95261	518	99.0	-	0	0	521I341MI177M353I	OTU_97.23155	4467447
L	79697	1394	*	*	*	*	*	4304475	*
H	79697	518	98.5	-	0	0	538I341MI177M337I	OTU_97.23155	4304475
H	87601	516	99.6	-	0	0	582I516M346I	OTU_97.30160	4387250
H	22847	516	99.4	-	0	0	480I516M359I	OTU_97.30160	332317
H	26115	516	99.0	-	0	0	482I516M363I	OTU_97.30160	308598
H	87601	513	99.6	-	0	0	582I215MI117M2I131MI50M345I	OTU_97.40142	4387250
H	95261	513	99.2	-	0	0	521I214MI118M2I131MI50M355I	OTU_97.40142	4467447
H	69877	513	99.2	-	0	0	571I214MI118M2I131MI50M353I	OTU_97.40142	3180933
H	69877	512	99.0	-	0	0	571I336M3I68MI38MI27MI10MI33M351I	OTU_97.27225	3180933
L	76272	1442	*	*	*	*	*	3997242	*
H	76272	512	98.8	-	0	0	574I336M3I68MI38MI27MI9MI34M349I	OTU_97.27225	3997242
H	22847	512	99.6	-	0	0	480I336M3I68MI38MI27MI10MI33M356I	OTU_97.27225	332317
H	87601	521	98.8	-	0	0	582I380MI78MD11MD30MD19M343I	OTU_97.44007	4387250
H	95261	521	98.5	-	0	0	521I380MI78MD11MD30MD19M353I	OTU_97.44007	4467447
H	42027	521	98.5	-	0	0	498I70MI310MI78MD11MD30MD19M376I	OTU_97.44007	187443
H	87601	516	99.8	-	0	0	582I341MI83MD91M346I	OTU_97.39526	4387250
H	22847	516	99.6	-	0	0	480I341MI83MD91M359I	OTU_97.39526	332317
H	26115	516	99.2	-	0	0	482I341MI83MD91M363I	OTU_97.39526	308598
H	87601	517	99.2	-	0	0	582I333M2I142MD41M344I	OTU_97.37401	4387250
H	69877	517	99.0	-	0	0	571I333M2I142MD41M352I	OTU_97.37401	3180933
H	22847	517	99.0	-	0	0	480I333M2I142MD41M357I	OTU_97.37401	332317
H	87601	516	99.6	-	0	0	582I333MI15MI168M344I	OTU_97.30730	4387250
H	79697	516	98.6	-	0	0	538I333MI15MI168M338I	OTU_97.30730	4304475
H	95261	516	99.2	-	0	0	521I333MI15MI168M354I	OTU_97.30730	4467447
H	95261	516	99.4	-	0	0	521I215MI115MI186M354I	OTU_97.25446	4467447
H	22847	516	99.6	-	0	0	480I215MI115MI186M357I	OTU_97.25446	332317
H	69877	516	99.6	-	0	0	571I215MI115MI186M352I	OTU_97.25446	3180933
H	79697	515	98.3	-	0	0	538I336M2I150MD28M340I	OTU_97.28221	4304475
H	87601	515	99.2	-	0	0	582I336M2I150MD28M346I	OTU_97.28221	4387250
H	69877	515	98.8	-	0	0	571I336M2I150MD28M354I	OTU_97.28221	3180933
H	87601	520	98.3	-	0	0	582I316MD115M2D86M345I	OTU_97.40253	4387250
H	22847	520	98.1	-	0	0	480I316MD115M2D86M358I	OTU_97.40253	332317
H	26115	520	97.7	-	0	0	482I316MD115M2D86M362I	OTU_97.40253	308598
H	87601	514	98.6	-	0	0	582I157MD179M2I29MI26MI122M345I	OTU_97.33630	4387250
H	22847	514	98.6	-	0	0	480I157MD179M2I29MI26MI122M358I	OTU_97.33630	332317
H	95261	514	98.4	-	0	0	521I157MD179M2I29MI26MI122M355I	OTU_97.33630	4467447
H	87601	518	99.4	-	0	0	582I316MD201M345I	OTU_97.40658	4387250
H	22847	518	99.2	-	0	0	480I314MD203M358I	OTU_97.40658	332317
H	69877	518	99.0	-	0	0	571I314MD203M353I	OTU_97.40658	3180933
H	87601	523	97.7	-	0	0	582I224MD95MD21MI71M2D29MD32MD45M344I	OTU_97.43272	4387250
H	79697	523	96.7	-	0	0	538I224MD95MD21MI71M2D29MD32MD45M338I	OTU_97.43272	4304475
L	77169	1340	*	*	*	*	*	4103317	*
H	77169	523	96.7	-	0	0	543I224MD95MD21MI10MI75MI17MD32MD45M275I	OTU_97.43272	4103317
L	78374	1437	*	*	*	*	*	4256470	*
H	78374	513	99.6	-	0	0	554I339M2I174M368I	OTU_97.37898	4256470
L	40105	1395	*	*	*	*	*	197537	*
H	40105	513	99.4	-	0	0	498I339M2I174M382I	OTU_97.37898	197537
L	76465	1353	*	*	*	*	*	4015273	*
H	76465	513	99.4	-	0	0	561I70MI209M2I60M2I8MI166M273I	OTU_97.37898	4015273
L	88965	1441	*	*	*	*	*	4401580	*
H	88965	518	98.6	-	0	0	579I234MI284M343I	OTU_97.39064	4401580
L	67802	1438	*	*	*	*	*	2920309	*
H	67802	518	98.3	-	0	0	576I234MI284M343I	OTU_97.39064	2920309
L	64235	1431	*	*	*	*	*	2487129	*
H	64235	518	98.6	-	0	0	554I234MI284M358I	OTU_97.39064	2487129
L	71974	1431	*	*	*	*	*	3439402	*
H	71974	517	99.0	-	0	0	571I222MD119MI108MI29MI38M341I	OTU_97.43844	3439402
H	40105	517	99.2	-	0	0	498I222MD118MI109MI29MI38M378I	OTU_97.43844	197537
H	76272	517	99.2	-	0	0	574I222MD119MI108MI29MI38M349I	OTU_97.43844	3997242
L	26737	1393	*	*	*	*	*	304047	*
H	26737	520	98.3	-	0	0	494I222MD150MD58MD87M382I	OTU_97.21485	304047
H	40105	520	98.5	-	0	0	498I222MD150MD58MD87M380I	OTU_97.21485	197537
L	21908	1396	*	*	*	*	*	339013	*
H	21908	520	98.3	-	0	0	497I222MD150MD58MD87M382I	OTU_97.21485	339013
H	76465	513	98.4	-	0	0	561I70MI154MD55M2I51M3I16MI166M273I	OTU_97.39307	4015273
H	76272	513	98.2	-	0	0	574I224MD106M3I182M353I	OTU_97.39307	3997242
H	40105	513	98.4	-	0	0	498I224MD106M3I182M382I	OTU_97.39307	197537
H	40105	515	99.4	-	0	0	498I515M382I	OTU_97.43133	197537
H	78374	515	99.6	-	0	0	554I515M368I	OTU_97.43133	4256470
H	76272	515	99.2	-	0	0	574I515M353I	OTU_97.43133	3997242
H	71974	512	99.6	-	0	0	571I214MI118MI95MI85M345I	OTU_97.43194	3439402
H	40105	512	99.4	-	0	0	498I215MI115MI100MI82M382I	OTU_97.43194	197537
H	76272	512	99.4	-	0	0	574I214MI118MI95MI85M353I	OTU_97.43194	3997242
H	40105	513	99.6	-	0	0	498I340MI109MI64M382I	OTU_97.39509	197537
H	71974	513	99.4	-	0	0	571I341MI108MI64M345I	OTU_97.39509	3439402
H	78374	513	99.6	-	0	0	554I341MI108MI64M368I	OTU_97.39509	4256470
H	40105	511	99.2	-	0	0	498I284MI52MI108MI59MI8M382I	OTU_97.32415	197537
H	71974	511	99.2	-	0	0	571I284MI52MI108MI59MI8M345I	OTU_97.32415	3439402
H	76272	511	99.0	-	0	0	574I284MI52MI108MI59MI8M353I	OTU_97.32415	3997242
H	40105	515	99.2	-	0	0	498I224MD256MI34M382I	OTU_97.39740	197537
L	42726	1391	*	*	*	*	*	183619	*
H	42726	515	97.3	-	0	0	498I224MD258MI32M378I	OTU_97.39740	183619
L	69561	1355	*	*	*	*	*	3141094	*
H	69561	515	98.8	-	0	0	557I224MD51MI72MI11MI9M2I19MI39MI14MI25MI16MI11M2I12MI11M271I	OTU_97.39740	3141094
H	78374	513	99.0	-	0	0	554I513M370I	OTU_97.41	4256470
H	76272	513	98.6	-	0	0	574I513M355I	OTU_97.41	3997242
H	71974	513	98.8	-	0	0	571I513M347I	OTU_97.41	3439402
H	40105	510	99.2	-	0	0	498I330M2I7M2I8MI100MI65M381I	OTU_97.40305	197537
L	32870	1399	*	*	*	*	*	260410	*
H	32870	510	96.7	-	0	0	499I330M2I7M2I8MI100MI65M384I	OTU_97.40305	260410
H	76272	510	98.8	-	0	0	574I330M2I7M2I8MI100MI65M352I	OTU_97.40305	3997242
H	40105	519	98.3	-	0	0	498I458M2D14MD44M381I	OTU_97.37553	197537
H	78374	519	98.3	-	0	0	554I458M2D14MD44M367I	OTU_97.37553	4256470
H	71974	519	98.1	-	0	0	571I458M2D14MD44M344I	OTU_97.37553	3439402
H	40105	514	99.0	-	0	0	498I314MD53MI115MD30M384I	OTU_97.38240	197537
H	71974	514	98.8	-	0	0	571I316MD51MI115MD30M347I	OTU_97.38240	3439402
H	76272	514	98.8	-	0	0	574I316MD51MI115MD30M355I	OTU_97.38240	3997242
H	78374	514	99.4	-	0	0	554I429MD84M370I	OTU_97.38081	4256470
H	71974	514	99.2	-	0	0	571I429MD84M347I	OTU_97.38081	3439402
H	40105	514	99.2	-	0	0	498I429MD84M384I	OTU_97.38081	197537
H	40105	516	98.8	-	0	0	498I158MD237MD103MD15M384I	OTU_97.40538	197537
H	76465	516	98.8	-	0	0	561I70MI86MD123M2I70MI46MD103MD15M275I	OTU_97.40538	4015273
L	62277	1447	*	*	*	*	*	2237211	*
H	62277	516	98.8	-	0	0	570I157MD240MD101MD15M364I	OTU_97.40538	2237211
H	76272	521	99.6	-	0	0	574I451M2I70M345I	OTU_97.31108	3997242
L	93302	1442	*	*	*	*	*	4446898	*
H	93302	521	98.8	-	0	0	568I101MI22MI14MI314M2I70M348I	OTU_97.31108	4446898
H	40105	521	98.7	-	0	0	498I450M2I71M374I	OTU_97.31108	197537
H	22847	523	99.0	-	0	0	480I451MI31MD40M352I	OTU_97.43321	332317
H	42027	523	98.7	-	0	0	498I70MI381MI31MD40M372I	OTU_97.43321	187443
H	95261	523	98.9	-	0	0	521I451MI31MD40M349I	OTU_97.43321	4467447
L	43012	1379	*	*	*	*	*	182157	*
H	43012	516	99.0	-	0	0	498I445MI8MI63M363I	OTU_97.38251	182157
L	42318	1398	*	*	*	*	*	185888	*
H	42318	516	99.0	-	0	0	498I445MI8MI63M382I	OTU_97.38251	185888
H	40105	516	95.3	-	0	0	498I439M2I77M379I	OTU_97.38251	197537
L	20251	1359	*	*	*	*	*	351231	*
H	20251	509	97.8	-	0	0	482I214MI265M2D28M369I	OTU_97.37731	351231
L	21826	1357	*	*	*	*	*	339599	*
H	21826	509	97.8	-	0	0	480I214MI265M2D28M369I	OTU_97.37731	339599
L	73378	1461	*	*	*	*	*	3621189	*
H	73378	509	97.8	-	0	0	586I214MI265M2D28M367I	OTU_97.37731	3621189
L	86626	1423	*	*	*	*	*	4377091	*
H	86626	507	100.0	-	0	0	549I507M367I	OTU_97.205	4377091
L	86227	1460	*	*	*	*	*	4372578	*
H	86227	507	100.0	-	0	0	581I507M372I	OTU_97.205	4372578
H	73378	507	100.0	-	0	0	586I507M368I	OTU_97.205	3621189
H	73378	508	99.6	-	0	0	586I463MD44M368I	OTU_97.10159	3621189
H	21826	508	99.6	-	0	0	480I463MD44M370I	OTU_97.10159	339599
L	49650	1458	*	*	*	*	*	128205	*
H	49650	508	99.4	-	0	0	579I459MD48M372I	OTU_97.10159	128205
H	21826	508	99.6	-	0	0	480I429MD78M370I	OTU_97.32513	339599
H	20251	508	99.6	-	0	0	482I429MD78M370I	OTU_97.32513	351231
H	49650	508	99.4	-	0	0	579I425MD82M372I	OTU_97.32513	128205
L	9812	1384	*	*	*	*	*	577170	*
H	9812	505	99.4	-	0	0	498I465M2I40M379I	OTU_97.40629	577170
L	41814	1400	*	*	*	*	*	188735	*
H	41814	505	97.6	-	0	0	498I465M2I40M395I	OTU_97.40629	188735
L	72220	1432	*	*	*	*	*	3472078	*
H	72220	505	97.2	-	0	0	575I465M2I40M350I	OTU_97.40629	3472078
H	9812	506	99.4	-	0	0	498I341MI122MI43M378I	OTU_97.2283	577170
H	41814	506	97.6	-	0	0	498I341MI122MI43M394I	OTU_97.2283	188735
H	41576	506	98.4	-	0	0	498I340MI124MI42M390I	OTU_97.2283	189920
H	26115	518	99.4	-	0	0	482I223MI227MI22MI15MI31M357I	OTU_97.31873	308598
H	69877	518	98.1	-	0	0	571I223MI227MI22MI15MI31M348I	OTU_97.31873	3180933
H	67802	518	97.9	-	0	0	576I222MI227MI23MI15MI31M340I	OTU_97.31873	2920309
L	85658	1450	*	*	*	*	*	4366391	*
H	85658	514	97.9	-	0	0	573I330M2I170MI14M360I	OTU_97.37992	4366391
H	87601	514	98.1	-	0	0	582I330M2I170MI14M345I	OTU_97.37992	4387250
H	69877	514	97.9	-	0	0	571I330M2I170MI14M353I	OTU_97.37992	3180933
L	59514	1438	*	*	*	*	*	1906483	*
H	59514	510	99.2	-	0	0	577I339MI64MD60MI9MI27MI10M348I	OTU_97.39216	1906483
L	43947	1398	*	*	*	*	*	177222	*
H	43947	510	99.2	-	0	0	500I339MI64MD60MI9MI27MI10M385I	OTU_97.39216	177222
L	67810	1455	*	*	*	*	*	2921213	*
H	67810	510	99.2	-	0	0	577I339MI64MD60MI9MI27MI10M365I	OTU_97.39216	2921213
L	39713	1400	*	*	*	*	*	199716	*
H	39713	515	99.0	-	0	0	500I284MI52MI87MD20MI71M383I	OTU_97.39957	199716
H	67810	515	99.4	-	0	0	577I284MI52MI90MD17MI71M361I	OTU_97.39957	2921213
L	42751	1395	*	*	*	*	*	183496	*
H	42751	515	99.4	-	0	0	500I284MI52MI90MD17MI71M378I	OTU_97.39957	183496
L	8152	1369	*	*	*	*	*	589277	*
H	8152	508	99.2	-	0	0	488I339M2I77MI53MD38M371I	OTU_97.40723	589277
H	59514	508	99.4	-	0	0	577I339M2I77MI53MD38M351I	OTU_97.40723	1906483
H	43947	508	99.4	-	0	0	500I339M2I77MI53MD38M388I	OTU_97.40723	177222
H	59514	515	99.0	-	0	0	577I68MD338MD107M348I	OTU_97.37750	1906483
H	42751	515	99.0	-	0	0	500I68MD338MD107M382I	OTU_97.37750	183496
H	43947	515	99.0	-	0	0	500I68MD338MD107M385I	OTU_97.37750	177222
H	43947	516	99.2	-	0	0	500I226MD168MI30MD42MD10MD36M385I	OTU_97.38732	177222
H	42751	516	99.2	-	0	0	500I226MD168MI30MD42MD10MD36M382I	OTU_97.38732	183496
H	8152	516	98.4	-	0	0	488I226MD168MI30MD49M2D39M368I	OTU_97.38732	589277
H	67810	513	98.6	-	0	0	577I275MD119MI37M2D13MI20MI46M365I	OTU_97.40676	2921213
H	43947	513	98.6	-	0	0	500I275MD119MI37M2D13MI20MI46M385I	OTU_97.40676	177222
H	42751	513	98.6	-	0	0	500I275MD119MI37M2D13MI20MI46M382I	OTU_97.40676	183496
H	42751	513	99.8	-	0	0	500I458MD16MI38M382I	OTU_97.40331	183496
H	43947	513	99.8	-	0	0	500I458MD16MI38M385I	OTU_97.40331	177222
H	39713	513	99.4	-	0	0	500I458MD16MI38M387I	OTU_97.40331	199716
H	67810	518	100.0	-	0	0	577I518M360I	OTU_97.40551	2921213
H	59514	518	100.0	-	0	0	577I518M343I	OTU_97.40551	1906483
H	39713	518	99.6	-	0	0	500I518M382I	OTU_97.40551	199716
H	42751	513	99.6	-	0	0	500I278MI52MI74MD46MD61M382I	OTU_97.40170	183496
H	59514	513	99.6	-	0	0	577I278MI52MI74MD46MD61M348I	OTU_97.40170	1906483
H	67810	513	99.6	-	0	0	577I278MI52MI74MD46MD61M365I	OTU_97.40170	2921213
H	39713	518	98.1	-	0	0	500I165MD57MI119MD70MD33MI71M383I	OTU_97.32262	199716
H	42751	518	98.3	-	0	0	500I165MD57MI119MD71MD32MI71M378I	OTU_97.32262	183496
H	67810	518	98.5	-	0	0	577I165MD57MI119MD71MD32MI71M361I	OTU_97.32262	2921213
H	59514	519	99.2	-	0	0	577I231MD255MD31M344I	OTU_97.36158	1906483
H	42751	519	99.0	-	0	0	500I231MD255MD31M378I	OTU_97.36158	183496
H	67810	519	99.2	-	0	0	577I231MD255MD31M361I	OTU_97.36158	2921213
L	44672	1403	*	*	*	*	*	172777	*
H	44672	510	99.8	-	0	0	594I284MI54M2I172M296I	OTU_97.40642	172777
H	43947	510	100.0	-	0	0	500I284MI54M2I172M385I	OTU_97.40642	177222
H	42751	510	100.0	-	0	0	500I284MI54M2I172M382I	OTU_97.40642	183496
H	42751	513	99.6	-	0	0	500I424MD30MI9MI15MD33M382I	OTU_97.39775	183496
H	39713	513	99.2	-	0	0	500I424MD30MI9MI15MD33M387I	OTU_97.39775	199716
H	59514	513	99.6	-	0	0	577I424MD30MI9MI15MD33M348I	OTU_97.39775	1906483
H	43947	514	99.6	-	0	0	500I428MD18MD46MI20M385I	OTU_97.38950	177222
H	42751	514	99.6	-	0	0	500I428MD18MD46MI20M382I	OTU_97.38950	183496
H	59514	514	99.6	-	0	0	577I428MD18MD46MI20M348I	OTU_97.38950	1906483
H	8152	516	98.6	-	0	0	488I316MD15MI21MD118M2D42M368I	OTU_97.33877	589277
H	39713	516	98.4	-	0	0	500I316MD15MI21MD118M2D42M387I	OTU_97.33877	199716
H	42751	516	98.8	-	0	0	500I316MD15MI21MD118M2D42M382I	OTU_97.33877	183496
L	72939	1449	*	*	*	*	*	3563235	*
H	72939	519	98.7	-	0	0	577I25MD399M2D30MI62M355I	OTU_97.44004	3563235
L	94080	1429	*	*	*	*	*	4455163	*
H	94080	519	98.5	-	0	0	566I29MD395M2D30MI62M346I	OTU_97.44004	4455163
L	61450	1408	*	*	*	*	*	2137001	*
H	61450	519	98.5	-	0	0	531I25MD399M2D30MI62M360I	OTU_97.44004	2137001
L	84933	1427	*	*	*	*	*	4358723	*
H	84933	515	99.6	-	0	0	542I278MI135MI47M2I26MD28M367I	OTU_97.37273	4358723
H	61450	515	99.6	-	0	0	531I278MI135MI47M2I26MD28M359I	OTU_97.37273	2137001
L	73139	1445	*	*	*	*	*	3588390	*
H	73139	515	99.6	-	0	0	582I278MI135MI47M2I26MD28M345I	OTU_97.37273	3588390
H	67810	511	100.0	-	0	0	577I341MI122MI48M365I	OTU_97.39978	2921213
H	44672	511	99.8	-	0	0	594I341MI122MI48M296I	OTU_97.39978	172777
H	43947	511	100.0	-	0	0	500I341MI122MI48M385I	OTU_97.39978	177222
L	19763	1361	*	*	*	*	*	354850	*
H	19763	513	99.8	-	0	0	482I222MI117MI124MI50M363I	OTU_97.33394	354850
L	85910	1429	*	*	*	*	*	4369327	*
H	85910	513	99.6	-	0	0	576I223MI116MI124MI50M337I	OTU_97.33394	4369327
L	38502	1488	*	*	*	*	*	211706	*
H	38502	513	99.4	-	0	0	592I223MI116MI124MI50M380I	OTU_97.33394	211706
H	19763	519	98.5	-	0	0	482I231MD99M2I99MD88M360I	OTU_97.10312	354850
H	85910	519	98.3	-	0	0	576I233MD97M2I99MD88M334I	OTU_97.10312	4369327
H	38502	519	98.1	-	0	0	592I233MD97M2I99MD88M377I	OTU_97.10312	211706
H	19763	517	99.6	-	0	0	482I231MD285M363I	OTU_97.15137	354850
H	85910	517	99.4	-	0	0	576I231MD285M337I	OTU_97.15137	4369327
H	38502	517	99.2	-	0	0	592I233MD283M380I	OTU_97.15137	211706
L	18993	1384	*	*	*	*	*	365496	*
H	18993	522	99.6	-	0	0	486I388MD62MI71M376I	OTU_97.5145	365496
L	41817	1396	*	*	*	*	*	188706	*
H	41817	522	99.0	-	0	0	498I388MD62MI71M376I	OTU_97.5145	188706
L	85814	1452	*	*	*	*	*	4368216	*
H	85814	522	99.0	-	0	0	574I388MD62MI71M356I	OTU_97.5145	4368216
H	18993	525	99.8	-	0	0	486I525M373I	OTU_97.100	365496
H	41817	525	99.2	-	0	0	498I525M373I	OTU_97.100	188706
H	85814	525	99.2	-	0	0	574I525M353I	OTU_97.100	4368216
L	78162	1447	*	*	*	*	*	4232045	*
H	78162	515	99.6	-	0	0	571I515M361I	OTU_97.17467	4232045
L	89085	1441	*	*	*	*	*	4402960	*
H	89085	515	99.6	-	0	0	559I515M367I	OTU_97.17467	4402960
L	11970	1394	*	*	*	*	*	560336	*
H	11970	515	98.8	-	0	0	495I515M384I	OTU_97.17467	560336
L	41958	1395	*	*	*	*	*	187841	*
H	41958	517	99.4	-	0	0	498I517M380I	OTU_97.20685	187841
L	69658	1435	*	*	*	*	*	3154070	*
H	69658	517	97.9	-	0	0	563I517M355I	OTU_97.20685	3154070
H	89085	517	99.4	-	0	0	559I517M365I	OTU_97.20685	4402960
L	20692	1395	*	*	*	*	*	348027	*
H	20692	523	97.9	-	0	0	499I204MD64MD160MI29MI12MI52M372I	OTU_97.17625	348027
H	69658	523	98.9	-	0	0	563I270MD155MI33MI12MI52M347I	OTU_97.17625	3154070
H	78162	523	97.5	-	0	0	571I269MD160MI29MI12MI52M351I	OTU_97.17625	4232045
H	69658	519	97.1	-	0	0	563I519M353I	OTU_97.43235	3154070
H	41958	519	98.1	-	0	0	498I519M378I	OTU_97.43235	187841
H	89085	519	98.1	-	0	0	559I519M363I	OTU_97.43235	4402960
L	84502	1445	*	*	*	*	*	4354042	*
H	84502	514	99.0	-	0	0	569I108MI187MD38M2I180M360I	OTU_97.1410	4354042
L	70655	1427	*	*	*	*	*	3272632	*
H	70655	514	97.7	-	0	0	569I295MD38M2I180M343I	OTU_97.1410	3272632
H	89085	514	97.7	-	0	0	559I295MD38M2I180M367I	OTU_97.1410	4402960
H	11970	509	98.8	-	0	0	495I224MD87MD165MI31M391I	OTU_97.35619	560336
L	73229	1436	*	*	*	*	*	3600504	*
H	73229	509	98.2	-	0	0	577I224MD87MD165MI31M351I	OTU_97.35619	3600504
H	78162	509	97.6	-	0	0	571I224MD87MD165MI31M368I	OTU_97.35619	4232045
H	11970	508	99.2	-	0	0	495I493MI8MI7M389I	OTU_97.7297	560336
H	73229	508	98.6	-	0	0	577I493MI8MI7M349I	OTU_97.7297	3600504
H	84502	508	99.0	-	0	0	569I108MI385MI8MI7M365I	OTU_97.7297	4354042
L	94888	1439	*	*	*	*	*	4463892	*
H	94888	518	97.9	-	0	0	576I235MI104MI31MD32MD54M2D27MD19MD10M349I	OTU_97.37326	4463892
H	42751	518	97.7	-	0	0	500I235MI104MI31MD32MD54M2D27MD19MD10M381I	OTU_97.37326	183496
L	87087	1427	*	*	*	*	*	4381553	*
H	87087	518	97.9	-	0	0	542I235MI104MI31MD32MD54M2D27MD19MD10M371I	OTU_97.37326	4381553
H	84933	517	99.0	-	0	0	542I284MI140MD34MD57M369I	OTU_97.37697	4358723
H	61450	517	99.0	-	0	0	531I284MI140MD34MD57M361I	OTU_97.37697	2137001
H	73139	517	99.0	-	0	0	582I284MI140MD34MD57M347I	OTU_97.37697	3588390
H	67810	519	98.7	-	0	0	577I233MD97M2I54MD59MI33MD19MD20M360I	OTU_97.19715	2921213
H	42751	519	98.3	-	0	0	500I233MD97M2I56MD57MI33MD19MD20M377I	OTU_97.19715	183496
H	44672	519	98.5	-	0	0	594I233MD97M2I54MD59MI33MD19MD20M291I	OTU_97.19715	172777
H	75852	516	96.7	-	0	0	564I284MI32MD108MD55MI11MI11MD12M365I	OTU_97.39352	3940440
L	17037	1393	*	*	*	*	*	513445	*
H	17037	516	96.3	-	0	0	496I284MI32MD108MD55MI11MI11MD12M381I	OTU_97.39352	513445
H	94888	516	96.5	-	0	0	576I284MI32MD108MD55MI11MI11MD12M347I	OTU_97.39352	4463892
L	40900	1398	*	*	*	*	*	193591	*
H	40900	518	97.9	-	0	0	497I235MI201MD8M3D35MI35M385I	OTU_97.38727	193591
H	17037	518	97.7	-	0	0	496I235MI201MD8M3D35MI35M381I	OTU_97.38727	513445
H	61450	518	97.9	-	0	0	531I235MI201MD8M3D35MI35M361I	OTU_97.38727	2137001
L	73718	1396	*	*	*	*	*	3671383	*
H	73718	519	98.7	-	0	0	542I126MI11MI103MI35MI56MI127MI57MI4M328I	OTU_97.18403	3671383
H	72939	519	98.7	-	0	0	577I333MI125MI61M351I	OTU_97.18403	3563235
H	94080	519	98.7	-	0	0	566I333MI125MI57MI4M341I	OTU_97.18403	4455163
H	17037	517	97.3	-	0	0	496I424MD20MD14M2D26MD20MI8M384I	OTU_97.32020	513445
H	75852	517	97.7	-	0	0	564I424MD20MD14M2D26MD20MI8M368I	OTU_97.32020	3940440
H	84933	517	97.5	-	0	0	542I424MD20MD14M2D26MD20MI8M372I	OTU_97.32020	4358723
H	40900	511	99.0	-	0	0	497I314MD150MI46M390I	OTU_97.40560	193591
L	39069	1491	*	*	*	*	*	205904	*
H	39069	511	99.0	-	0	0	592I314MD150MI46M388I	OTU_97.40560	205904
H	87087	511	99.0	-	0	0	542I311MD154MI45M374I	OTU_97.40560	4381553
H	17037	519	97.7	-	0	0	496I314MD140M2D10MD34MD16M383I	OTU_97.39865	513445
H	75852	519	98.1	-	0	0	564I314MD140M2D10MD34MD16M367I	OTU_97.39865	3940440
H	84933	519	97.9	-	0	0	542I314MD140M2D10MD34MD16M371I	OTU_97.39865	4358723
L	71975	1445	*	*	*	*	*	3439403	*
H	71975	510	98.8	-	0	0	568I70MI269M2I171M364I	OTU_97.43188	3439403
H	94888	510	98.8	-	0	0	576I339M2I171M351I	OTU_97.43188	4463892
L	71882	1429	*	*	*	*	*	3426658	*
H	71882	510	98.8	-	0	0	566I339M2I171M351I	OTU_97.43188	3426658
H	75852	511	99.0	-	0	0	564I224MD100MD132MI7MI25MI21M369I	OTU_97.38690	3940440
H	84933	511	98.8	-	0	0	542I224MD100MD130MI9MI25MI21M373I	OTU_97.38690	4358723
H	73139	511	98.8	-	0	0	582I224MD100MD130MI9MI25MI21M351I	OTU_97.38690	3588390
H	75852	508	98.6	-	0	0	564I215MI95MD19M2I178M371I	OTU_97.33619	3940440
L	41783	1400	*	*	*	*	*	188887	*
H	41783	508	99.0	-	0	0	498I140MI49MI25MI99MD19M2I43MI8MI124M388I	OTU_97.33619	188887
H	94888	508	98.4	-	0	0	576I215MI95MD19M2I178M353I	OTU_97.33619	4463892
H	71882	515	98.3	-	0	0	566I233MD224MD19M2I37M348I	OTU_97.40415	3426658
L	42528	1398	*	*	*	*	*	184753	*
H	42528	515	98.3	-	0	0	500I231MD227MD18M2I37M383I	OTU_97.40415	184753
L	19077	1384	*	*	*	*	*	364029	*
H	19077	515	97.7	-	0	0	486I231MD227MD18M2I37M383I	OTU_97.40415	364029
H	75852	515	99.2	-	0	0	564I284MI159MD20MI51M365I	OTU_97.40528	3940440
H	39069	515	99.0	-	0	0	592I284MI159MD20MI51M383I	OTU_97.40528	205904
H	94888	515	99.0	-	0	0	576I284MI159MD20MI51M347I	OTU_97.40528	4463892
H	44672	515	98.1	-	0	0	594I233MD107MI26MI112MI17MD18M293I	OTU_97.39263	172777
H	43947	515	98.3	-	0	0	500I233MD107MI26MI112MI17MD18M382I	OTU_97.39263	177222
H	67810	515	98.3	-	0	0	577I233MD107MI26MI112MI17MD18M362I	OTU_97.39263	2921213
H	43947	514	98.1	-	0	0	500I223MI221MI52MD17M383I	OTU_97.10059	177222
H	67810	514	98.1	-	0	0	577I223MI221MI52MD17M363I	OTU_97.10059	2921213
H	42751	514	98.1	-	0	0	500I223MI221MI52MD17M380I	OTU_97.10059	183496
H	39069	517	99.0	-	0	0	592I284MI140MD15MD76M383I	OTU_97.40244	205904
H	94888	517	99.0	-	0	0	576I284MI140MD15MD76M347I	OTU_97.40244	4463892
H	71975	517	99.0	-	0	0	568I70MI214MI140MD15MD76M360I	OTU_97.40244	3439403
H	71975	517	99.4	-	0	0	568I70MI358MD88M360I	OTU_97.40451	3439403
H	39069	517	99.4	-	0	0	592I428MD88M383I	OTU_97.40451	205904
H	94888	517	99.4	-	0	0	576I428MD88M347I	OTU_97.40451	4463892
H	61450	514	97.7	-	0	0	531I284MI52MI29MI72MI13MI33MD30M359I	OTU_97.34936	2137001
H	40900	514	97.5	-	0	0	497I284MI52MI29MI72MI13MI33MD30M383I	OTU_97.34936	193591
H	84933	514	97.7	-	0	0	542I284MI52MI29MI72MI13MI33MD30M367I	OTU_97.34936	4358723
H	43947	516	98.8	-	0	0	500I516M382I	OTU_97.36152	177222
H	59514	516	98.8	-	0	0	577I516M345I	OTU_97.36152	1906483
H	39713	516	98.4	-	0	0	500I516M384I	OTU_97.36152	199716
H	42528	513	98.6	-	0	0	500I416MI47MI15MI35M382I	OTU_97.39413	184753
H	87087	513	98.6	-	0	0	542I416MI47MI15MI35M369I	OTU_97.39413	4381553
H	71882	513	98.6	-	0	0	566I416MI47MI15MI35M347I	OTU_97.39413	3426658
H	39069	515	98.6	-	0	0	592I464MI51M383I	OTU_97.40494	205904
H	71975	515	98.6	-	0	0	568I70MI394MI51M360I	OTU_97.40494	3439403
H	71882	515	98.6	-	0	0	566I464MI51M347I	OTU_97.40494	3426658
H	71882	519	98.5	-	0	0	566I519M344I	OTU_97.21925	3426658
H	72939	519	98.3	-	0	0	577I519M353I	OTU_97.21925	3563235
H	71975	519	98.3	-	0	0	568I70MI449M357I	OTU_97.21925	3439403
H	72939	517	98.3	-	0	0	577I319MD132MI14M2I51M353I	OTU_97.22457	3563235
H	73139	517	98.1	-	0	0	582I319MD132MI14M2I51M344I	OTU_97.22457	3588390
H	73718	517	98.1	-	0	0	542I126MI11MI86MI52MI44MD131MI15M2I51M331I	OTU_97.22457	3671383
H	71975	517	97.1	-	0	0	568I70MI269MI83MD23MD11MD48M3I10M358I	OTU_97.38609	3439403
H	39069	517	97.1	-	0	0	592I339MI83MD23MD11MD48M3I10M381I	OTU_97.38609	205904
H	94888	517	97.1	-	0	0	576I339MI83MD23MD11MD48M3I10M345I	OTU_97.38609	4463892
H	67810	519	98.5	-	0	0	577I284MI48M2I32MI76MD13MD20M2D21MD20M360I	OTU_97.39805	2921213
H	59514	519	98.5	-	0	0	577I284MI48M2I32MI76MD13MD20M2D21MD20M343I	OTU_97.39805	1906483
H	44672	519	98.3	-	0	0	594I284MI48M2I32MI76MD13MD20M2D21MD20M291I	OTU_97.39805	172777
H	44672	512	99.4	-	0	0	594I283MI55M2I26MI60MD36MI51M293I	OTU_97.40624	172777
L	44777	1386	*	*	*	*	*	171559	*
H	44777	512	99.2	-	0	0	490I284MI54MI26MI60MD36MI51M381I	OTU_97.40624	171559
H	72939	512	99.6	-	0	0	577I284MI54M2I26MI60MD36MI51M356I	OTU_97.40624	3563235
H	75852	519	99.4	-	0	0	564I449MD31MD10MD26M365I	OTU_97.35849	3940440
H	17037	519	99.0	-	0	0	496I449MD31MD10MD26M381I	OTU_97.35849	513445
H	39069	519	99.2	-	0	0	592I449MD31MD10MD26M383I	OTU_97.35849	205904
H	42528	517	99.6	-	0	0	500I480MD36M382I	OTU_97.43187	184753
H	19077	517	99.0	-	0	0	486I480MD36M382I	OTU_97.43187	364029
H	71975	517	99.6	-	0	0	568I70MI410MD36M360I	OTU_97.43187	3439403
H	72939	519	99.0	-	0	0	577I416MI47M2D54M354I	OTU_97.30232	3563235
H	94080	519	98.5	-	0	0	566I416MI47M2D54M345I	OTU_97.30232	4455163
H	61450	519	98.8	-	0	0	531I416MI47M2D54M359I	OTU_97.30232	2137001
H	71975	519	99.6	-	0	0	568I70MI163MD232MI53M357I	OTU_97.39302	3439403
H	94888	519	99.6	-	0	0	576I233MD232MI53M344I	OTU_97.39302	4463892
H	39069	519	99.6	-	0	0	592I233MD232MI53M380I	OTU_97.39302	205904
H	17037	524	97.9	-	0	0	496I233MD86MD7MD67MD21MI22MD20MD15MD8MD37M380I	OTU_97.40647	513445
L	75410	1459	*	*	*	*	*	3887769	*
H	75410	524	97.3	-	0	0	581I233MD86MD7MD65MD23MI22MD20MD15MD8MD37M361I	OTU_97.40647	3887769
H	75852	524	98.3	-	0	0	564I233MD86MD7MD67MD21MI22MD20MD15MD8MD37M364I	OTU_97.40647	3940440
H	71975	518	99.4	-	0	0	568I73MI355MD29MD59M360I	OTU_97.40359	3439403
H	39069	518	99.4	-	0	0	592I428MD29MD59M383I	OTU_97.40359	205904
H	94888	518	99.4	-	0	0	576I428MD29MD59M347I	OTU_97.40359	4463892
L	84855	1427	*	*	*	*	*	4357811	*
H	84855	513	99.6	-	0	0	567I284MI17MI177MI35M344I	OTU_97.40062	4357811
L	41287	1395	*	*	*	*	*	191483	*
H	41287	513	99.8	-	0	0	498I284MI17MI179MI33M381I	OTU_97.40062	191483
L	46226	1451	*	*	*	*	*	157327	*
H	46226	513	100.0	-	0	0	573I284MI17MI179MI33M362I	OTU_97.40062	157327
H	42528	520	98.5	-	0	0	500I255M2D102MD59MI101M380I	OTU_97.40196	184753
H	84933	520	98.7	-	0	0	542I255M2D102MD59MI101M367I	OTU_97.40196	4358723
H	42751	520	98.1	-	0	0	500I255M2D102MD59MI101M377I	OTU_97.40196	183496
L	92245	1433	*	*	*	*	*	4435396	*
H	92245	523	97.9	-	0	0	561I7MI40MI184MD197MD10MD16MD18MD46M352I	OTU_97.40520	4435396
L	21711	1367	*	*	*	*	*	340474	*
H	21711	523	98.1	-	0	0	482I231MD132MI39MI23MD13MD16MD18MD46M365I	OTU_97.40520	340474
H	43947	523	98.3	-	0	0	500I231MD197MD10MD16MD18MD46M380I	OTU_97.40520	177222
H	61450	520	99.0	-	0	0	531I233MD98MI63MD124M358I	OTU_97.33692	2137001
H	84933	520	99.0	-	0	0	542I233MD98MI63MD124M366I	OTU_97.33692	4358723
H	71882	520	99.0	-	0	0	566I233MD98MI63MD124M344I	OTU_97.33692	3426658
H	39069	515	100.0	-	0	0	592I341MI174M383I	OTU_97.39795	205904
H	94888	515	100.0	-	0	0	576I341MI174M347I	OTU_97.39795	4463892
H	71975	515	100.0	-	0	0	568I70MI271MI174M360I	OTU_97.39795	3439403
H	39069	517	99.6	-	0	0	592I339MI106MD11MD59M383I	OTU_97.37185	205904
H	71975	517	99.6	-	0	0	568I70MI269MI106MD11MD59M360I	OTU_97.37185	3439403
H	94888	517	99.6	-	0	0	576I339MI106MD11MD59M347I	OTU_97.37185	4463892
H	75852	516	99.8	-	0	0	564I339MI51MD125M365I	OTU_97.43237	3940440
H	46226	516	99.6	-	0	0	573I339MI51MD125M362I	OTU_97.43237	157327
H	61450	516	99.6	-	0	0	531I339MI51MD125M361I	OTU_97.43237	2137001
H	39069	520	96.2	-	0	0	592I215MI203MI32M2D11MD17M4D9MD25M385I	OTU_97.39308	205904
H	92245	520	95.6	-	0	0	561I7MI40MI168MI203MI32M2D11MD17M4D9MD25M356I	OTU_97.39308	4435396
H	71975	520	96.2	-	0	0	568I70MI145MI203MI32M2D11MD17M4D9MD25M362I	OTU_97.39308	3439403
H	75852	514	98.8	-	0	0	564I419MI25MI28MI42M364I	OTU_97.40097	3940440
H	17037	514	98.4	-	0	0	496I419MI25MI28MI42M380I	OTU_97.40097	513445
H	42528	514	98.6	-	0	0	500I419MI25MI28MI42M381I	OTU_97.40097	184753
H	75852	514	98.8	-	0	0	564I333MI84MI97M365I	OTU_97.39970	3940440
H	41287	514	98.4	-	0	0	498I333MI84MI97M381I	OTU_97.39970	191483
H	61450	514	98.6	-	0	0	531I333MI84MI97M361I	OTU_97.39970	2137001
H	17037	521	96.5	-	0	0	496I165MD154MD93MD23MD15MD22MI7MI26MD10M380I	OTU_97.43943	513445
H	75852	521	96.9	-	0	0	564I165MD154MD93MD23MD15MD22MI7MI26MD10M364I	OTU_97.43943	3940440
L	58208	1428	*	*	*	*	*	1749079	*
H	58208	521	96.7	-	0	0	542I165MD154MD93MD25MD13MD22MI7MI26MD10M369I	OTU_97.43943	1749079
H	8152	518	97.3	-	0	0	488I339MI123M3D16MD7MD28M367I	OTU_97.38083	589277
H	67810	518	97.5	-	0	0	577I339MI123M3D16MD7MD28M364I	OTU_97.38083	2921213
H	44672	518	97.3	-	0	0	594I339MI123M3D16MD7MD28M295I	OTU_97.38083	172777
H	39069	514	99.6	-	0	0	592I396MI27MD33MD56M386I	OTU_97.39958	205904
H	94888	514	99.6	-	0	0	576I396MI27MD33MD56M350I	OTU_97.39958	4463892
H	71975	514	99.6	-	0	0	568I70MI326MI27MD33MD56M363I	OTU_97.39958	3439403
H	73139	518	98.8	-	0	0	582I222MD261M2D12MD19M349I	OTU_97.43543	3588390
H	84933	518	98.8	-	0	0	542I222MD261M2D12MD19M371I	OTU_97.43543	4358723
H	61450	518	98.8	-	0	0	531I222MD261M2D12MD19M363I	OTU_97.43543	2137001
H	71882	514	99.6	-	0	0	566I314MD26MI131MD41M350I	OTU_97.39857	3426658
H	39069	514	99.4	-	0	0	592I314MD26MI131MD41M386I	OTU_97.39857	205904
H	72939	514	99.4	-	0	0	577I314MD26MI131MD41M359I	OTU_97.39857	3563235
H	75852	508	98.8	-	0	0	564I156MD351M374I	OTU_97.15900	3940440
H	46226	508	98.6	-	0	0	573I156MD351M371I	OTU_97.15900	157327
H	61450	508	98.6	-	0	0	531I156MD351M370I	OTU_97.15900	2137001
H	75852	508	98.4	-	0	0	564I215MI13MI243M2I31M11I6M358I	OTU_97.33263	3940440
H	42528	508	98.2	-	0	0	500I215MI13MI243M2I31M11I6M375I	OTU_97.33263	184753
H	40900	508	98.2	-	0	0	497I215MI13MI243M2I31M11I6M378I	OTU_97.33263	193591
H	94888	520	98.5	-	0	0	576I284MI55MI65MD40MD11MD41MD8MD11M346I	OTU_97.38409	4463892
H	71882	520	98.3	-	0	0	566I284MI55MI65MD40MD11MD41MD8MD11M346I	OTU_97.38409	3426658
H	71975	520	98.5	-	0	0	568I70MI214MI55MI65MD40MD11MD41MD8MD11M359I	OTU_97.38409	3439403
H	40900	518	99.0	-	0	0	497I226MD114MI96MD80M384I	OTU_97.39553	193591
H	84933	518	99.0	-	0	0	542I226MD114MI96MD80M368I	OTU_97.39553	4358723
H	61450	518	99.0	-	0	0	531I226MD114MI96MD80M360I	OTU_97.39553	2137001
H	87087	515	99.4	-	0	0	542I347MD124MD42M372I	OTU_97.38741	4381553
H	40900	515	99.4	-	0	0	497I347MD124MD42M388I	OTU_97.38741	193591
H	71882	515	99.4	-	0	0	566I347MD123MD43M350I	OTU_97.38741	3426658
H	39069	514	99.8	-	0	0	592I432MD81M386I	OTU_97.43343	205904
H	71975	514	99.8	-	0	0	568I70MI362MD81M363I	OTU_97.43343	3439403
H	94888	514	99.8	-	0	0	576I432MD81M350I	OTU_97.43343	4463892
L	75876	1430	*	*	*	*	*	3943182	*
H	75876	522	99.6	-	0	0	577I233MD183MI57MD36MI11M331I	OTU_97.3690	3943182
H	11970	522	97.5	-	0	0	495I233MD184MI54MD38MI11M377I	OTU_97.3690	560336
H	84502	522	97.5	-	0	0	569I108MI125MD184MI54MD38MI11M353I	OTU_97.3690	4354042
L	41168	1440	*	*	*	*	*	192070	*
H	41168	525	95.6	-	0	0	596I334MD91MI33MI66M318I	OTU_97.34198	192070
L	43640	1399	*	*	*	*	*	178810	*
H	43640	525	96.0	-	0	0	500I337MD89MI32MI66M373I	OTU_97.34198	178810
L	43781	1390	*	*	*	*	*	178064	*
H	43781	525	96.0	-	0	0	498I318MD15MD93MI31MI66M367I	OTU_97.34198	178064
L	23584	1398	*	*	*	*	*	327050	*
H	23584	521	99.4	-	0	0	500I233MD230MD56M379I	OTU_97.30369	327050
L	41913	1399	*	*	*	*	*	188113	*
H	41913	521	99.2	-	0	0	500I233MD230MD56M380I	OTU_97.30369	188113
L	64717	1451	*	*	*	*	*	2550809	*
H	64717	521	98.7	-	0	0	576I233MD42MI188MD56M355I	OTU_97.30369	2550809
H	41913	524	99.2	-	0	0	500I236MD212M2I14MI61M373I	OTU_97.3753	188113
L	22259	1374	*	*	*	*	*	336559	*
H	22259	524	99.0	-	0	0	482I236MD126MI41MI45M2I14MI61M364I	OTU_97.3753	336559
H	23584	524	99.0	-	0	0	500I236MD212M2I14MI61M372I	OTU_97.3753	327050
H	23584	522	100.0	-	0	0	500I522M376I	OTU_97.40656	327050
L	25911	1361	*	*	*	*	*	310247	*
H	25911	522	99.6	-	0	0	483I522M356I	OTU_97.40656	310247
H	41913	522	99.8	-	0	0	500I522M377I	OTU_97.40656	188113
L	44340	1403	*	*	*	*	*	174978	*
H	44340	522	99.6	-	0	0	500I462MI60M380I	OTU_97.34722	174978
L	90391	1434	*	*	*	*	*	4416614	*
H	90391	522	99.2	-	0	0	572I462MI60M339I	OTU_97.34722	4416614
H	25911	522	99.0	-	0	0	483I459MI63M355I	OTU_97.34722	310247
H	41913	520	99.2	-	0	0	500I223MI125MI75MD23M2I73M376I	OTU_97.26617	188113
H	22259	520	99.0	-	0	0	482I223MI125MI12MI40MI23MD23M2I73M367I	OTU_97.26617	336559
H	23584	520	99.0	-	0	0	500I223MI125MI75MD23M2I73M375I	OTU_97.26617	327050
H	23584	525	99.0	-	0	0	500I334MD114M2I43MI33M371I	OTU_97.34941	327050
H	25911	525	98.7	-	0	0	483I334MD114M2I43MI33M351I	OTU_97.34941	310247
H	41913	525	98.9	-	0	0	500I334MD114M2I43MI33M372I	OTU_97.34941	188113
H	41913	527	99.4	-	0	0	500I236MD98MD120MI51MD19M374I	OTU_97.35918	188113
H	44340	527	99.1	-	0	0	500I236MD98MD118MI53MD19M378I	OTU_97.35918	174978
H	90391	527	99.1	-	0	0	572I236MD98MD118MI53MD19M337I	OTU_97.35918	4416614
H	25911	524	99.4	-	0	0	483I334MD114M2I75M353I	OTU_97.1867	310247
H	41913	524	99.6	-	0	0	500I337MD111M2I75M374I	OTU_97.1867	188113
H	22259	524	99.4	-	0	0	482I337MD25MI41MI45M2I75M365I	OTU_97.1867	336559
H	90391	517	99.8	-	0	0	572I380MI83MI54M343I	OTU_97.70	4416614
H	23584	517	99.6	-	0	0	500I380MI83MI54M379I	OTU_97.70	327050
H	44340	517	99.8	-	0	0	500I380MI83MI54M384I	OTU_97.70	174978
H	23584	521	99.4	-	0	0	500I341MI180M376I	OTU_97.6243	327050
H	41913	521	99.2	-	0	0	500I341MI180M377I	OTU_97.6243	188113
L	82087	1430	*	*	*	*	*	4329090	*
H	82087	521	98.8	-	0	0	567I341MI180M341I	OTU_97.6243	4329090
H	26115	520	98.5	-	0	0	482I222MD109MI160MD27M360I	OTU_97.24867	308598
H	87601	520	98.3	-	0	0	582I222MD109MI160MD27M343I	OTU_97.24867	4387250
H	22847	520	98.3	-	0	0	480I222MD109MI160MD27M356I	OTU_97.24867	332317
L	59361	1444	*	*	*	*	*	1889556	*
H	59361	517	99.0	-	0	0	567I278M2I150MD16MI25MD30MI16M358I	OTU_97.24418	1889556
L	20391	1357	*	*	*	*	*	350277	*
H	20391	517	99.0	-	0	0	480I278M2I150MD16MI25MD30MI16M358I	OTU_97.24418	350277
H	41506	517	98.8	-	0	0	498I278M2I150MD16MI25MD30MI16M382I	OTU_97.24418	190309
L	63439	1426	*	*	*	*	*	2383341	*
H	63439	523	99.4	-	0	0	566I341MI37MI19MD17MI108M335I	OTU_97.13030	2383341
L	22338	1356	*	*	*	*	*	336012	*
H	22338	523	99.4	-	0	0	480I341MI37MI19MD17MI108M351I	OTU_97.13030	336012
H	42883	523	99.2	-	0	0	500I341MI37MI19MD17MI108M372I	OTU_97.13030	182886
H	63439	519	99.6	-	0	0	566I224MD199MD94M343I	OTU_97.20199	2383341
H	22338	519	99.6	-	0	0	480I224MD199MD94M359I	OTU_97.20199	336012
L	43060	1397	*	*	*	*	*	181953	*
H	43060	519	99.4	-	0	0	500I224MD199MD94M380I	OTU_97.20199	181953
H	42883	511	98.4	-	0	0	500I341M2I119M2I12M2I13M2I26M378I	OTU_97.17895	182886
H	63439	511	98.6	-	0	0	566I341M2I119M2I12M2I13M2I26M341I	OTU_97.17895	2383341
H	22338	511	98.6	-	0	0	480I341M2I119M2I12M2I13M2I26M357I	OTU_97.17895	336012
H	20391	517	98.3	-	0	0	480I336M3I73MD62MI45M357I	OTU_97.18176	350277
H	41506	517	98.1	-	0	0	498I336M3I73MD62MI45M381I	OTU_97.18176	190309
H	59361	517	98.3	-	0	0	567I336M3I73MD62MI45M357I	OTU_97.18176	1889556
H	22338	518	100.0	-	0	0	480I407MI111M357I	OTU_97.33358	336012
H	42883	518	99.8	-	0	0	500I406MI112M378I	OTU_97.33358	182886
H	63439	518	100.0	-	0	0	566I407MI111M341I	OTU_97.33358	2383341
H	22338	517	100.0	-	0	0	480I341MI64MI112M357I	OTU_97.29789	336012
H	42883	517	99.8	-	0	0	500I341MI64MI112M378I	OTU_97.29789	182886
H	63439	517	100.0	-	0	0	566I341MI64MI112M341I	OTU_97.29789	2383341
H	63439	517	98.8	-	0	0	566I330M3I156MD30M341I	OTU_97.39667	2383341
H	20391	517	99.0	-	0	0	480I330M3I156MD30M358I	OTU_97.39667	350277
H	59361	517	99.0	-	0	0	567I330M3I156MD30M358I	OTU_97.39667	1889556
H	59361	516	98.4	-	0	0	567I333M2I45MI44MD25MI68M358I	OTU_97.22878	1889556
H	20391	516	98.4	-	0	0	480I333M2I45MI44MD25MI68M358I	OTU_97.22878	350277
H	41506	516	98.3	-	0	0	498I333M2I45MI44MD25MI68M382I	OTU_97.22878	190309
H	20391	516	99.6	-	0	0	480I336M3I180M358I	OTU_97.32052	350277
H	59361	516	99.6	-	0	0	567I336M3I180M358I	OTU_97.32052	1889556
H	41506	516	99.4	-	0	0	498I336M3I180M382I	OTU_97.32052	190309
H	43060	522	98.5	-	0	0	500I341MI66MD114M375I	OTU_97.18494	181953
H	63439	522	98.5	-	0	0	566I341MI66MD114M338I	OTU_97.18494	2383341
H	22338	522	98.5	-	0	0	480I341MI66MD114M354I	OTU_97.18494	336012
H	20391	519	98.5	-	0	0	480I373MI5MI15MI38MD21MI23MD23MI19M355I	OTU_97.43	350277
H	41506	519	98.3	-	0	0	498I373MI5MI15MI38MD21MI23MD23MI19M379I	OTU_97.43	190309
H	59361	519	98.5	-	0	0	567I373MI5MI15MI38MD21MI23MD23MI19M355I	OTU_97.43	1889556
H	41506	523	99.2	-	0	0	498I233MD289M379I	OTU_97.16504	190309
H	20391	523	99.4	-	0	0	480I233MD289M355I	OTU_97.16504	350277
H	59361	523	99.4	-	0	0	567I233MD289M355I	OTU_97.16504	1889556
H	20391	518	99.6	-	0	0	480I345MI173M358I	OTU_97.40665	350277
L	92277	1400	*	*	*	*	*	4435664	*
H	92277	518	99.2	-	0	0	545I20MI50MI243MI21M2I9MI81MI25MI30MI39M328I	OTU_97.40665	4435664
H	59361	518	99.6	-	0	0	567I345MI173M358I	OTU_97.40665	1889556
L	40958	1395	*	*	*	*	*	193233	*
H	40958	514	99.0	-	0	0	498I337MI177M382I	OTU_97.40512	193233
L	92478	1436	*	*	*	*	*	4437814	*
H	92478	514	98.6	-	0	0	572I337MI177M349I	OTU_97.40512	4437814
L	44245	1391	*	*	*	*	*	175535	*
H	44245	514	98.2	-	0	0	498I337MI177M378I	OTU_97.40512	175535
H	41506	519	99.8	-	0	0	498I519M382I	OTU_97.30614	190309
H	20391	519	100.0	-	0	0	480I519M358I	OTU_97.30614	350277
H	59361	519	100.0	-	0	0	567I519M358I	OTU_97.30614	1889556
H	41506	516	99.8	-	0	0	498I333MI9MI118MI56M382I	OTU_97.28141	190309
H	20391	516	100.0	-	0	0	480I333MI9MI118MI56M358I	OTU_97.28141	350277
H	59361	516	100.0	-	0	0	567I333MI9MI118MI56M358I	OTU_97.28141	1889556
H	63439	522	98.9	-	0	0	566I295MD39MD96MD10MI5MI23MD50M340I	OTU_97.35220	2383341
H	59361	522	99.0	-	0	0	567I295MD39MD96MD10MI5MI23MD50M357I	OTU_97.35220	1889556
H	41506	522	98.9	-	0	0	498I295MD39MD96MD10MI5MI23MD50M381I	OTU_97.35220	190309
H	41506	517	99.2	-	0	0	498I295MD39MD73MI8MI29MI17MD16MI23MI14M382I	OTU_97.374	190309
H	59361	517	99.4	-	0	0	567I295MD39MD73MI8MI29MI17MD16MI23MI14M358I	OTU_97.374	1889556
H	92277	517	99.0	-	0	0	545I20MI50MI225MD16MI20MI75MI10MI8MI23M2I15MD16M2I23MI14M328I	OTU_97.374	4435664
H	41506	519	99.2	-	0	0	498I284MI165MI13MI39MD17M380I	OTU_97.4632	190309
H	20391	519	99.4	-	0	0	480I284MI165MI13MI39MD17M356I	OTU_97.4632	350277
H	92277	519	99.0	-	0	0	545I20MI50MI214MI26MI23M2I91MI25M2I13MI15MI24MD17M326I	OTU_97.4632	4435664
H	40204	525	97.7	-	0	0	498I233MD195MD95M374I	OTU_97.2852	197072
L	22806	1361	*	*	*	*	*	332588	*
H	22806	525	97.1	-	0	0	481I233MD195MD95M357I	OTU_97.2852	332588
H	42883	525	96.0	-	0	0	500I233MD196MD94M374I	OTU_97.2852	182886
H	41576	513	96.3	-	0	0	498I224MD112M3I111MI29MI23MI13M380I	OTU_97.17931	189920
H	41506	513	95.7	-	0	0	498I224MD112M3I111MI29MI23MI13M383I	OTU_97.17931	190309
H	22338	513	95.3	-	0	0	480I222MD114M3I111MI29MI23MI13M358I	OTU_97.17931	336012
H	20391	529	97.0	-	0	0	480I224MD38MD13MI24MD37MD95MD7MD11MD24MD10MD8M3D26M359I	OTU_97.40028	350277
H	59361	529	97.0	-	0	0	567I224MD38MD13MI24MD37MD95MD7MD11MD24MD10MD8M3D26M359I	OTU_97.40028	1889556
L	58123	1433	*	*	*	*	*	1736067	*
H	58123	529	96.6	-	0	0	571I224MD38MD13MI24MD37MD95MD7MD11MD24MD10MD8M3D26M344I	OTU_97.40028	1736067
H	59361	517	99.4	-	0	0	567I215MI124MI178M358I	OTU_97.4615	1889556
H	41506	517	99.4	-	0	0	498I215MI124MI178M382I	OTU_97.4615	190309
H	20391	517	99.4	-	0	0	480I215MI124MI178M358I	OTU_97.4615	350277
H	42883	520	98.7	-	0	0	500I430MD76MD12M379I	OTU_97.8268	182886
H	63439	520	98.8	-	0	0	566I432MD74MD12M342I	OTU_97.8268	2383341
H	43060	520	98.7	-	0	0	500I432MD74MD12M379I	OTU_97.8268	181953
H	43060	518	99.2	-	0	0	500I518M379I	OTU_97.35995	181953
H	22338	518	99.0	-	0	0	480I518M358I	OTU_97.35995	336012
H	42883	518	98.8	-	0	0	500I518M379I	OTU_97.35995	182886
H	22338	515	99.4	-	0	0	480I284MI140MI79MI12M358I	OTU_97.40288	336012
H	42883	515	99.2	-	0	0	500I284MI140MI79MI12M379I	OTU_97.40288	182886
H	63439	515	99.4	-	0	0	566I284MI140MI79MI12M342I	OTU_97.40288	2383341
H	92277	517	98.5	-	0	0	545I20MI50MI243MI21M3I90MI25MI30MI38M329I	OTU_97.37996	4435664
H	22338	517	99.4	-	0	0	480I341MI176M358I	OTU_97.37996	336012
H	63439	517	99.4	-	0	0	566I341MI176M342I	OTU_97.37996	2383341
H	63439	518	99.4	-	0	0	566I518M342I	OTU_97.24387	2383341
H	22338	518	99.4	-	0	0	480I518M358I	OTU_97.24387	336012
H	42883	518	99.2	-	0	0	500I518M379I	OTU_97.24387	182886
H	42883	520	98.8	-	0	0	500I436MD27MD55M379I	OTU_97.40326	182886
H	43060	520	98.8	-	0	0	500I435MD28MD55M379I	OTU_97.40326	181953
H	63439	520	99.0	-	0	0	566I436MD27MD55M342I	OTU_97.40326	2383341
H	92277	515	98.6	-	0	0	545I20MI50MI154MD87MI22M3I91MI25M2I11M2I16MI38M329I	OTU_97.33689	4435664
H	20391	515	99.0	-	0	0	480I224MD107MI119MI10M2I54M359I	OTU_97.33689	350277
H	59361	515	99.0	-	0	0	567I224MD107MI119MI10M2I54M359I	OTU_97.33689	1889556
L	58103	1435	*	*	*	*	*	1733364	*
H	58103	515	96.9	-	0	0	577I278MI162MI75M341I	OTU_97.11819	1733364
L	88945	1441	*	*	*	*	*	4401375	*
H	88945	515	98.3	-	0	0	562I12MI266MI165MI72M361I	OTU_97.11819	4401375
H	63439	515	96.7	-	0	0	566I278MI161MI76M343I	OTU_97.11819	2383341
H	88945	515	97.5	-	0	0	562I12MI429MI17MI57M361I	OTU_97.33658	4401375
H	22338	515	96.3	-	0	0	480I440MI18MI57M359I	OTU_97.33658	336012
H	58103	515	96.3	-	0	0	577I441MI17MI57M341I	OTU_97.33658	1733364
L	86233	1447	*	*	*	*	*	4372612	*
H	86233	515	99.2	-	0	0	583I450MI65M348I	OTU_97.40621	4372612
L	73106	1428	*	*	*	*	*	3583645	*
H	73106	515	99.2	-	0	0	568I450MI65M344I	OTU_97.40621	3583645
L	70553	1420	*	*	*	*	*	3262406	*
H	70553	515	99.4	-	0	0	562I451MI64M342I	OTU_97.40621	3262406
L	94337	1486	*	*	*	*	*	4457872	*
H	94337	501	97.0	-	0	0	591I284MI35MI9M2I48MI23MD26MI28MI47M388I	OTU_97.43965	4457872
L	44152	1398	*	*	*	*	*	176071	*
H	44152	501	97.0	-	0	0	498I284MI35MI9M2I48MI23MD25MI29MI47M393I	OTU_97.43965	176071
L	43655	1392	*	*	*	*	*	178763	*
H	43655	501	97.0	-	0	0	498I284MI35MI9M2I48MI23MD25MI29MI47M387I	OTU_97.43965	178763
H	86233	512	98.4	-	0	0	583I224MD107MI118MI16MI8M2I38M348I	OTU_97.27164	4372612
H	73106	512	98.4	-	0	0	568I224MD107MI118MI16MI8M2I38M344I	OTU_97.27164	3583645
H	70553	512	98.6	-	0	0	562I222MD109MI119MI15MI8M2I38M342I	OTU_97.27164	3262406
H	94337	518	98.5	-	0	0	591I363MD80MI15MD58M378I	OTU_97.37238	4457872
L	41172	1397	*	*	*	*	*	192055	*
H	41172	518	98.1	-	0	0	498I363MD79MI16MD58M382I	OTU_97.37238	192055
L	41129	1391	*	*	*	*	*	192255	*
H	41129	518	98.3	-	0	0	498I363MD81MI14MD58M376I	OTU_97.37238	192255
L	96845	1426	*	*	*	*	*	4484034	*
H	96845	511	98.8	-	0	0	565I313MD26M2I61M2D48MI13MI9MI38M348I	OTU_97.24109	4484034
L	26475	1359	*	*	*	*	*	305946	*
H	26475	511	99.0	-	0	0	476I313MD26M2I61M2D48MI13MI9MI38M370I	OTU_97.24109	305946
H	43655	511	99.0	-	0	0	498I313MD26M2I61M2D48MI13MI9MI38M381I	OTU_97.24109	178763
H	96845	512	99.2	-	0	0	565I340MI172M348I	OTU_97.43878	4484034
H	94337	512	99.2	-	0	0	591I341MI171M382I	OTU_97.43878	4457872
H	86233	512	100.0	-	0	0	583I341MI171M351I	OTU_97.43878	4372612
H	96845	514	98.6	-	0	0	565I284MI55MI103M2I24MD47M344I	OTU_97.8588	4484034
H	44152	514	98.8	-	0	0	498I284MI55MI103M2I24MD47M383I	OTU_97.8588	176071
L	44412	1399	*	*	*	*	*	174646	*
H	44412	514	98.8	-	0	0	500I284MI55MI103M2I24MD47M382I	OTU_97.8588	174646
H	86233	520	96.7	-	0	0	583I339MI83M2D21MD11M3D15MD10M2D18MD13M353I	OTU_97.40608	4372612
L	19454	1396	*	*	*	*	*	357582	*
H	19454	520	96.7	-	0	0	498I339MI83M2D21MD11M3D15MD10M2D18MD13M387I	OTU_97.40608	357582
H	73106	520	96.7	-	0	0	568I339MI83M2D21MD11M3D15MD10M2D18MD13M349I	OTU_97.40608	3583645
H	96845	515	99.6	-	0	0	565I340MI175M345I	OTU_97.40301	4484034
H	73106	515	99.0	-	0	0	568I340MI175M344I	OTU_97.40301	3583645
H	19454	515	99.0	-	0	0	498I340MI175M382I	OTU_97.40301	357582
H	96845	515	98.3	-	0	0	565I328MI100MD29MD56M347I	OTU_97.38876	4484034
H	94337	515	98.4	-	0	0	591I330MI94MD33MD56M381I	OTU_97.38876	4457872
L	85703	1429	*	*	*	*	*	4366843	*
H	85703	515	98.3	-	0	0	576I330MI94MD33MD56M339I	OTU_97.38876	4366843
L	60828	1436	*	*	*	*	*	2063400	*
H	60828	513	98.8	-	0	0	564I296MD129MD86M361I	OTU_97.40681	2063400
H	41172	513	99.2	-	0	0	498I299MD126MD86M388I	OTU_97.40681	192055
H	19454	513	99.2	-	0	0	498I299MD126MD86M387I	OTU_97.40681	357582
H	70553	512	98.0	-	0	0	562I311MD95MD58MI46M347I	OTU_97.38318	3262406
H	73106	512	98.6	-	0	0	568I313MD91MD60MI46M349I	OTU_97.38318	3583645
H	60828	512	98.2	-	0	0	564I311MD94MD59MI46M361I	OTU_97.38318	2063400
H	42318	520	96.3	-	0	0	498I224MD188M2D57MI32MI16M381I	OTU_97.16907	185888
H	43012	520	96.9	-	0	0	498I224MD188M2D57MI32MI16M362I	OTU_97.16907	182157
H	9812	520	96.0	-	0	0	498I224MD188M2D57MI32MI16M367I	OTU_97.16907	577170
H	41814	512	99.2	-	0	0	498I215MI297M389I	OTU_97.26076	188735
H	42318	512	98.2	-	0	0	498I215MI297M387I	OTU_97.26076	185888
H	72220	512	98.6	-	0	0	575I215MI297M344I	OTU_97.26076	3472078
L	91625	1435	*	*	*	*	*	4428929	*
H	91625	519	99.0	-	0	0	571I519M345I	OTU_97.33142	4428929
L	44058	1395	*	*	*	*	*	176660	*
H	44058	519	98.3	-	0	0	498I519M378I	OTU_97.33142	176660
L	40909	1387	*	*	*	*	*	193534	*
H	40909	519	98.5	-	0	0	500I519M368I	OTU_97.33142	193534
L	27859	1379	*	*	*	*	*	297057	*
H	27859	520	98.8	-	0	0	482I339M2I66MI63MD33MD17M376I	OTU_97.33793	297057
L	40176	1396	*	*	*	*	*	197214	*
H	40176	520	98.7	-	0	0	498I339M2I66MI63MD33MD17M377I	OTU_97.33793	197214
L	88423	1433	*	*	*	*	*	4395774	*
H	88423	520	98.3	-	0	0	560I339M2I66MI63MD33MD17M352I	OTU_97.33793	4395774
L	42683	1386	*	*	*	*	*	183817	*
H	42683	514	98.8	-	0	0	498I215MI117M2I145MI37M370I	OTU_97.9002	183817
L	41739	1404	*	*	*	*	*	189090	*
H	41739	514	98.4	-	0	0	499I215MI117M2I145MI37M387I	OTU_97.9002	189090
L	69833	1433	*	*	*	*	*	3173413	*
H	69833	514	98.6	-	0	0	571I215MI117M2I147MI35M344I	OTU_97.9002	3173413
L	19343	1395	*	*	*	*	*	359538	*
H	19343	518	98.6	-	0	0	498I215MI124MI149MD29M378I	OTU_97.4239	359538
H	44058	518	98.3	-	0	0	498I215MI124MI149MD29M378I	OTU_97.4239	176660
H	40176	518	98.8	-	0	0	498I215MI124MI149MD29M379I	OTU_97.4239	197214
L	65941	1440	*	*	*	*	*	2696706	*
H	65941	514	98.4	-	0	0	577I330M2I98MI16MI25MI18MI27M343I	OTU_97.14674	2696706
H	88423	514	98.6	-	0	0	560I330M2I114MI25MI17MI28M354I	OTU_97.14674	4395774
L	93407	1437	*	*	*	*	*	4447950	*
H	93407	514	99.0	-	0	0	565I330M2I116MI23MI17MI28M353I	OTU_97.14674	4447950
H	42683	518	98.6	-	0	0	498I224MD68MD41M2I44MI139M369I	OTU_97.35860	183817
H	44058	518	98.8	-	0	0	498I224MD68MD41M2I44MI139M378I	OTU_97.35860	176660
H	19343	518	99.2	-	0	0	498I224MD68MD41M2I44MI139M378I	OTU_97.35860	359538
H	65941	520	98.8	-	0	0	577I339M2I89MI92M340I	OTU_97.29879	2696706
H	69833	520	99.6	-	0	0	571I339M2I181M340I	OTU_97.29879	3173413
H	40176	520	99.6	-	0	0	498I339M2I181M376I	OTU_97.29879	197214
H	27859	514	99.8	-	0	0	482I341MI173M382I	OTU_97.35887	297057
H	93407	514	99.6	-	0	0	565I341MI173M357I	OTU_97.35887	4447950
H	44058	514	99.0	-	0	0	498I341MI173M382I	OTU_97.35887	176660
H	19343	524	99.8	-	0	0	498I341MI183M372I	OTU_97.13574	359538
H	40909	524	99.6	-	0	0	500I340MI184M362I	OTU_97.13574	193534
H	65941	524	98.9	-	0	0	577I341MI83MI100M337I	OTU_97.13574	2696706
H	42683	525	98.9	-	0	0	498I525M363I	OTU_97.40474	183817
H	40909	525	99.6	-	0	0	500I525M362I	OTU_97.40474	193534
H	19343	525	99.8	-	0	0	498I525M372I	OTU_97.40474	359538
H	19343	521	99.8	-	0	0	498I333MI188M375I	OTU_97.9131	359538
H	40909	521	99.6	-	0	0	500I331MI190M365I	OTU_97.9131	193534
L	42082	1395	*	*	*	*	*	187178	*
H	42082	521	99.0	-	0	0	498I333MI188M375I	OTU_97.9131	187178
H	40176	522	99.2	-	0	0	498I341MI64MI45MD56MD14M376I	OTU_97.1295	197214
H	91625	522	98.3	-	0	0	571I341MI64MI45MD56MD14M342I	OTU_97.1295	4428929
H	27859	522	99.2	-	0	0	482I341MI64MI45MD56MD14M375I	OTU_97.1295	297057
L	43037	1396	*	*	*	*	*	182052	*
H	43037	513	98.4	-	0	0	498I215MI114M3I86MI25MI73M379I	OTU_97.26942	182052
L	68042	1434	*	*	*	*	*	2949328	*
H	68042	513	98.4	-	0	0	578I215MI114M3I86MI25MI73M337I	OTU_97.26942	2949328
H	44058	513	96.1	-	0	0	498I215MI114M3I86MI25MI73M378I	OTU_97.26942	176660
H	65941	516	98.8	-	0	0	577I222MD123MI21MI62MI34MI37MI16M343I	OTU_97.12301	2696706
H	44058	516	99.2	-	0	0	498I224MD119MI23MI96MI37MI16M378I	OTU_97.12301	176660
L	61394	1430	*	*	*	*	*	2128805	*
H	61394	516	99.2	-	0	0	576I224MD119MI23MI97MI36MI16M335I	OTU_97.12301	2128805
H	40176	519	100.0	-	0	0	498I519M379I	OTU_97.32612	197214
H	40909	519	99.6	-	0	0	500I519M368I	OTU_97.32612	193534
H	19343	519	99.8	-	0	0	498I519M378I	OTU_97.32612	359538
H	42683	523	98.5	-	0	0	498I523M365I	OTU_97.201	183817
H	40909	523	99.0	-	0	0	500I523M364I	OTU_97.201	193534
H	19343	523	99.2	-	0	0	498I523M374I	OTU_97.201	359538
H	19343	524	99.0	-	0	0	498I464M2D58M375I	OTU_97.20217	359538
H	40909	524	98.9	-	0	0	500I464M2D58M365I	OTU_97.20217	193534
H	41739	524	99.0	-	0	0	499I464M2D58M383I	OTU_97.20217	189090
H	93407	526	99.2	-	0	0	565I226MD299M347I	OTU_97.40485	4447950
H	27859	526	99.2	-	0	0	482I226MD299M372I	OTU_97.40485	297057
L	19026	1363	*	*	*	*	*	364926	*
H	19026	526	99.0	-	0	0	486I226MD299M352I	OTU_97.40485	364926
L	45415	1415	*	*	*	*	*	164088	*
H	45415	519	98.3	-	0	0	592I224MD206MD14MI19MD16MI9MI28M304I	OTU_97.9419	164088
L	42736	1393	*	*	*	*	*	183579	*
H	42736	519	97.5	-	0	0	498I222MD209MD15MI17MD16MI9MI28M376I	OTU_97.9419	183579
H	88423	519	98.8	-	0	0	560I224MD206MD16MI17MD16MI9MI28M354I	OTU_97.9419	4395774
H	42683	517	99.0	-	0	0	498I137MI203MI177M369I	OTU_97.24983	183817
H	61394	517	99.2	-	0	0	576I137MI203MI177M335I	OTU_97.24983	2128805
H	19343	517	99.6	-	0	0	498I137MI203MI177M378I	OTU_97.24983	359538
H	19343	510	99.0	-	0	0	498I215MI67MI47MI135MI8M2I32MI6M380I	OTU_97.39470	359538
H	61394	510	99.0	-	0	0	576I215MI67MI47MI137MI6M2I32MI6M337I	OTU_97.39470	2128805
H	42683	510	98.8	-	0	0	498I215MI67MI47MI135MI8M2I32MI6M371I	OTU_97.39470	183817
H	40176	517	98.1	-	0	0	498I316MD15MI185M381I	OTU_97.72	197214
H	44058	517	97.5	-	0	0	498I316MD15MI185M380I	OTU_97.72	176660
H	42082	517	97.3	-	0	0	498I316MD15MI185M380I	OTU_97.72	187178
H	42082	516	98.4	-	0	0	498I516M381I	OTU_97.43189	187178
H	44058	516	98.6	-	0	0	498I516M381I	OTU_97.43189	176660
H	40909	516	98.8	-	0	0	500I516M371I	OTU_97.43189	193534
H	27859	518	99.8	-	0	0	482I407MI111M378I	OTU_97.17135	297057
H	19343	518	99.8	-	0	0	498I407MI111M378I	OTU_97.17135	359538
H	40176	518	99.6	-	0	0	498I407MI111M379I	OTU_97.17135	197214
L	41286	1393	*	*	*	*	*	191487	*
H	41286	515	98.6	-	0	0	500I284MI46MI65MD7MD94MD16M379I	OTU_97.20897	191487
L	93501	1450	*	*	*	*	*	4449054	*
H	93501	515	98.6	-	0	0	576I284MI46MI65MD7MD94MD16M360I	OTU_97.20897	4449054
L	42546	1399	*	*	*	*	*	184610	*
H	42546	515	98.8	-	0	0	500I284MI46MI65MD7MD94MD16M385I	OTU_97.20897	184610
L	87434	1449	*	*	*	*	*	4385318	*
H	87434	510	99.4	-	0	0	573I158MD56MI96MD139MI59M366I	OTU_97.40276	4385318
H	41286	510	99.0	-	0	0	500I158MD56MI96MD139MI59M383I	OTU_97.40276	191487
H	42546	510	99.2	-	0	0	500I158MD56MI96MD139MI59M389I	OTU_97.40276	184610
L	42553	1395	*	*	*	*	*	184567	*
H	42553	510	99.2	-	0	0	498I448MI62M386I	OTU_97.32321	184567
H	42546	510	99.4	-	0	0	500I446MI64M388I	OTU_97.32321	184610
L	43259	1398	*	*	*	*	*	180834	*
H	43259	510	99.4	-	0	0	501I448MI62M386I	OTU_97.32321	180834
H	43259	513	99.6	-	0	0	501I513M384I	OTU_97.38043	180834
H	93501	513	99.8	-	0	0	576I513M361I	OTU_97.38043	4449054
H	42546	513	99.6	-	0	0	500I513M386I	OTU_97.38043	184610
H	87434	516	98.8	-	0	0	573I430M2D29MD54M363I	OTU_97.40400	4385318
H	42546	516	98.6	-	0	0	500I429M2D30MD54M386I	OTU_97.40400	184610
H	43259	516	98.6	-	0	0	501I430M2D29MD54M384I	OTU_97.40400	180834
H	43259	513	99.8	-	0	0	501I513M384I	OTU_97.39564	180834
H	93501	513	100.0	-	0	0	576I513M361I	OTU_97.39564	4449054
H	42546	513	99.8	-	0	0	500I513M386I	OTU_97.39564	184610
L	96246	1415	*	*	*	*	*	4477861	*
H	96246	513	100.0	-	0	0	561I513M341I	OTU_97.9212	4477861
L	44163	1397	*	*	*	*	*	176034	*
H	44163	513	100.0	-	0	0	498I513M386I	OTU_97.9212	176034
L	76503	1449	*	*	*	*	*	4020502	*
H	76503	513	100.0	-	0	0	575I226MI287M360I	OTU_97.9212	4020502
H	76503	516	99.6	-	0	0	575I226MI215MD74M358I	OTU_97.146	4020502
H	96246	516	99.6	-	0	0	561I441MD74M339I	OTU_97.146	4477861
L	96009	1439	*	*	*	*	*	4475642	*
H	96009	516	99.2	-	0	0	574I441MD74M350I	OTU_97.146	4475642
H	76503	511	99.8	-	0	0	575I227MI198MD85M363I	OTU_97.43966	4020502
H	44163	511	99.8	-	0	0	498I430MD80M389I	OTU_97.43966	176034
H	96246	511	99.8	-	0	0	561I430MD80M344I	OTU_97.43966	4477861
L	79825	1382	*	*	*	*	*	4305935	*
H	79825	518	99.6	-	0	0	500I346MD126MI45M364I	OTU_97.3300	4305935
L	93312	1392	*	*	*	*	*	4446973	*
H	93312	518	99.2	-	0	0	498I346MD171M377I	OTU_97.3300	4446973
L	93118	1481	*	*	*	*	*	4444599	*
H	93118	518	95.8	-	0	0	588I343MD174M376I	OTU_97.3300	4444599
H	93312	513	99.2	-	0	0	498I513M381I	OTU_97.17936	4446973
H	79825	513	99.2	-	0	0	500I472MI41M368I	OTU_97.17936	4305935
L	81255	1393	*	*	*	*	*	4319972	*
H	81255	513	98.1	-	0	0	498I513M382I	OTU_97.17936	4319972
H	79825	518	98.1	-	0	0	500I279MD64MI93MD80M365I	OTU_97.1529	4305935
H	93312	518	97.7	-	0	0	498I279MD64MI91MD40MD41M378I	OTU_97.1529	4446973
H	81255	518	96.5	-	0	0	498I279MD64MI91MD40MD41M379I	OTU_97.1529	4319972
H	79825	514	98.2	-	0	0	500I304MI141MD68M368I	OTU_97.5976	4305935
H	93312	514	99.0	-	0	0	498I304MI141MD13MD54M381I	OTU_97.5976	4446973
H	81255	514	98.2	-	0	0	498I305MI139MD14MD54M382I	OTU_97.5976	4319972
H	79825	515	99.4	-	0	0	500I345MI126MI34MD9M366I	OTU_97.15711	4305935
H	93312	515	99.4	-	0	0	498I345MI160MD9M379I	OTU_97.15711	4446973
H	81255	515	98.3	-	0	0	498I343MI162MD9M380I	OTU_97.15711	4319972
H	79825	512	97.5	-	0	0	500I367MI42MI46MD43MI13M368I	OTU_97.38789	4305935
H	93312	512	97.5	-	0	0	498I367MI42MI46MD20MD22MI13M381I	OTU_97.38789	4446973
H	81255	512	96.3	-	0	0	498I367MI41MI47MD20MD22MI13M382I	OTU_97.38789	4319972
H	79825	513	98.1	-	0	0	500I214MD119M2I122MD15MI34M2I7M366I	OTU_97.23097	4305935
H	93312	513	97.7	-	0	0	498I214MD119M2I122MD49M2I7M379I	OTU_97.23097	4446973
H	81255	513	96.5	-	0	0	498I214MD119M2I122MD49M2I7M380I	OTU_97.23097	4319972
H	93312	519	97.7	-	0	0	498I341MI44MD77MD14MD27M2D11M379I	OTU_97.131	4446973
H	79825	519	97.3	-	0	0	500I341MI44MD92MD27M2D11M366I	OTU_97.131	4305935
H	81255	519	96.5	-	0	0	498I338MI47MD73MD18MD27M2D11M380I	OTU_97.131	4319972
L	81756	1459	*	*	*	*	*	4325533	*
H	81756	510	100.0	-	0	0	575I510M374I	OTU_97.28675	4325533
L	93919	1404	*	*	*	*	*	4453609	*
H	93919	510	99.8	-	0	0	499I510M395I	OTU_97.28675	4453609
L	42754	1396	*	*	*	*	*	183480	*
H	42754	510	100.0	-	0	0	499I510M387I	OTU_97.28675	183480
H	42754	513	99.2	-	0	0	499I495MD17M385I	OTU_97.18729	183480
L	43418	1387	*	*	*	*	*	180045	*
H	43418	513	99.2	-	0	0	487I495MD17M388I	OTU_97.18729	180045
H	93919	513	99.0	-	0	0	499I494MD18M393I	OTU_97.18729	4453609
H	81756	508	99.2	-	0	0	575I339M2I111MI58M373I	OTU_97.26353	4325533
H	42754	508	99.2	-	0	0	499I339M2I111MI58M386I	OTU_97.26353	183480
H	43418	508	99.2	-	0	0	487I339M2I111MI58M389I	OTU_97.26353	180045
H	42754	508	99.6	-	0	0	499I409MD98M390I	OTU_97.40011	183480
H	43418	508	99.6	-	0	0	487I409MD98M393I	OTU_97.40011	180045
H	93919	508	99.4	-	0	0	499I409MD98M398I	OTU_97.40011	4453609
H	81756	509	100.0	-	0	0	575I137MI372M374I	OTU_97.37642	4325533
H	43418	509	100.0	-	0	0	487I137MI372M390I	OTU_97.37642	180045
H	42754	509	100.0	-	0	0	499I137MI372M387I	OTU_97.37642	183480
H	93919	517	99.2	-	0	0	499I167MD170MD178M390I	OTU_97.64	4453609
H	81756	517	99.4	-	0	0	575I167MD170MD178M369I	OTU_97.64	4325533
H	42754	517	99.4	-	0	0	499I167MD170MD178M382I	OTU_97.64	183480
H	81756	513	99.4	-	0	0	575I363MD23MI26MI35MD64M371I	OTU_97.35536	4325533
H	42754	513	99.4	-	0	0	499I363MD23MI26MI35MD64M384I	OTU_97.35536	183480
H	43418	513	99.4	-	0	0	487I363MD23MI26MI35MD64M387I	OTU_97.35536	180045
H	81756	510	100.0	-	0	0	575I222MI229MI6MI53M371I	OTU_97.39393	4325533
H	43418	510	100.0	-	0	0	487I222MI229MI6MI53M387I	OTU_97.39393	180045
H	42754	510	100.0	-	0	0	499I222MI229MI6MI53M384I	OTU_97.39393	183480
H	81756	514	99.8	-	0	0	575I449MD64M371I	OTU_97.19587	4325533
H	93919	514	99.6	-	0	0	499I446MD67M392I	OTU_97.19587	4453609
H	43418	514	99.8	-	0	0	487I449MD64M387I	OTU_97.19587	180045
H	81756	513	100.0	-	0	0	575I513M371I	OTU_97.27044	4325533
H	93919	513	99.8	-	0	0	499I513M392I	OTU_97.27044	4453609
H	43418	513	100.0	-	0	0	487I513M387I	OTU_97.27044	180045
H	81756	514	99.6	-	0	0	575I162MD351M371I	OTU_97.3047	4325533
H	43418	514	99.6	-	0	0	487I162MD351M387I	OTU_97.3047	180045
H	42754	514	99.6	-	0	0	499I162MD351M384I	OTU_97.3047	183480
H	42754	514	99.8	-	0	0	499I328MD185M384I	OTU_97.38762	183480
H	81756	514	99.8	-	0	0	575I328MD185M371I	OTU_97.38762	4325533
H	93919	514	99.6	-	0	0	499I328MD185M392I	OTU_97.38762	4453609
L	35224	1473	*	*	*	*	*	243150	*
H	35224	512	99.4	-	0	0	612I388MD123M350I	OTU_97.238	243150
L	19203	1376	*	*	*	*	*	361927	*
H	19203	512	98.2	-	0	0	503I388MD123M362I	OTU_97.238	361927
L	18852	1361	*	*	*	*	*	367977	*
H	18852	512	99.2	-	0	0	486I388MD123M364I	OTU_97.238	367977
H	35224	513	99.2	-	0	0	612I464MD39MD8M350I	OTU_97.4529	243150
H	19203	513	98.1	-	0	0	503I464MD39MD8M362I	OTU_97.4529	361927
L	10101	1390	*	*	*	*	*	575041	*
H	10101	513	99.0	-	0	0	497I464MD39MD8M382I	OTU_97.4529	575041
L	43712	1392	*	*	*	*	*	178478	*
H	43712	524	98.9	-	0	0	499I341MI183M368I	OTU_97.108	178478
L	19485	1364	*	*	*	*	*	357046	*
H	19485	524	99.2	-	0	0	487I341MI183M352I	OTU_97.108	357046
L	78120	1448	*	*	*	*	*	4226619	*
H	78120	524	99.0	-	0	0	595I340MI184M328I	OTU_97.108	4226619
H	19485	527	99.4	-	0	0	487I442MD8MD75M352I	OTU_97.2041	357046
H	43712	527	99.1	-	0	0	499I442MD8MD75M368I	OTU_97.2041	178478
H	78120	527	99.2	-	0	0	595I440MD10MD75M328I	OTU_97.2041	4226619
H	19485	523	99.2	-	0	0	487I341MI133MD48M354I	OTU_97.34901	357046
H	43712	523	98.9	-	0	0	499I341MI133MD48M370I	OTU_97.34901	178478
H	78120	523	99.0	-	0	0	595I340MI134MD48M330I	OTU_97.34901	4226619
H	19485	522	99.2	-	0	0	487I341MI181M354I	OTU_97.15266	357046
H	43712	522	98.9	-	0	0	499I340MI182M370I	OTU_97.15266	178478
H	78120	522	99.0	-	0	0	595I340MI182M330I	OTU_97.15266	4226619
H	43712	525	98.5	-	0	0	499I420MD30MD73M370I	OTU_97.12838	178478
H	19485	525	98.9	-	0	0	487I420MD30MD73M354I	OTU_97.12838	357046
H	78120	525	98.7	-	0	0	595I419MD31MD73M330I	OTU_97.12838	4226619
L	42412	1398	*	*	*	*	*	185420	*
H	42412	517	99.2	-	0	0	499I341MI176M381I	OTU_97.6686	185420
L	5075	1519	*	*	*	*	*	772282	*
H	5075	517	98.8	-	0	0	626I340MI177M375I	OTU_97.6686	772282
L	20243	1401	*	*	*	*	*	351292	*
H	20243	517	99.0	-	0	0	499I17MI42MI13MI269MI176M381I	OTU_97.6686	351292
H	5075	518	99.0	-	0	0	626I518M375I	OTU_97.138	772282
H	42412	518	99.0	-	0	0	499I518M381I	OTU_97.138	185420
H	20243	518	98.8	-	0	0	499I17MI42MI13MI446M381I	OTU_97.138	351292
H	42412	518	99.2	-	0	0	499I518M381I	OTU_97.18891	185420
H	5075	518	98.8	-	0	0	626I518M375I	OTU_97.18891	772282
H	20243	518	99.0	-	0	0	499I17MI42MI13MI446M381I	OTU_97.18891	351292
H	42412	519	99.0	-	0	0	499I165MD69MI254MI30M379I	OTU_97.37288	185420
H	5075	519	99.0	-	0	0	626I165MD69MI254MI30M373I	OTU_97.37288	772282
H	20243	519	98.8	-	0	0	499I17MI42MI13MI93MD69MI254MI30M379I	OTU_97.37288	351292
H	42412	521	99.4	-	0	0	499I162MD358M379I	OTU_97.3588	185420
H	5075	521	99.4	-	0	0	626I165MD355M373I	OTU_97.3588	772282
H	20243	521	99.2	-	0	0	499I17MI42MI13MI90MD358M379I	OTU_97.3588	351292
L	50289	1359	*	*	*	*	*	112720	*
H	50289	521	95.6	-	0	0	481I444MD76M358I	OTU_97.37738	112720
H	19485	521	97.3	-	0	0	487I444MD76M357I	OTU_97.37738	357046
L	1851	1358	*	*	*	*	*	953855	*
H	1851	521	98.1	-	0	0	481I445MD75M357I	OTU_97.37738	953855
H	50289	523	95.6	-	0	0	481I222MD300M356I	OTU_97.4269	112720
L	76634	1442	*	*	*	*	*	4035247	*
H	76634	523	97.7	-	0	0	561I222MD300M359I	OTU_97.4269	4035247
H	81756	523	96.2	-	0	0	575I222MD300M362I	OTU_97.4269	4325533
H	43712	526	96.2	-	0	0	499I314MI25MI65MD35M2D62MD11MD9M370I	OTU_97.173	178478
H	19485	526	95.8	-	0	0	487I314MI25MI65MD35M2D62MD11MD9M354I	OTU_97.173	357046
H	78120	526	95.6	-	0	0	595I314MI25MI65MD35M2D62MD11MD9M330I	OTU_97.173	4226619
H	19485	522	97.1	-	0	0	487I446MI76M354I	OTU_97.20867	357046
H	43712	522	97.5	-	0	0	499I446MI76M370I	OTU_97.20867	178478
L	68701	1487	*	*	*	*	*	3028318	*
H	68701	522	97.1	-	0	0	592I446MI76M372I	OTU_97.20867	3028318
L	82329	1532	*	*	*	*	*	4331760	*
H	82329	509	99.2	-	0	0	626I469MI19MD20M397I	OTU_97.549	4331760
L	38076	1491	*	*	*	*	*	216550	*
H	38076	509	95.9	-	0	0	593I467MI21MD20M389I	OTU_97.549	216550
L	38301	1492	*	*	*	*	*	214031	*
H	38301	509	95.3	-	0	0	593I467MI21MD20M390I	OTU_97.549	214031
L	38070	1492	*	*	*	*	*	216599	*
H	38070	503	99.6	-	0	0	593I311MI192M395I	OTU_97.522	216599
L	64206	1490	*	*	*	*	*	1107652	*
H	64206	503	95.6	-	0	0	592I312MI191M394I	OTU_97.522	1107652
L	47123	1357	*	*	*	*	*	150394	*
H	47123	503	91.5	-	0	0	479I312MI191M374I	OTU_97.522	150394
N	*	528	*	*	*	*	*	OTU_97.23154	*
L	73120	1368	*	*	*	*	*	1100972	*
H	73120	519	97.5	-	0	0	481I216MD197MD11MD7M2D59MI24M372I	OTU_97.353	1100972
L	12327	1473	*	*	*	*	*	557570	*
H	12327	519	97.5	-	0	0	586I216MD197MD11MD7M2D59MI24M372I	OTU_97.353	557570
L	65939	1366	*	*	*	*	*	929275	*
H	65939	519	97.5	-	0	0	481I216MD197MD11MD7M2D59MI24M370I	OTU_97.353	929275
L	17846	1572	*	*	*	*	*	484444	*
H	17846	513	99.2	-	0	0	635I412MI11MI38MD22MD28M424I	OTU_97.502	484444
L	75901	1484	*	*	*	*	*	3946926	*
H	75901	513	96.7	-	0	0	569I412MI11MI38MD22MD28M402I	OTU_97.502	3946926
L	9269	1461	*	*	*	*	*	581189	*
H	9269	513	94.5	-	0	0	553I410MI13MI41MD19MD28M395I	OTU_97.502	581189
L	48890	1537	*	*	*	*	*	137580	*
H	48890	509	96.3	-	0	0	604I274MD32MD44MD85MI48M2D21M428I	OTU_97.39840	137580
L	49450	1426	*	*	*	*	*	131921	*
H	49450	509	96.1	-	0	0	522I274MD32MD44MD85MI48M2D21M399I	OTU_97.39840	131921
L	49366	1536	*	*	*	*	*	132873	*
H	49366	509	95.7	-	0	0	604I274MD32MD44MD83MI50M2D21M427I	OTU_97.39840	132873
L	49639	1510	*	*	*	*	*	128300	*
H	49639	513	97.1	-	0	0	584I257M2I44MD66MI39MD19MD38MD19M2D14MD10M417I	OTU_97.43299	128300
H	48890	513	96.9	-	0	0	604I257M2I44MD66MI39MD19MD38MD19M2D14MD10M424I	OTU_97.43299	137580
L	33578	1486	*	*	*	*	*	255367	*
H	33578	513	96.7	-	0	0	582I257M2I44MD66MI39MD19MD38MD19M2D14MD10M395I	OTU_97.43299	255367
H	33578	514	96.9	-	0	0	582I258MD125MI30MD69M3D16MD10M395I	OTU_97.43163	255367
L	81367	1568	*	*	*	*	*	4321285	*
H	81367	514	96.5	-	0	0	635I258MD125MI30MD69M3D16MD10M424I	OTU_97.43163	4321285
H	49639	514	96.9	-	0	0	584I256MD128MI29MD69M3D16MD10M417I	OTU_97.43163	128300
H	49639	512	98.0	-	0	0	584I270MD142MI20MI32MD31MI15M413I	OTU_97.39543	128300
H	48890	512	98.2	-	0	0	604I270MD142MI20MI32MD31MI15M420I	OTU_97.39543	137580
H	33578	512	98.0	-	0	0	582I270MD142MI20MI32MD31MI15M391I	OTU_97.39543	255367
H	33578	505	98.4	-	0	0	582I229MD30MI106MI21MD43MI34MD6M2D22MI9M400I	OTU_97.43999	255367
H	49639	505	98.4	-	0	0	584I229MD30MI106MI21MD43MI34MD6M2D22MI9M422I	OTU_97.43999	128300
H	48890	505	98.6	-	0	0	604I229MD30MI106MI21MD43MI34MD6M2D22MI9M429I	OTU_97.43999	137580
H	33578	512	98.0	-	0	0	582I435MI39M2D10MD14MD10M395I	OTU_97.43300	255367
H	49639	512	98.0	-	0	0	584I435MI39M2D10MD14MD10M417I	OTU_97.43300	128300
H	48890	512	98.2	-	0	0	604I435MI39M2D10MD14MD10M424I	OTU_97.43300	137580
H	33578	495	98.6	-	0	0	582I263MI101MI58MI8MI14MI51M404I	OTU_97.44011	255367
H	48890	495	98.8	-	0	0	604I263MI101MI58MI8MI14MI51M433I	OTU_97.44011	137580
H	49639	495	98.6	-	0	0	584I259MI106MI57MI8MI14MI51M426I	OTU_97.44011	128300
H	49639	501	97.8	-	0	0	584I259MI165M2I39MI38M421I	OTU_97.26796	128300
H	33578	501	97.8	-	0	0	582I259MI165M2I39MI38M399I	OTU_97.26796	255367
H	48890	501	98.0	-	0	0	604I263MI161M2I39MI38M428I	OTU_97.26796	137580
H	49639	506	98.0	-	0	0	584I263MI198M2D13MD10MD18M423I	OTU_97.38563	128300
H	33578	506	98.0	-	0	0	582I263MI198M2D13MD10MD18M401I	OTU_97.38563	255367
H	48890	506	98.2	-	0	0	604I263MI198M2D13MD10MD18M430I	OTU_97.38563	137580
H	49639	513	98.8	-	0	0	584I473MD26MD12M415I	OTU_97.30387	128300
H	49366	513	98.8	-	0	0	604I473MD26MD12M421I	OTU_97.30387	132873
H	48890	513	99.0	-	0	0	604I473MD26MD12M422I	OTU_97.30387	137580
H	33578	514	96.9	-	0	0	582I259MI148MD68MD8M2D27M393I	OTU_97.40481	255367
H	49639	514	96.9	-	0	0	584I259MI148MD68MD8M2D27M415I	OTU_97.40481	128300
H	48890	514	97.1	-	0	0	604I263MI144MD68MD8M2D27M422I	OTU_97.40481	137580
H	33578	506	99.6	-	0	0	582I259MI247M397I	OTU_97.40458	255367
H	48890	506	99.8	-	0	0	604I263MI243M426I	OTU_97.40458	137580
H	49639	506	99.6	-	0	0	584I259MI247M419I	OTU_97.40458	128300
H	48890	507	100.0	-	0	0	604I507M426I	OTU_97.43909	137580
H	33578	507	99.8	-	0	0	582I507M397I	OTU_97.43909	255367
H	49639	507	99.8	-	0	0	584I507M419I	OTU_97.43909	128300
H	48890	503	99.8	-	0	0	604I431MI40MD25MI6M429I	OTU_97.43311	137580
H	49639	503	99.6	-	0	0	584I431MI40MD25MI6M422I	OTU_97.43311	128300
H	33578	503	99.6	-	0	0	582I431MI40MD25MI6M400I	OTU_97.43311	255367
H	33578	509	99.0	-	0	0	582I389MD119M396I	OTU_97.43923	255367
H	49639	509	99.0	-	0	0	584I389MD119M418I	OTU_97.43923	128300
H	48890	509	99.2	-	0	0	604I389MD119M425I	OTU_97.43923	137580
H	33578	513	98.4	-	0	0	582I263MI124MD22MI52MD11MD38M392I	OTU_97.27331	255367
H	48890	513	98.6	-	0	0	604I263MI124MD22MI52MD11MD38M421I	OTU_97.27331	137580
H	49639	513	98.4	-	0	0	584I259MI129MD21MI52MD11MD38M414I	OTU_97.27331	128300
H	33578	509	98.6	-	0	0	582I412MI20MI14MI63M392I	OTU_97.43288	255367
H	49639	509	98.6	-	0	0	584I412MI20MI14MI63M414I	OTU_97.43288	128300
L	49352	1502	*	*	*	*	*	133065	*
H	49352	509	98.2	-	0	0	578I412MI20MI14MI63M412I	OTU_97.43288	133065
H	49639	510	98.4	-	0	0	584I25MD234MI147MD19MD47MD34M419I	OTU_97.39158	128300
H	49352	510	98.0	-	0	0	578I25MD234MI147MD19MD47MD34M417I	OTU_97.39158	133065
L	49239	1530	*	*	*	*	*	134726	*
H	49239	510	98.0	-	0	0	604I24MD239MI142MD20MD47MD34M419I	OTU_97.39158	134726
H	48890	507	98.8	-	0	0	604I369MI57M2I25MD31MD23M425I	OTU_97.38349	137580
H	49639	507	98.6	-	0	0	584I369MI57M2I25MD31MD23M418I	OTU_97.38349	128300
H	33578	507	98.6	-	0	0	582I369MI57M2I25MD31MD23M396I	OTU_97.38349	255367
H	49639	507	99.4	-	0	0	584I317MI50MI104MD35M418I	OTU_97.32402	128300
H	48890	507	99.6	-	0	0	604I317MI50MI104MD35M425I	OTU_97.32402	137580
H	49450	507	99.4	-	0	0	522I317MI50MI104MD35M396I	OTU_97.32402	131921
H	49639	507	99.4	-	0	0	584I259MI175MI24MD13MD34M419I	OTU_97.37236	128300
H	48890	507	99.6	-	0	0	604I263MI169MI26MD13MD34M426I	OTU_97.37236	137580
H	33578	507	99.4	-	0	0	582I259MI175MI24MD13MD34M397I	OTU_97.37236	255367
H	33578	505	99.8	-	0	0	582I259MI175MI71M397I	OTU_97.43255	255367
H	49639	505	99.8	-	0	0	584I259MI175MI71M419I	OTU_97.43255	128300
H	48890	505	100.0	-	0	0	604I263MI169MI73M426I	OTU_97.43255	137580
H	49639	518	98.1	-	0	0	584I350MD67MD7MD52MD9MD14MD13M414I	OTU_97.43953	128300
H	48890	518	98.3	-	0	0	604I350MD67MD7MD52MD9MD14MD13M421I	OTU_97.43953	137580
H	33578	518	98.1	-	0	0	582I350MD67MD7MD52MD9MD14MD13M392I	OTU_97.43953	255367
H	33578	500	97.8	-	0	0	582I259MI140MI101M402I	OTU_97.43554	255367
H	48890	500	98.0	-	0	0	604I263MI135MI102M431I	OTU_97.43554	137580
H	49639	500	97.8	-	0	0	584I259MI140MI101M424I	OTU_97.43554	128300
H	49639	510	99.6	-	0	0	584I412MI50MD47M416I	OTU_97.39613	128300
H	48890	510	99.8	-	0	0	604I412MI50MD47M423I	OTU_97.39613	137580
H	33578	510	99.6	-	0	0	582I412MI50MD47M394I	OTU_97.39613	255367
H	33578	509	99.8	-	0	0	582I412MI97M394I	OTU_97.43552	255367
H	49639	509	99.8	-	0	0	584I412MI97M416I	OTU_97.43552	128300
H	48890	509	100.0	-	0	0	604I412MI97M423I	OTU_97.43552	137580
H	48890	511	98.8	-	0	0	604I412MI15MD8MD40MD8M2D23M426I	OTU_97.43199	137580
H	49366	511	98.4	-	0	0	604I412MI15MD8MD40MD8M2D23M425I	OTU_97.43199	132873
H	33578	511	98.6	-	0	0	582I412MI15MD8MD40MD8M2D23M397I	OTU_97.43199	255367
H	49639	508	99.6	-	0	0	584I412MI64MI32M416I	OTU_97.43546	128300
H	48890	508	99.8	-	0	0	604I412MI64MI32M423I	OTU_97.43546	137580
H	33578	508	99.6	-	0	0	582I412MI64MI32M394I	OTU_97.43546	255367
H	48890	510	100.0	-	0	0	604I510M423I	OTU_97.43597	137580
H	33578	510	99.8	-	0	0	582I510M394I	OTU_97.43597	255367
H	49639	510	99.8	-	0	0	584I510M416I	OTU_97.43597	128300
H	49639	517	98.3	-	0	0	584I316M2D146MD52M412I	OTU_97.39949	128300
H	33578	517	98.3	-	0	0	582I316M2D146MD52M390I	OTU_97.39949	255367
H	49450	517	98.3	-	0	0	522I316M2D146MD52M390I	OTU_97.39949	131921
H	48890	508	98.2	-	0	0	604I27MD42MD34MD174MD18MD21MI12M2D102M2I9MI5MI48MI9M426I	OTU_97.39648	137580
H	49450	508	98.0	-	0	0	522I27MD42MD34MD174MD18MD21MI12M2D102M2I9MI5MI48MI9M397I	OTU_97.39648	131921
H	49639	508	98.0	-	0	0	584I27MD42MD34MD174MD18MD21MI12M2D102M2I9MI5MI48MI9M419I	OTU_97.39648	128300
H	49639	510	97.8	-	0	0	584I259MI203MD36MD10M417I	OTU_97.38467	128300
H	48890	510	98.0	-	0	0	604I263MI199MD36MD10M424I	OTU_97.38467	137580
H	33578	510	97.8	-	0	0	582I259MI203MD36MD10M395I	OTU_97.38467	255367
H	49639	504	99.0	-	0	0	584I259MI109MI59MI77M419I	OTU_97.39018	128300
H	48890	504	99.2	-	0	0	604I263MI104MI60MI77M426I	OTU_97.39018	137580
H	33578	504	99.0	-	0	0	582I263MI104MI60MI77M397I	OTU_97.39018	255367
H	33578	512	98.6	-	0	0	582I299MD51MD78MD69MI12M394I	OTU_97.43719	255367
H	49639	512	98.6	-	0	0	584I299MD51MD78MD69MI12M416I	OTU_97.43719	128300
H	48890	512	98.8	-	0	0	604I299MD51MD78MD69MI12M423I	OTU_97.43719	137580
H	48890	512	98.4	-	0	0	604I263MI249M420I	OTU_97.43174	137580
H	33578	512	98.2	-	0	0	582I263MI249M391I	OTU_97.43174	255367
H	49639	512	98.2	-	0	0	584I259MI253M413I	OTU_97.43174	128300
H	48890	505	99.2	-	0	0	604I263MI224MI18M426I	OTU_97.38255	137580
H	49639	505	99.0	-	0	0	584I259MI228MI18M419I	OTU_97.38255	128300
H	33578	505	99.0	-	0	0	582I259MI228MI18M397I	OTU_97.38255	255367
H	49639	515	97.7	-	0	0	584I25MD359MI78MD12MD9MD15MD12M415I	OTU_97.37101	128300
H	33578	515	97.7	-	0	0	582I25MD359MI78MD12MD9MD15MD12M393I	OTU_97.37101	255367
H	48890	515	97.9	-	0	0	604I25MD359MI78MD12MD9MD15MD12M422I	OTU_97.37101	137580
H	49639	511	97.8	-	0	0	584I414M2D61MD24MD8M419I	OTU_97.43907	128300
H	48890	511	98.0	-	0	0	604I414M2D61MD24MD8M426I	OTU_97.43907	137580
H	49352	511	97.5	-	0	0	578I414M2D61MD24MD8M417I	OTU_97.43907	133065
H	49239	515	96.7	-	0	0	604I263MI86MD82MD21MD10MD8MD14MD14MD10M417I	OTU_97.37049	134726
H	48890	515	97.3	-	0	0	604I263MI86MD82MD22MD9MD8MD14MD14MD10M424I	OTU_97.37049	137580
H	49639	515	97.1	-	0	0	584I259MI90MD82MD22MD9MD8MD14MD14MD10M417I	OTU_97.37049	128300
H	48890	504	99.0	-	0	0	604I435M2I11MI48MI10M425I	OTU_97.43353	137580
H	33578	504	98.8	-	0	0	582I435M2I11MI48MI10M396I	OTU_97.43353	255367
H	49639	504	98.8	-	0	0	584I435M2I11MI48MI10M418I	OTU_97.43353	128300
H	48890	515	96.9	-	0	0	604I263MI150MD7MD6M3D18MD40MD24M424I	OTU_97.43838	137580
H	49639	515	96.7	-	0	0	584I259MI154MD7MD6M3D18MD40MD24M417I	OTU_97.43838	128300
H	33578	515	96.7	-	0	0	582I259MI154MD7MD6M3D18MD40MD24M395I	OTU_97.43838	255367
H	33578	503	99.4	-	0	0	582I259MI171M2I15MI58M397I	OTU_97.43938	255367
H	49352	503	99.0	-	0	0	578I259MI171M2I15MI58M417I	OTU_97.43938	133065
H	48890	503	99.6	-	0	0	604I263MI167M2I15MI58M426I	OTU_97.43938	137580
H	33578	504	99.0	-	0	0	582I263MI165MI76M398I	OTU_97.40257	255367
H	48890	504	99.2	-	0	0	604I259MI169MI76M427I	OTU_97.40257	137580
H	49639	504	99.0	-	0	0	584I259MI169MI76M420I	OTU_97.40257	128300
H	48890	513	98.4	-	0	0	604I178MD243MD8MD46MD9MD15MD8M426I	OTU_97.38340	137580
H	33578	513	98.2	-	0	0	582I178MD243MD8MD46MD9MD15MD8M397I	OTU_97.38340	255367
H	49639	513	98.2	-	0	0	584I178MD243MD8MD46MD9MD15MD8M419I	OTU_97.38340	128300
H	48890	498	99.2	-	0	0	604I349MI15MI38MI49MD10MI26M2I10M430I	OTU_97.35488	137580
H	33578	498	99.0	-	0	0	582I349MI15MI38MI49MD10MI26M2I10M401I	OTU_97.35488	255367
H	49352	498	98.6	-	0	0	578I349MI15MI38MI48MD11MI26M2I10M421I	OTU_97.35488	133065
H	49352	497	98.4	-	0	0	578I18MD379MI26MI8MI14M3I43MI8M421I	OTU_97.40635	133065
H	33578	497	99.2	-	0	0	582I18MD379MI26MI8MI14MI7M2I36MI8M401I	OTU_97.40635	255367
H	49639	497	99.2	-	0	0	584I18MD379MI26MI8MI14MI7M2I36MI8M423I	OTU_97.40635	128300
H	48890	504	99.4	-	0	0	604I263MI151MD14MI75M428I	OTU_97.43605	137580
H	33578	504	99.2	-	0	0	582I259MI155MD14MI75M399I	OTU_97.43605	255367
H	49639	504	99.2	-	0	0	584I259MI155MD14MI75M421I	OTU_97.43605	128300
H	49639	509	98.4	-	0	0	584I385MD88M2D33M420I	OTU_97.38004	128300
H	49366	509	98.4	-	0	0	604I386MD87M2D33M426I	OTU_97.38004	132873
H	33578	509	98.4	-	0	0	582I385MD88M2D33M398I	OTU_97.38004	255367
H	49639	510	98.8	-	0	0	584I350MD135MD14MD8M419I	OTU_97.43330	128300
H	33578	510	98.8	-	0	0	582I350MD135MD14MD8M397I	OTU_97.43330	255367
H	48890	510	99.0	-	0	0	604I350MD135MD14MD8M426I	OTU_97.43330	137580
H	33578	512	98.0	-	0	0	582I295MD55MD126MD8M2D23M397I	OTU_97.43665	255367
H	49352	512	97.7	-	0	0	578I295MD55MD126MD8M2D23M417I	OTU_97.43665	133065
H	48890	512	98.2	-	0	0	604I295MD55MD126MD8M2D23M426I	OTU_97.43665	137580
H	49639	505	99.8	-	0	0	584I317MI92MI96M419I	OTU_97.43553	128300
H	49450	505	99.8	-	0	0	522I317MI94MI94M397I	OTU_97.43553	131921
H	48890	505	100.0	-	0	0	604I317MI92MI96M426I	OTU_97.43553	137580
H	49639	509	99.6	-	0	0	584I322MI87MI43MI57M414I	OTU_97.36738	128300
H	33578	509	99.6	-	0	0	582I322MI87MI43MI57M392I	OTU_97.36738	255367
H	48890	509	99.8	-	0	0	604I322MI87MI43MI57M421I	OTU_97.36738	137580
H	48890	504	100.0	-	0	0	604I263MI146MI22MI73M426I	OTU_97.43533	137580
H	49639	504	99.8	-	0	0	584I259MI152MI20MI73M419I	OTU_97.43533	128300
H	33578	504	99.8	-	0	0	582I259MI152MI20MI73M397I	OTU_97.43533	255367
H	49639	503	99.6	-	0	0	584I259MI113MD56MI74M422I	OTU_97.40026	128300
H	33578	503	99.6	-	0	0	582I263MI108MD59MI72M400I	OTU_97.40026	255367
H	48890	503	99.8	-	0	0	604I263MI108MD59MI72M429I	OTU_97.40026	137580
H	33578	503	99.6	-	0	0	582I259MI171MI31MD41M400I	OTU_97.40724	255367
H	49639	503	99.6	-	0	0	584I259MI171MI31MD41M422I	OTU_97.40724	128300
H	48890	503	99.8	-	0	0	604I263MI165MI33MD41M429I	OTU_97.40724	137580
H	33578	504	99.0	-	0	0	582I259MI148MD96M400I	OTU_97.40729	255367
H	49639	504	99.0	-	0	0	584I259MI148MD96M422I	OTU_97.40729	128300
H	48890	504	99.2	-	0	0	604I263MI143MD97M429I	OTU_97.40729	137580
H	33578	506	97.6	-	0	0	582I259MI147M2D69MD9MD18M401I	OTU_97.43290	255367
H	49639	506	97.6	-	0	0	584I259MI147M2D69MD9MD18M423I	OTU_97.43290	128300
H	48890	506	97.8	-	0	0	604I263MI143M2D69MD9MD18M430I	OTU_97.43290	137580
H	49639	503	98.6	-	0	0	584I257M2I57MI102MD44MD41M422I	OTU_97.43858	128300
H	49450	503	98.6	-	0	0	522I257M2I58MI101MD44MD41M400I	OTU_97.43858	131921
H	48890	503	98.8	-	0	0	604I257M2I57MI102MD44MD41M429I	OTU_97.43858	137580
H	33578	510	99.0	-	0	0	582I259MI152MI15MD12MD7MD30MI32M394I	OTU_97.40549	255367
H	49639	510	99.0	-	0	0	584I259MI152MI15MD12MD7MD30MI32M416I	OTU_97.40549	128300
H	48890	510	99.2	-	0	0	604I259MI152MI15MD12MD7MD30MI32M423I	OTU_97.40549	137580
H	33578	507	99.0	-	0	0	582I466MD9MD10MD19M400I	OTU_97.38577	255367
H	49639	507	99.0	-	0	0	584I466MD9MD10MD19M422I	OTU_97.38577	128300
H	48890	507	99.2	-	0	0	604I466MD9MD10MD19M429I	OTU_97.38577	137580
H	33578	509	99.2	-	0	0	582I435MI39MD34M395I	OTU_97.39209	255367
H	49639	509	99.2	-	0	0	584I435MI39MD34M417I	OTU_97.39209	128300
H	48890	509	99.4	-	0	0	604I435MI39MD34M424I	OTU_97.39209	137580
H	33578	502	99.6	-	0	0	582I259MI171MI72M400I	OTU_97.43242	255367
H	49639	502	99.6	-	0	0	584I259MI171MI72M422I	OTU_97.43242	128300
H	48890	502	99.8	-	0	0	604I259MI171MI72M429I	OTU_97.43242	137580
H	48890	505	99.4	-	0	0	604I364MD49MD16MD37MI21MI15M429I	OTU_97.43972	137580
H	33578	505	99.2	-	0	0	582I364MD49MD16MD37MI21MI15M400I	OTU_97.43972	255367
H	49639	505	99.2	-	0	0	584I364MD49MD16MD37MI21MI15M422I	OTU_97.43972	128300
H	49639	501	98.4	-	0	0	584I350MD66M2I4M2I7M2I9MI29MD11MD13MD8M422I	OTU_97.40645	128300
H	48890	501	98.6	-	0	0	604I350MD66M2I4M2I7M2I9MI29MD11MD13MD8M429I	OTU_97.40645	137580
H	33578	501	98.4	-	0	0	582I350MD66M2I4M2I7M2I9MI29MD11MD13MD8M400I	OTU_97.40645	255367
H	49352	500	97.2	-	0	0	578I368MI43M2I10MI26M2I29MI24M417I	OTU_97.40185	133065
H	49639	500	98.0	-	0	0	584I368MI43M2I10MI23MI6MI26MI24M419I	OTU_97.40185	128300
H	48890	500	98.2	-	0	0	604I368MI43M2I10MI23MI6MI26MI24M426I	OTU_97.40185	137580
H	48890	509	98.2	-	0	0	604I408MD21MD37M2D31MI8M427I	OTU_97.43871	137580
H	33578	509	98.0	-	0	0	582I408MD21MD37M2D31MI8M398I	OTU_97.43871	255367
H	49352	509	97.6	-	0	0	578I408MD21MD37M2D31MI8M418I	OTU_97.43871	133065
H	48890	502	100.0	-	0	0	604I431MI65MI6M429I	OTU_97.43733	137580
H	49639	502	99.8	-	0	0	584I431MI65MI6M422I	OTU_97.43733	128300
H	33578	502	99.8	-	0	0	582I431MI65MI6M400I	OTU_97.43733	255367
H	49639	501	99.8	-	0	0	584I259MI171MI62MI9M422I	OTU_97.43649	128300
H	48890	501	100.0	-	0	0	604I263MI165MI64MI9M429I	OTU_97.43649	137580
H	33578	501	99.8	-	0	0	582I259MI171MI62MI9M400I	OTU_97.43649	255367
H	48890	513	97.3	-	0	0	604I349MI125M3D8M3D25M425I	OTU_97.43831	137580
H	33578	513	97.1	-	0	0	582I349MI125M3D8M3D25M396I	OTU_97.43831	255367
H	49239	513	96.7	-	0	0	604I349MI125M3D8M3D25M418I	OTU_97.43831	134726
H	48890	513	97.7	-	0	0	604I435MI40MD9M2D26M422I	OTU_97.39342	137580
H	49639	513	97.5	-	0	0	584I435MI40MD9M2D26M415I	OTU_97.39342	128300
H	33578	513	97.5	-	0	0	582I435MI40MD9M2D26M393I	OTU_97.39342	255367
H	48890	507	97.4	-	0	0	604I270MD104MI132M426I	OTU_97.32331	137580
H	49639	507	97.2	-	0	0	584I270MD104MI132M419I	OTU_97.32331	128300
H	33578	507	97.2	-	0	0	582I270MD104MI132M397I	OTU_97.32331	255367
L	17897	1501	*	*	*	*	*	463361	*
H	17897	502	98.2	-	0	0	597I502M402I	OTU_97.25067	463361
L	49255	1510	*	*	*	*	*	134467	*
H	49255	502	98.2	-	0	0	584I502M424I	OTU_97.25067	134467
L	49465	1533	*	*	*	*	*	131702	*
H	49465	502	98.2	-	0	0	603I502M428I	OTU_97.25067	131702
H	17897	498	98.4	-	0	0	597I350MD49MI85MD12M407I	OTU_97.28808	463361
H	49255	498	98.4	-	0	0	584I350MD49MI85MD12M429I	OTU_97.28808	134467
H	49465	498	98.4	-	0	0	603I350MD49MI85MD12M433I	OTU_97.28808	131702
H	17897	498	98.6	-	0	0	597I400MI32MI43MI23M403I	OTU_97.16124	463361
H	49255	498	98.6	-	0	0	584I400MI32MI43MI23M425I	OTU_97.16124	134467
H	49465	498	98.6	-	0	0	603I400MI32MI43MI23M429I	OTU_97.16124	131702
L	23124	1433	*	*	*	*	*	330353	*
H	23124	503	99.4	-	0	0	499I466MD36M432I	OTU_97.32746	330353
L	42068	1432	*	*	*	*	*	187233	*
H	42068	503	99.4	-	0	0	501I466MD36M429I	OTU_97.32746	187233
L	21938	1430	*	*	*	*	*	338845	*
H	21938	503	99.2	-	0	0	499I466MD36M429I	OTU_97.32746	338845
H	21938	507	98.2	-	0	0	499I462M2D22MD20M427I	OTU_97.29215	338845
H	42068	507	98.4	-	0	0	501I462M2D22MD20M427I	OTU_97.29215	187233
L	19753	1430	*	*	*	*	*	354905	*
H	19753	507	98.4	-	0	0	499I462M2D22MD20M427I	OTU_97.29215	354905
H	19753	502	98.4	-	0	0	499I438MD13MD49M431I	OTU_97.33905	354905
H	21938	502	98.2	-	0	0	499I438MD13MD49M431I	OTU_97.33905	338845
L	22346	1434	*	*	*	*	*	335967	*
H	22346	502	97.6	-	0	0	499I438MD13MD31MI18M434I	OTU_97.33905	335967
L	27560	1423	*	*	*	*	*	298954	*
H	27560	500	97.6	-	0	0	499I71MI353MI31MI28MI17M420I	OTU_97.43273	298954
H	19753	500	98.2	-	0	0	499I425MI30MI28MI17M428I	OTU_97.43273	354905
H	42068	500	98.2	-	0	0	501I425MI30MI28MI17M428I	OTU_97.43273	187233
H	23124	504	98.6	-	0	0	499I504M430I	OTU_97.40099	330353
H	42068	504	98.6	-	0	0	501I504M427I	OTU_97.40099	187233
H	21938	504	98.4	-	0	0	499I504M427I	OTU_97.40099	338845
H	21938	501	99.2	-	0	0	499I400MI18MI43MD39M429I	OTU_97.43813	338845
H	42068	501	99.4	-	0	0	501I400MI18MI43MD39M429I	OTU_97.43813	187233
H	23124	501	99.4	-	0	0	499I400MI18MI43MD39M432I	OTU_97.43813	330353
H	19753	496	99.4	-	0	0	499I400MI18MI78M433I	OTU_97.40358	354905
H	21938	496	99.2	-	0	0	499I400MI18MI78M433I	OTU_97.40358	338845
H	22346	496	97.6	-	0	0	499I400MI18MI78M437I	OTU_97.40358	335967
H	23124	500	99.4	-	0	0	499I400MI34M2I66M431I	OTU_97.43367	330353
H	21938	500	99.2	-	0	0	499I400MI34M2I66M428I	OTU_97.43367	338845
H	42068	500	99.4	-	0	0	501I400MI34M2I66M428I	OTU_97.43367	187233
H	19753	500	99.8	-	0	0	499I422MI6MI12MI5MI55M427I	OTU_97.39369	354905
H	42068	500	99.8	-	0	0	501I422MI6MI12MI5MI55M427I	OTU_97.39369	187233
H	21938	500	99.6	-	0	0	499I422MI6MI12MI5MI55M427I	OTU_97.39369	338845
H	19753	504	99.8	-	0	0	499I413MD35MI55M427I	OTU_97.37035	354905
H	23124	504	99.8	-	0	0	499I413MD35MI55M430I	OTU_97.37035	330353
H	21938	504	99.6	-	0	0	499I413MD35MI55M427I	OTU_97.37035	338845
H	19753	502	99.4	-	0	0	499I431MI16MI55M427I	OTU_97.30416	354905
H	21938	502	99.2	-	0	0	499I431MI16MI55M427I	OTU_97.30416	338845
H	42068	502	99.4	-	0	0	501I431MI16MI55M427I	OTU_97.30416	187233
H	23124	507	98.6	-	0	0	499I413M2D92M429I	OTU_97.21	330353
H	42068	507	98.6	-	0	0	501I413M2D92M426I	OTU_97.21	187233
H	19753	507	98.6	-	0	0	499I413M2D92M426I	OTU_97.21	354905
H	23124	504	98.2	-	0	0	499I472MD31M431I	OTU_97.37488	330353
H	21938	504	98.0	-	0	0	499I472MD31M428I	OTU_97.37488	338845
H	42068	504	98.2	-	0	0	501I472MD31M428I	OTU_97.37488	187233
H	21938	503	98.2	-	0	0	499I503M428I	OTU_97.38484	338845
H	42068	503	98.4	-	0	0	501I503M428I	OTU_97.38484	187233
H	23124	503	98.4	-	0	0	499I503M431I	OTU_97.38484	330353
H	21938	509	97.8	-	0	0	499I306MD121MD14MD44MD20M426I	OTU_97.43898	338845
H	23124	509	98.0	-	0	0	499I306MD121MD14MD44MD20M429I	OTU_97.43898	330353
H	19753	509	98.0	-	0	0	499I306MD121MD14MD44MD20M426I	OTU_97.43898	354905
H	23124	500	99.4	-	0	0	499I396MI52MI10MI24MD17M432I	OTU_97.40189	330353
H	21938	500	99.2	-	0	0	499I396MI52MI10MI24MD17M429I	OTU_97.40189	338845
H	19753	500	99.4	-	0	0	499I396MI52MI10MI24MD17M429I	OTU_97.40189	354905
H	23124	503	99.4	-	0	0	499I487MD15M432I	OTU_97.43345	330353
H	19753	503	99.4	-	0	0	499I487MD15M429I	OTU_97.43345	354905
H	21938	503	99.2	-	0	0	499I487MD15M429I	OTU_97.43345	338845
H	19753	502	99.2	-	0	0	499I400MI18MI65MD18M428I	OTU_97.18009	354905
H	42068	502	99.2	-	0	0	501I400MI18MI65MD18M428I	OTU_97.18009	187233
H	21938	502	99.0	-	0	0	499I400MI18MI65MD18M428I	OTU_97.18009	338845
L	88598	1486	*	*	*	*	*	4397402	*
H	88598	508	98.4	-	0	0	577I87MD258MI39MD46MI53MD22M402I	OTU_97.29171	4397402
H	42068	508	98.8	-	0	0	501I87MD258MI39MD46MI53MD22M424I	OTU_97.29171	187233
H	21938	508	98.6	-	0	0	499I87MD258MI39MD46MI53MD22M424I	OTU_97.29171	338845
H	21938	503	98.4	-	0	0	499I362MI22MD42MI57M2D17M429I	OTU_97.44057	338845
H	19753	503	98.6	-	0	0	499I363MI21MD42MI57M2D17M429I	OTU_97.44057	354905
H	23124	503	98.6	-	0	0	499I363MI21MD42MI57M2D17M432I	OTU_97.44057	330353
L	49521	1528	*	*	*	*	*	130864	*
H	49521	516	96.5	-	0	0	604I410MD38MI23M4D11M5D24M417I	OTU_97.43836	130864
L	49587	1526	*	*	*	*	*	129798	*
H	49587	516	96.3	-	0	0	586I410MD38MI23M4D11M5D24M433I	OTU_97.43836	129798
L	49541	1517	*	*	*	*	*	130468	*
H	49541	516	95.5	-	0	0	584I410MD38MI23M4D11M5D24M426I	OTU_97.43836	130468
H	49521	511	96.7	-	0	0	604I349MI43MD73MD17M4D23M418I	OTU_97.43939	130864
H	49587	511	96.5	-	0	0	586I349MI43MD73MD17M4D23M434I	OTU_97.43939	129798
H	49541	511	95.7	-	0	0	584I349MI43MD73MD17M4D23M427I	OTU_97.43939	130468
H	49521	497	99.2	-	0	0	604I93MD319MI35MI49M426I	OTU_97.12	130864
H	49587	497	99.0	-	0	0	586I96MD316MI35MI49M442I	OTU_97.12	129798
L	49350	1530	*	*	*	*	*	133075	*
H	49350	497	97.6	-	0	0	604I93MD319MI37MI47M428I	OTU_97.12	133075
H	49521	513	95.3	-	0	0	604I93MD242MD137M2D37M415I	OTU_97.29963	130864
H	49587	513	95.1	-	0	0	586I96MD239MD137M2D37M431I	OTU_97.29963	129798
H	49350	513	94.2	-	0	0	604I93MD241MD138M2D37M417I	OTU_97.29963	133075
H	49521	510	98.0	-	0	0	604I462MD22M2D23M417I	OTU_97.40086	130864
H	49587	510	97.8	-	0	0	586I462MD22M2D23M433I	OTU_97.40086	129798
H	49541	510	97.1	-	0	0	584I462MD22M2D23M426I	OTU_97.40086	130468
H	49521	504	99.0	-	0	0	604I400MI20MD8MD74M421I	OTU_97.43968	130864
H	49587	504	98.8	-	0	0	586I400MI20MD8MD74M437I	OTU_97.43968	129798
H	49541	504	98.0	-	0	0	584I400MI20MD8MD74M430I	OTU_97.43968	130468
H	49521	508	98.2	-	0	0	604I388MD40MD38MD10MD8MD19M421I	OTU_97.43180	130864
H	49587	508	98.0	-	0	0	586I388MD40MD38MD10MD8MD19M437I	OTU_97.43180	129798
H	49541	508	97.2	-	0	0	584I388MD40MD38MD10MD8MD19M430I	OTU_97.43180	130468
H	49521	503	98.0	-	0	0	604I155MD112MI129M2I67MD19MD18M421I	OTU_97.37503	130864
H	49587	503	97.8	-	0	0	586I155MD112MI129M2I67MD19MD18M437I	OTU_97.37503	129798
H	49541	503	97.0	-	0	0	584I155MD112MI129M2I67MD19MD18M430I	OTU_97.37503	130468
H	49521	505	97.2	-	0	0	604I400M2I8MI18MI33MD10MD10MD23M418I	OTU_97.39486	130864
H	49587	505	97.0	-	0	0	586I400M2I8MI18MI33MD10MD10MD23M434I	OTU_97.39486	129798
H	49541	505	96.2	-	0	0	584I400M2I8MI18MI33MD10MD10MD23M427I	OTU_97.39486	130468
H	49521	505	99.0	-	0	0	604I265MD134MI35M2I26MD43M418I	OTU_97.23737	130864
H	49587	505	98.8	-	0	0	586I264MD136MI34M2I26MD43M434I	OTU_97.23737	129798
H	49541	505	98.0	-	0	0	584I264MD136MI34M2I26MD43M427I	OTU_97.23737	130468
H	49521	507	99.4	-	0	0	604I417MD31MI58M417I	OTU_97.43222	130864
H	49587	507	99.2	-	0	0	586I417MD31MI58M433I	OTU_97.43222	129798
H	49541	507	98.4	-	0	0	584I417MD31MI58M426I	OTU_97.43222	130468
H	49521	510	98.8	-	0	0	604I417M2D82MD8M417I	OTU_97.38339	130864
H	49587	510	98.6	-	0	0	586I417M2D82MD8M433I	OTU_97.38339	129798
H	49541	510	97.8	-	0	0	584I417M2D82MD8M426I	OTU_97.38339	130468
H	49521	511	98.8	-	0	0	604I413MD16MD10MD45MD23M417I	OTU_97.40630	130864
H	49587	511	98.6	-	0	0	586I413MD16MD10MD45MD23M433I	OTU_97.40630	129798
H	49541	511	97.8	-	0	0	584I413MD16MD10MD45MD23M426I	OTU_97.40630	130468
H	49521	504	99.2	-	0	0	604I281MD107MD41MI41MD17MI14M421I	OTU_97.38882	130864
H	49587	504	99.0	-	0	0	586I279MD110MD40MI41MD17MI14M437I	OTU_97.38882	129798
H	49541	504	98.2	-	0	0	584I279MD110MD40MI41MD17MI14M430I	OTU_97.38882	130468
H	49521	505	99.2	-	0	0	604I93MD358MI11MD10MD30M421I	OTU_97.36641	130864
H	49587	505	99.0	-	0	0	586I96MD355MI11MD10MD30M437I	OTU_97.36641	129798
H	49541	505	98.2	-	0	0	584I93MD358MI11MD10MD30M430I	OTU_97.36641	130468
H	49521	511	96.1	-	0	0	604I417MD31MI14MD21MD25M415I	OTU_97.39081	130864
H	49587	511	95.9	-	0	0	586I417MD31MI14MD21MD25M431I	OTU_97.39081	129798
H	49541	511	95.1	-	0	0	584I417MD31MI14MD21MD25M424I	OTU_97.39081	130468
H	49521	502	97.6	-	0	0	604I391MI53MD21MD35M423I	OTU_97.43539	130864
H	49541	502	97.4	-	0	0	584I391MI53MD21MD35M432I	OTU_97.43539	130468
H	49587	502	97.4	-	0	0	586I391MI53MD21MD35M439I	OTU_97.43539	129798
H	49521	512	97.5	-	0	0	604I365MD37MD8MD9MD29MI17MD19M2D21M418I	OTU_97.33682	130864
H	49587	512	97.3	-	0	0	586I365MD37MD8MD9MD29MI17MD19M2D21M434I	OTU_97.33682	129798
H	49541	512	96.5	-	0	0	584I365MD37MD8MD9MD29MI17MD19M2D21M427I	OTU_97.33682	130468
H	49521	505	99.4	-	0	0	604I439MD65M420I	OTU_97.37038	130864
H	49587	505	99.2	-	0	0	586I439MD65M436I	OTU_97.37038	129798
H	49541	505	98.4	-	0	0	584I439MD65M429I	OTU_97.37038	130468
H	49521	504	98.8	-	0	0	604I263MI160MI81M418I	OTU_97.37057	130864
H	49587	504	98.6	-	0	0	586I263MI160MI81M434I	OTU_97.37057	129798
H	49541	504	97.8	-	0	0	584I263MI160MI81M427I	OTU_97.37057	130468
H	49521	503	99.6	-	0	0	604I503M421I	OTU_97.40154	130864
H	49587	503	99.4	-	0	0	586I503M437I	OTU_97.40154	129798
H	49541	503	98.6	-	0	0	584I503M430I	OTU_97.40154	130468
H	49521	502	98.0	-	0	0	604I448MI54M421I	OTU_97.43934	130864
H	49587	502	97.8	-	0	0	586I448MI54M437I	OTU_97.43934	129798
H	49541	502	97.0	-	0	0	584I448MI54M430I	OTU_97.43934	130468
H	49521	504	99.4	-	0	0	604I417MD74MD11M422I	OTU_97.17593	130864
H	49587	504	99.2	-	0	0	586I417MD74MD11M438I	OTU_97.17593	129798
H	49541	504	98.4	-	0	0	584I417MD74MD11M431I	OTU_97.17593	130468
H	49521	507	98.2	-	0	0	604I472M2D12MD20M420I	OTU_97.43285	130864
H	49587	507	98.0	-	0	0	586I472M2D12MD20M436I	OTU_97.43285	129798
H	49541	507	97.2	-	0	0	584I472M2D12MD20M429I	OTU_97.43285	130468
H	49521	502	98.4	-	0	0	604I384MI5MI8MI33MI14MI58M417I	OTU_97.43316	130864
H	49587	502	98.2	-	0	0	586I384MI5MI8MI33MI14MI58M433I	OTU_97.43316	129798
H	49541	502	97.4	-	0	0	584I384MI5MI8MI33MI14MI58M426I	OTU_97.43316	130468
H	49521	503	98.0	-	0	0	604I14MD247MD108MI47MI46MI19MD19M421I	OTU_97.33501	130864
H	49587	503	97.8	-	0	0	586I14MD247MD108MI47MI46MI19MD19M437I	OTU_97.33501	129798
H	49541	503	97.0	-	0	0	584I14MD247MD108MI47MI46MI19MD19M430I	OTU_97.33501	130468
H	49521	507	99.2	-	0	0	604I378MD68MI16MD8MD34M419I	OTU_97.40195	130864
H	49587	507	99.0	-	0	0	586I378MD68MI16MD8MD34M435I	OTU_97.40195	129798
H	49541	507	98.2	-	0	0	584I378MD68MI16MD8MD34M428I	OTU_97.40195	130468
H	49521	507	99.2	-	0	0	604I126MD6MD281MD84MI7M419I	OTU_97.43215	130864
H	49587	507	99.0	-	0	0	586I126MD6MD281MD84MI7M435I	OTU_97.43215	129798
H	49541	507	98.2	-	0	0	584I126MD6MD281MD84MI7M428I	OTU_97.43215	130468
H	49521	508	98.8	-	0	0	604I61MD304MD90MD50M419I	OTU_97.43213	130864
H	49587	508	98.6	-	0	0	586I61MD304MD90MD50M435I	OTU_97.43213	129798
H	49541	508	97.8	-	0	0	584I61MD304MD90MD50M428I	OTU_97.43213	130468
H	49521	506	99.4	-	0	0	604I466MD39M419I	OTU_97.12592	130864
H	49587	506	99.2	-	0	0	586I466MD39M435I	OTU_97.12592	129798
H	49541	506	98.4	-	0	0	584I466MD39M428I	OTU_97.12592	130468
H	49521	512	98.4	-	0	0	604I428MD34M2D47M415I	OTU_97.39052	130864
H	49587	512	98.2	-	0	0	586I428MD34M2D47M431I	OTU_97.39052	129798
H	49541	512	97.5	-	0	0	584I428MD34M2D47M424I	OTU_97.39052	130468
H	49521	505	96.2	-	0	0	604I353MI11MD11MD23MI28MD32MI23M2D19M421I	OTU_97.38640	130864
H	49587	505	96.0	-	0	0	586I353MI11MD11MD23MI28MD32MI23M2D19M437I	OTU_97.38640	129798
H	49350	505	95.0	-	0	0	604I353MI11MD11MD23MI28MD32MI23M2D19M423I	OTU_97.38640	133075
H	49521	506	99.4	-	0	0	604I413MD16MD69MI6M419I	OTU_97.40324	130864
H	49587	506	99.2	-	0	0	586I413MD16MD69MI6M435I	OTU_97.40324	129798
H	49541	506	98.4	-	0	0	584I413MD16MD69MI6M428I	OTU_97.40324	130468
H	49521	507	99.4	-	0	0	604I459MD12MD34M419I	OTU_97.40266	130864
H	49587	507	99.2	-	0	0	586I459MD12MD34M435I	OTU_97.40266	129798
H	49541	507	98.4	-	0	0	584I459MD12MD34M428I	OTU_97.40266	130468
H	49521	501	99.6	-	0	0	604I354MI93MI15MI39M420I	OTU_97.28385	130864
H	49587	501	99.4	-	0	0	586I354MI93MI15MI39M436I	OTU_97.28385	129798
H	49541	501	98.6	-	0	0	584I354MI93MI15MI39M429I	OTU_97.28385	130468
H	49521	506	98.4	-	0	0	604I413M2D85MI6M419I	OTU_97.38353	130864
H	49587	506	98.2	-	0	0	586I413M2D85MI6M435I	OTU_97.38353	129798
H	49541	506	97.4	-	0	0	584I413M2D85MI6M428I	OTU_97.38353	130468
H	49521	511	97.1	-	0	0	604I413M2D15MD10M3D67M419I	OTU_97.43298	130864
H	49587	511	96.9	-	0	0	586I413M2D15MD10M3D67M435I	OTU_97.43298	129798
H	49541	511	96.1	-	0	0	584I413M2D15MD10M3D67M428I	OTU_97.43298	130468
H	49521	509	99.6	-	0	0	604I509M415I	OTU_97.44029	130864
H	49587	509	99.4	-	0	0	586I509M431I	OTU_97.44029	129798
H	49541	509	98.6	-	0	0	584I509M424I	OTU_97.44029	130468
H	49521	506	99.0	-	0	0	604I431MI65MI10M416I	OTU_97.43352	130864
H	49587	506	98.8	-	0	0	586I431MI65MI10M432I	OTU_97.43352	129798
H	49541	506	98.0	-	0	0	584I431MI65MI10M425I	OTU_97.43352	130468
H	49521	510	99.2	-	0	0	604I466MD43M415I	OTU_97.40418	130864
H	49587	510	99.0	-	0	0	586I466MD43M431I	OTU_97.40418	129798
H	49541	510	98.2	-	0	0	584I466MD43M424I	OTU_97.40418	130468
H	49521	507	99.6	-	0	0	604I425MI22MI60M415I	OTU_97.43635	130864
H	49587	507	99.4	-	0	0	586I425MI22MI60M431I	OTU_97.43635	129798
H	49541	507	98.6	-	0	0	584I425MI22MI60M424I	OTU_97.43635	130468
H	49521	509	99.4	-	0	0	604I472MD19MI17M415I	OTU_97.18809	130864
H	49587	509	99.2	-	0	0	586I472MD19MI17M431I	OTU_97.18809	129798
H	49541	509	98.4	-	0	0	584I472MD19MI17M424I	OTU_97.18809	130468
H	49521	508	98.2	-	0	0	604I408MD25MI14MI27MD8M2D22M418I	OTU_97.23902	130864
H	49587	508	98.0	-	0	0	586I408MD25MI14MI27MD8M2D22M434I	OTU_97.23902	129798
H	49350	508	96.9	-	0	0	604I408MD24MI17MI25MD8M2D22M420I	OTU_97.23902	133075
H	49521	507	97.8	-	0	0	604I435MI12MI26MD9M2D22M418I	OTU_97.43641	130864
H	49587	507	97.6	-	0	0	586I435MI12MI26MD9M2D22M434I	OTU_97.43641	129798
H	49541	507	96.8	-	0	0	584I435MI12MI26MD9M2D22M427I	OTU_97.43641	130468
H	49521	509	98.4	-	0	0	604I408MD28MD48M2D21M419I	OTU_97.40218	130864
H	49587	509	98.2	-	0	0	586I408MD28MD48M2D21M435I	OTU_97.40218	129798
H	49350	509	96.9	-	0	0	604I408MD28MD48M2D21M421I	OTU_97.40218	133075
H	49521	508	98.0	-	0	0	604I400MI27MD48MD8M2D21M419I	OTU_97.43529	130864
H	49587	508	97.8	-	0	0	586I400MI27MD48MD8M2D21M435I	OTU_97.43529	129798
H	49541	508	97.0	-	0	0	584I400MI27MD48MD8M2D21M428I	OTU_97.43529	130468
H	49521	509	97.8	-	0	0	604I413MD50MD13MD9M2D19M420I	OTU_97.38088	130864
H	49587	509	97.6	-	0	0	586I413MD50MD13MD9M2D19M436I	OTU_97.38088	129798
H	49541	509	96.9	-	0	0	584I413MD50MD13MD9M2D19M429I	OTU_97.38088	130468
H	49521	505	99.2	-	0	0	604I463MD41M420I	OTU_97.43928	130864
H	49587	505	99.0	-	0	0	586I463MD41M436I	OTU_97.43928	129798
H	49541	505	98.2	-	0	0	584I463MD41M429I	OTU_97.43928	130468
H	49521	506	99.0	-	0	0	604I466MD19MD19M420I	OTU_97.43978	130864
H	49587	506	98.8	-	0	0	586I466MD19MD19M436I	OTU_97.43978	129798
H	49541	506	98.0	-	0	0	584I466MD19MD19M429I	OTU_97.43978	130468
H	49521	506	98.8	-	0	0	604I423MD40MD41M420I	OTU_97.43140	130864
H	49587	506	98.6	-	0	0	586I423MD40MD41M436I	OTU_97.43140	129798
H	49541	506	97.8	-	0	0	584I423MD40MD41M429I	OTU_97.43140	130468
H	49521	501	99.2	-	0	0	604I399MI102M422I	OTU_97.44061	130864
H	49587	501	99.0	-	0	0	586I399MI102M438I	OTU_97.44061	129798
H	49541	501	98.2	-	0	0	584I399MI102M431I	OTU_97.44061	130468
H	49521	505	98.4	-	0	0	604I427MD57M2D18M422I	OTU_97.43990	130864
H	49587	505	98.2	-	0	0	586I427MD57M2D18M438I	OTU_97.43990	129798
H	49541	505	97.4	-	0	0	584I427MD57M2D18M431I	OTU_97.43990	130468
H	49521	504	98.4	-	0	0	604I400MI62MD41M420I	OTU_97.40088	130864
H	49541	504	98.2	-	0	0	584I400MI62MD41M429I	OTU_97.40088	130468
H	49587	504	98.2	-	0	0	586I400MI62MD41M436I	OTU_97.40088	129798
H	49350	502	99.4	-	0	0	604I449MI53M423I	OTU_97.10968	133075
L	53925	1506	*	*	*	*	*	47365	*
H	53925	502	97.4	-	0	0	607I449MI53M396I	OTU_97.10968	47365
H	17897	502	97.2	-	0	0	597I448MI54M401I	OTU_97.10968	463361
H	49350	500	99.6	-	0	0	604I347MI77MI62MI14M423I	OTU_97.43356	133075
H	53925	500	98.0	-	0	0	607I347MI77MI62MI14M396I	OTU_97.43356	47365
H	49521	500	98.4	-	0	0	604I349MI74MI66MI11M421I	OTU_97.43356	130864
H	49350	505	98.8	-	0	0	604I112MD285MI17MI20MD49MD19M422I	OTU_97.37416	133075
H	49521	505	97.6	-	0	0	604I112MD285MI17MI20MD48MD20M420I	OTU_97.37416	130864
H	49587	505	97.4	-	0	0	586I115MD282MI17MI20MD48MD20M436I	OTU_97.37416	129798
H	49350	501	99.4	-	0	0	604I425MI76M424I	OTU_97.43826	133075
H	53925	501	97.8	-	0	0	607I425MI76M397I	OTU_97.43826	47365
H	49521	501	98.0	-	0	0	604I424MI77M422I	OTU_97.43826	130864
H	49541	502	99.0	-	0	0	584I502M431I	OTU_97.20922	130468
H	49521	502	98.4	-	0	0	604I502M422I	OTU_97.20922	130864
H	49587	502	98.2	-	0	0	586I502M438I	OTU_97.20922	129798
H	17897	504	99.0	-	0	0	597I320MD27MD86MD55MD12M404I	OTU_97.43715	463361
H	49255	504	99.0	-	0	0	584I320MD27MD89MD52MD12M426I	OTU_97.43715	134467
H	49465	504	99.0	-	0	0	603I320MD27MD89MD52MD12M430I	OTU_97.43715	131702
H	49255	509	95.5	-	0	0	584I390MD48M2D16MD21MD9M2D18M424I	OTU_97.43787	134467
H	17897	509	95.5	-	0	0	597I390MD48M2D16MD21MD9M2D18M402I	OTU_97.43787	463361
H	49465	509	95.5	-	0	0	603I390MD48M2D16MD21MD9M2D18M428I	OTU_97.43787	131702
H	49255	509	93.9	-	0	0	584I324MI28MI29MI30MD6MD8M2D10M2D7MD9M2D22MD8M2D16M426I	OTU_97.43709	134467
H	17897	509	93.3	-	0	0	597I325MI27MI29MI35M2D9M2D10M2D7MD9M2D22MD8M2D16M404I	OTU_97.43709	463361
H	49465	509	93.9	-	0	0	603I325MI27MI29MI30MD6MD8M2D10M2D7MD9M2D22MD8M2D16M430I	OTU_97.43709	131702
H	17897	504	95.8	-	0	0	597I350MD26MD32MD12M2D8MD47MD22M407I	OTU_97.43783	463361
H	49255	504	95.8	-	0	0	584I350MD26MD32MD12M2D8MD47MD22M429I	OTU_97.43783	134467
H	49465	504	95.8	-	0	0	603I350MD26MD32MD12M2D8MD47MD22M433I	OTU_97.43783	131702
H	17897	503	96.8	-	0	0	597I350MD40MI17MD12MD8MD8MD49MD13M406I	OTU_97.36551	463361
H	49255	503	96.8	-	0	0	584I350MD40MI17MD12MD8MD8MD49MD13M428I	OTU_97.36551	134467
H	49465	503	96.8	-	0	0	603I350MD40MI17MD12MD8MD8MD49MD13M432I	OTU_97.36551	131702
H	49255	500	98.2	-	0	0	584I350MD36M2D93MI18M428I	OTU_97.30216	134467
H	49465	500	98.2	-	0	0	603I350MD36M2D93MI18M432I	OTU_97.30216	131702
H	17897	500	98.2	-	0	0	597I350MD36M2D93MI18M406I	OTU_97.30216	463361
H	17897	499	99.2	-	0	0	597I499M405I	OTU_97.43624	463361
H	49255	499	99.2	-	0	0	584I499M427I	OTU_97.43624	134467
H	49465	499	99.2	-	0	0	603I499M431I	OTU_97.43624	131702
H	17897	500	99.0	-	0	0	597I463MD36M405I	OTU_97.43668	463361
H	49255	500	99.0	-	0	0	584I463MD36M427I	OTU_97.43668	134467
H	49465	500	99.0	-	0	0	603I463MD36M431I	OTU_97.43668	131702
H	49255	497	99.2	-	0	0	584I400MI47MI50M427I	OTU_97.27337	134467
H	17897	497	99.2	-	0	0	597I400MI47MI50M405I	OTU_97.27337	463361
H	49465	497	99.2	-	0	0	603I400MI47MI50M431I	OTU_97.27337	131702
L	54484	1421	*	*	*	*	*	31171	*
H	54484	502	97.2	-	0	0	526I49MD22MD134MD15MD180MI98M396I	OTU_97.39351	31171
H	49465	502	98.4	-	0	0	603I52MD23MD130MD15MD180MI98M431I	OTU_97.39351	131702
H	17897	502	98.4	-	0	0	597I53MD22MD130MD15MD180MI98M405I	OTU_97.39351	463361
H	49255	497	99.2	-	0	0	584I425MI22MI50M427I	OTU_97.854	134467
H	17897	497	99.2	-	0	0	597I424MI23MI50M405I	OTU_97.854	463361
H	49465	497	99.2	-	0	0	603I425MI22MI50M431I	OTU_97.854	131702
H	49255	500	99.0	-	0	0	584I462MD37M427I	OTU_97.11100	134467
H	17897	500	99.0	-	0	0	597I460MD39M405I	OTU_97.11100	463361
H	49465	500	99.0	-	0	0	603I462MD37M431I	OTU_97.11100	131702
H	49255	493	99.0	-	0	0	584I344MI51MI98M431I	OTU_97.25634	134467
H	49465	493	99.0	-	0	0	603I345MI50MI98M435I	OTU_97.25634	131702
H	17897	493	99.0	-	0	0	597I345MI50MI98M409I	OTU_97.25634	463361
H	17897	495	98.8	-	0	0	597I377MI88MD29M409I	OTU_97.31903	463361
H	49255	495	98.8	-	0	0	584I376MI89MD29M431I	OTU_97.31903	134467
H	49465	495	98.8	-	0	0	603I377MI88MD29M435I	OTU_97.31903	131702
H	17897	496	98.0	-	0	0	597I267MI109MI10MD61MI19MD11MD16M408I	OTU_97.37029	463361
H	49465	496	98.0	-	0	0	603I267MI109MI10MD61MI19MD11MD16M434I	OTU_97.37029	131702
H	49255	496	98.0	-	0	0	584I267MI109MI10MD61MI19MD11MD16M430I	OTU_97.37029	134467
H	17897	496	98.8	-	0	0	597I417MD78M409I	OTU_97.37595	463361
H	49255	496	98.8	-	0	0	584I419MD76M431I	OTU_97.37595	134467
H	49465	496	98.8	-	0	0	603I419MD76M435I	OTU_97.37595	131702
H	17897	497	98.4	-	0	0	597I428MD34MD33M409I	OTU_97.43616	463361
H	49255	497	98.4	-	0	0	584I428MD34MD33M431I	OTU_97.43616	134467
H	49465	497	98.4	-	0	0	603I428MD34MD33M435I	OTU_97.43616	131702
H	49255	503	96.8	-	0	0	584I377MI30MD6MD14M3D12MD36MD8M2D11M431I	OTU_97.43809	134467
H	17897	503	96.8	-	0	0	597I377MI30MD6MD14M3D12MD36MD8M2D11M409I	OTU_97.43809	463361
H	49465	503	96.8	-	0	0	603I377MI30MD6MD14M3D12MD36MD8M2D11M435I	OTU_97.43809	131702
H	17897	495	99.0	-	0	0	597I454MD23MI17M409I	OTU_97.30817	463361
H	49255	495	99.0	-	0	0	584I454MD23MI17M431I	OTU_97.30817	134467
H	49465	495	99.0	-	0	0	603I454MD23MI17M435I	OTU_97.30817	131702
H	49255	498	98.6	-	0	0	584I93MD293MD20MD89M431I	OTU_97.37001	134467
H	17897	498	98.6	-	0	0	597I93MD293MD20MD89M409I	OTU_97.37001	463361
H	49465	498	98.6	-	0	0	603I93MD293MD20MD89M435I	OTU_97.37001	131702
H	17897	495	96.8	-	0	0	597I164MD142MD12MD28MD54MI9MI68M2I14M409I	OTU_97.25725	463361
H	49255	495	96.8	-	0	0	584I164MD142MD12MD28MD54MI9MI68M2I14M431I	OTU_97.25725	134467
H	49465	495	96.8	-	0	0	603I163MD143MD12MD28MD54MI9MI68M2I14M435I	OTU_97.25725	131702
H	49255	503	97.8	-	0	0	584I503M423I	OTU_97.39620	134467
H	17897	503	97.8	-	0	0	597I503M401I	OTU_97.39620	463361
H	49465	503	97.8	-	0	0	603I503M427I	OTU_97.39620	131702
H	17897	512	94.5	-	0	0	597I257MI13MD19MD14MD12MD11MD19MD18M2D53MD12MD9M2D34M2D12M2D13M407I	OTU_97.19	463361
L	59414	1525	*	*	*	*	*	811544	*
H	59414	512	92.0	-	0	0	601I290MD14MD17MD6MD19MD18M2D53MD12MD9M2D34M2D12M2D13M427I	OTU_97.19	811544
H	49255	512	94.5	-	0	0	584I257MI13MD19MD14MD12MD11MD19MD18M2D53MD12MD9M2D34M2D12M2D13M429I	OTU_97.19	134467
H	49255	491	98.4	-	0	0	584I491M435I	OTU_97.43959	134467
H	17897	491	98.4	-	0	0	597I491M413I	OTU_97.43959	463361
H	49465	491	98.4	-	0	0	603I491M439I	OTU_97.43959	131702
H	17897	501	97.4	-	0	0	597I350MD69M2D58MI21M405I	OTU_97.37572	463361
H	49255	501	98.0	-	0	0	584I350MD64MD6MD57MI21M427I	OTU_97.37572	134467
H	49465	501	98.0	-	0	0	603I350MD64MD6MD57MI21M431I	OTU_97.37572	131702
H	49255	505	97.2	-	0	0	584I330M2D73MD72M2D25M426I	OTU_97.43774	134467
H	17897	505	97.2	-	0	0	597I330M2D73MD72M2D25M404I	OTU_97.43774	463361
H	49465	505	97.2	-	0	0	603I330M2D73MD72M2D25M430I	OTU_97.43774	131702
H	17897	500	99.0	-	0	0	597I404MI33MI24MD14MI24M402I	OTU_97.37098	463361
H	49255	500	99.0	-	0	0	584I404MI33MI24MD14MI24M424I	OTU_97.37098	134467
H	49465	500	99.0	-	0	0	603I404MI33MI24MD14MI24M428I	OTU_97.37098	131702
H	17897	501	99.0	-	0	0	597I400MI32MI35MD33M402I	OTU_97.37860	463361
H	49255	501	99.0	-	0	0	584I400MI32MI35MD33M424I	OTU_97.37860	134467
H	49465	501	99.0	-	0	0	603I400MI32MI35MD33M428I	OTU_97.37860	131702
H	49255	500	99.2	-	0	0	584I120MD149MI165MI52MI13M424I	OTU_97.43784	134467
H	17897	500	99.2	-	0	0	597I120MD149MI163MI54MI13M402I	OTU_97.43784	463361
H	49465	500	99.2	-	0	0	603I120MD147MI167MI52MI13M428I	OTU_97.43784	131702
H	49255	503	99.2	-	0	0	584I463MD39M424I	OTU_97.43611	134467
H	17897	503	99.2	-	0	0	597I463MD39M402I	OTU_97.43611	463361
H	49465	503	99.2	-	0	0	603I463MD39M428I	OTU_97.43611	131702
H	33578	509	97.4	-	0	0	582I369MI89M2D15MD33M397I	OTU_97.39684	255367
H	48890	509	97.6	-	0	0	604I369MI89M2D15MD33M426I	OTU_97.39684	137580
H	49639	509	97.4	-	0	0	584I369MI89M2D15MD33M419I	OTU_97.39684	128300
H	48890	510	97.8	-	0	0	604I344MD84MD20MI27MD9MD22M426I	OTU_97.38711	137580
H	33578	510	97.6	-	0	0	582I344MD84MD20MI27MD9MD22M397I	OTU_97.38711	255367
H	49352	510	97.3	-	0	0	578I344MD84MD20MI27MD9MD22M417I	OTU_97.38711	133065
H	49639	509	97.8	-	0	0	584I259MI114MI33MD24MD41MD11MD23M419I	OTU_97.30312	128300
H	48890	509	98.0	-	0	0	604I263MI110MI33MD24MD41MD11MD23M426I	OTU_97.30312	137580
H	33578	509	97.8	-	0	0	582I263MI110MI33MD24MD41MD11MD23M397I	OTU_97.30312	255367
H	48890	502	99.2	-	0	0	604I259MI243M430I	OTU_97.43269	137580
H	49639	502	99.0	-	0	0	584I259MI243M423I	OTU_97.43269	128300
H	33578	502	99.0	-	0	0	582I259MI243M401I	OTU_97.43269	255367
H	49639	509	96.9	-	0	0	584I259MI87MI106MD8MD14MD8M2D22M420I	OTU_97.27192	128300
H	48890	509	97.1	-	0	0	604I263MI83MI106MD8MD14MD8M2D22M427I	OTU_97.27192	137580
H	33578	509	96.9	-	0	0	582I263MI83MI106MD8MD14MD8M2D22M398I	OTU_97.27192	255367
H	49639	507	97.6	-	0	0	584I322MI45MI56MI40MD10MD32M418I	OTU_97.43902	128300
H	48890	507	97.8	-	0	0	604I322MI45MI56MI40MD10MD32M425I	OTU_97.43902	137580
H	33578	507	97.6	-	0	0	582I322MI45MI56MI40MD10MD32M396I	OTU_97.43902	255367
H	33578	514	96.9	-	0	0	582I263MI64MD22MD101MD25MD9MD25M394I	OTU_97.40146	255367
H	49639	514	96.9	-	0	0	584I263MI64MD22MD101MD25MD9MD25M416I	OTU_97.40146	128300
H	49366	514	96.7	-	0	0	604I263MI64MD22MD101MD25MD9MD25M422I	OTU_97.40146	132873
H	33578	503	99.6	-	0	0	582I431MI72M400I	OTU_97.14147	255367
H	49639	503	99.6	-	0	0	584I431MI72M422I	OTU_97.14147	128300
H	48890	503	99.8	-	0	0	604I431MI72M429I	OTU_97.14147	137580
H	33578	502	99.4	-	0	0	582I259MI162MI6MI75M399I	OTU_97.38524	255367
H	49639	502	99.4	-	0	0	584I259MI162MI6MI75M421I	OTU_97.38524	128300
H	49352	502	99.0	-	0	0	578I259MI162MI6MI75M419I	OTU_97.38524	133065
H	48890	507	99.4	-	0	0	604I476MD9MD20M428I	OTU_97.43348	137580
H	49639	507	99.2	-	0	0	584I476MD9MD20M421I	OTU_97.43348	128300
H	33578	507	99.2	-	0	0	582I476MD9MD20M399I	OTU_97.43348	255367
H	49639	505	99.6	-	0	0	584I466MD38M422I	OTU_97.43885	128300
H	48890	505	99.8	-	0	0	604I466MD38M429I	OTU_97.43885	137580
H	33578	505	99.6	-	0	0	582I466MD38M400I	OTU_97.43885	255367
H	48890	503	99.8	-	0	0	604I18MD413MI60MI11M429I	OTU_97.43292	137580
H	49639	503	99.6	-	0	0	584I18MD413MI60MI11M422I	OTU_97.43292	128300
H	33578	503	99.6	-	0	0	582I18MD413MI60MI11M400I	OTU_97.43292	255367
H	49639	509	98.8	-	0	0	584I349MI35MD12MI12MI22MI51MD26M415I	OTU_97.33231	128300
H	48890	509	99.0	-	0	0	604I349MI35MD12MI12MI22MI51MD26M422I	OTU_97.33231	137580
H	33578	509	98.8	-	0	0	582I349MI35MD12MI12MI22MI51MD26M393I	OTU_97.33231	255367
H	49639	502	99.6	-	0	0	584I464MI23MI15M422I	OTU_97.37791	128300
H	33578	502	99.6	-	0	0	582I464MI23MI15M400I	OTU_97.37791	255367
H	48890	502	99.8	-	0	0	604I464MI23MI15M429I	OTU_97.37791	137580
H	49639	506	97.2	-	0	0	583I430M2D19MI15MI40M421I	OTU_97.40488	128300
H	48890	506	97.4	-	0	0	603I430M2D19MI15MI40M428I	OTU_97.40488	137580
H	49352	506	96.8	-	0	0	577I430M2D19MI15MI40M419I	OTU_97.40488	133065
H	48890	511	96.9	-	0	0	604I466MD10MD23MD9M425I	OTU_97.40281	137580
H	49352	511	96.9	-	0	0	578I466MD10MD23MD9M416I	OTU_97.40281	133065
H	49239	511	96.5	-	0	0	604I466MD10MD23MD9M418I	OTU_97.40281	134726
H	49366	509	96.1	-	0	0	604I376MD78MD23MI30M424I	OTU_97.40376	132873
H	33578	509	96.3	-	0	0	582I376MD78MD23MI30M396I	OTU_97.40376	255367
H	48890	509	96.5	-	0	0	604I376MD78MD23MI30M425I	OTU_97.40376	137580
H	48890	509	96.9	-	0	0	604I263MI83MI16MD12MD34MD18MD26MD22MD8MD20M429I	OTU_97.40583	137580
H	33578	509	96.7	-	0	0	582I263MI83MI16MD12MD34MD18MD26MD22MD8MD20M400I	OTU_97.40583	255367
H	49352	509	96.5	-	0	0	578I259MI89MI14MD12MD34MD18MD17MD31MD8MD20M420I	OTU_97.40583	133065
H	49639	507	98.4	-	0	0	584I125MD138MI39MD63MI40MD22MI15MD18MD14MI28M420I	OTU_97.40626	128300
H	33578	507	98.4	-	0	0	582I125MD138MI39MD63MI40MD22MI15MD18MD14MI28M398I	OTU_97.40626	255367
H	49352	507	98.0	-	0	0	578I123MD136MI43MD63MI40MD22MI15MD18MD14MI28M418I	OTU_97.40626	133065
H	48890	504	99.4	-	0	0	604I263MI101MI65MI34MD40M427I	OTU_97.44002	137580
H	49639	504	99.2	-	0	0	584I259MI106MI62MI36MD40M420I	OTU_97.44002	128300
H	33578	504	99.2	-	0	0	582I263MI101MI65MI34MD40M398I	OTU_97.44002	255367
H	48890	501	99.8	-	0	0	604I20MI242MI165MI18MI56M428I	OTU_97.43908	137580
H	49239	501	99.2	-	0	0	604I20MI242MI165MI18MI56M421I	OTU_97.43908	134726
H	49352	501	99.2	-	0	0	578I20MI238MI171MI16MI56M419I	OTU_97.43908	133065
H	33578	517	96.9	-	0	0	582I364MD51MD11MD12M2D7MD9MD12MD7MD11M2D22M398I	OTU_97.43884	255367
H	49639	517	96.9	-	0	0	584I364MD51MD11MD12M2D7MD9MD12MD7MD11M2D22M420I	OTU_97.43884	128300
H	48890	517	97.1	-	0	0	604I364MD51MD11MD12M2D7MD9MD12MD7MD11M2D22M427I	OTU_97.43884	137580
H	48890	509	98.4	-	0	0	604I18MD240MD88M2D79MI12MI49MD18M427I	OTU_97.43308	137580
H	49450	509	98.2	-	0	0	522I18MD240MD88M2D79MI12MI49MD18M398I	OTU_97.43308	131921
H	49639	509	98.2	-	0	0	584I18MD238MD90M2D79MI12MI49MD18M420I	OTU_97.43308	128300
H	48890	503	99.4	-	0	0	604I366MI62MI75M428I	OTU_97.40709	137580
H	49639	503	99.2	-	0	0	584I366MI62MI75M421I	OTU_97.40709	128300
H	33578	503	99.2	-	0	0	582I366MI62MI75M399I	OTU_97.40709	255367
H	48890	502	99.2	-	0	0	604I425M2I77M429I	OTU_97.44020	137580
H	49639	502	99.0	-	0	0	584I425M2I77M422I	OTU_97.44020	128300
H	33578	502	99.0	-	0	0	582I425M2I77M400I	OTU_97.44020	255367
H	33578	502	98.8	-	0	0	582I259MI217MI26M400I	OTU_97.43318	255367
H	48890	502	99.0	-	0	0	604I263MI213MI26M429I	OTU_97.43318	137580
H	49639	502	98.8	-	0	0	584I259MI217MI26M422I	OTU_97.43318	128300
H	49639	503	98.4	-	0	0	584I442MI45MI16M421I	OTU_97.33346	128300
H	48890	503	98.6	-	0	0	604I442MI45MI16M428I	OTU_97.33346	137580
H	33578	503	98.4	-	0	0	582I442MI45MI16M399I	OTU_97.33346	255367
H	49450	507	98.8	-	0	0	522I320M2I22MI74MD14MI37MD28MD9M396I	OTU_97.43329	131921
H	33578	507	98.4	-	0	0	582I317M2I25MI74MD14MI37MD28MD9M396I	OTU_97.43329	255367
H	49639	507	98.4	-	0	0	584I317M2I25MI74MD14MI37MD28MD9M418I	OTU_97.43329	128300
H	49450	505	99.0	-	0	0	522I147MD112MI152MI16MI36MI41M396I	OTU_97.36767	131921
H	33578	505	99.0	-	0	0	582I146MD117MI148MI16MI36MI41M396I	OTU_97.36767	255367
H	48890	505	99.2	-	0	0	604I147MD112MI152MI16MI36MI41M425I	OTU_97.36767	137580
H	33578	509	99.0	-	0	0	582I369MI58MD57MD23M396I	OTU_97.43302	255367
H	48890	509	99.2	-	0	0	604I369MI58MD57MD23M425I	OTU_97.43302	137580
H	49639	509	99.0	-	0	0	584I369MI58MD57MD23M418I	OTU_97.43302	128300
H	49639	506	98.8	-	0	0	584I259MI114MI60MI30MD42M418I	OTU_97.43913	128300
H	33578	506	98.8	-	0	0	582I259MI114MI60MI30MD42M396I	OTU_97.43913	255367
H	48890	506	99.0	-	0	0	604I259MI114MI60MI30MD42M425I	OTU_97.43913	137580
H	49352	512	98.0	-	0	0	578I256MD94MD18MI45MD52MD19MD23M416I	OTU_97.40705	133065
H	49366	512	98.0	-	0	0	604I258MD92MD18MI45MD52MD19MD23M424I	OTU_97.40705	132873
H	33578	512	98.4	-	0	0	582I258MD92MD18MI45MD52MD19MD23M396I	OTU_97.40705	255367
H	49639	513	98.1	-	0	0	584I317MI50MI33MD12MD7MD55MD9MD14MD10M417I	OTU_97.40448	128300
H	33578	513	98.1	-	0	0	582I317MI50MI33MD12MD7MD55MD9MD14MD10M395I	OTU_97.40448	255367
H	49450	513	98.1	-	0	0	522I317MI51MI32MD12MD7MD55MD9MD14MD10M395I	OTU_97.40448	131921
H	49639	506	99.4	-	0	0	584I259MI152MI95M418I	OTU_97.40726	128300
H	33578	506	99.4	-	0	0	582I259MI152MI95M396I	OTU_97.40726	255367
H	48890	506	99.6	-	0	0	604I263MI146MI97M425I	OTU_97.40726	137580
H	49639	511	98.8	-	0	0	584I435MI40MD12MD11MD10M417I	OTU_97.37831	128300
H	33578	511	98.8	-	0	0	582I435MI40MD12MD11MD10M395I	OTU_97.37831	255367
H	48890	511	99.0	-	0	0	604I435MI40MD12MD11MD10M424I	OTU_97.37831	137580
H	33578	512	98.0	-	0	0	582I259MI161MD12MI42MD8M2D15MD10M395I	OTU_97.43206	255367
H	48890	512	98.2	-	0	0	604I259MI161MD12MI42MD8M2D15MD10M424I	OTU_97.43206	137580
H	49639	512	98.0	-	0	0	584I259MI161MD12MI42MD8M2D15MD10M417I	OTU_97.43206	128300
H	49639	511	98.6	-	0	0	584I259MI159MD44MD10MD26MD9M418I	OTU_97.44037	128300
H	48890	511	98.8	-	0	0	604I263MI153MD46MD10MD26MD9M425I	OTU_97.44037	137580
H	33578	511	98.6	-	0	0	582I259MI159MD44MD10MD26MD9M396I	OTU_97.44037	255367
H	48890	515	97.7	-	0	0	604I438M2D9MD16MD6MD6MD10MD14MD8M426I	OTU_97.35870	137580
H	33578	515	97.5	-	0	0	582I438M2D9MD16MD6MD6MD10MD14MD8M397I	OTU_97.35870	255367
H	49450	515	97.5	-	0	0	522I438M2D9MD16MD6MD6MD10MD14MD8M397I	OTU_97.35870	131921
H	49639	507	98.8	-	0	0	584I259MI152MI22M2I26MD36MD10M417I	OTU_97.40130	128300
H	48890	507	99.0	-	0	0	604I263MI146MI24M2I26MD36MD10M424I	OTU_97.40130	137580
H	33578	507	98.8	-	0	0	582I259MI152MI22M2I26MD36MD10M395I	OTU_97.40130	255367
L	48950	1489	*	*	*	*	*	137043	*
H	48950	504	99.6	-	0	0	584I9MI495M400I	OTU_97.17402	137043
L	22787	1434	*	*	*	*	*	332720	*
H	22787	504	99.8	-	0	0	499I504M431I	OTU_97.17402	332720
L	28944	1434	*	*	*	*	*	290235	*
H	28944	504	99.8	-	0	0	499I504M431I	OTU_97.17402	290235
H	22787	509	99.2	-	0	0	499I509M426I	OTU_97.187	332720
L	35252	1396	*	*	*	*	*	242917	*
H	35252	509	99.2	-	0	0	583I509M304I	OTU_97.187	242917
H	28944	509	99.2	-	0	0	499I509M426I	OTU_97.187	290235
L	10348	1474	*	*	*	*	*	573035	*
H	10348	511	99.0	-	0	0	584I271MI35MI29MD29MI56MD10MD78M379I	OTU_97.508	573035
L	49254	1478	*	*	*	*	*	134470	*
H	49254	511	96.7	-	0	0	583I369MI50MD10MD80M385I	OTU_97.508	134470
L	76222	1480	*	*	*	*	*	3991527	*
H	76222	511	97.8	-	0	0	603I365MI56MD10MD78M367I	OTU_97.508	3991527
L	54080	1537	*	*	*	*	*	42538	*
H	54080	542	98.3	-	0	0	608I463MD12MD65M389I	OTU_97.497	42538
L	88681	1403	*	*	*	*	*	798253	*
H	88681	542	92.4	-	0	0	493I462MD13MD65M370I	OTU_97.497	798253
L	27185	1390	*	*	*	*	*	301109	*
H	27185	542	92.1	-	0	0	500I462MD13MD65M350I	OTU_97.497	301109
L	84123	1441	*	*	*	*	*	4349867	*
H	84123	547	98.7	-	0	0	518I432MI92M2D21M377I	OTU_97.406	4349867
L	28479	1391	*	*	*	*	*	292967	*
H	28479	547	92.9	-	0	0	504I430MI94M2D21M341I	OTU_97.406	292967
L	371	1537	*	*	*	*	*	1106654	*
H	371	547	91.8	-	0	0	610I430MI94M2D21M381I	OTU_97.406	1106654
L	55012	1439	*	*	*	*	*	15806	*
H	55012	525	98.9	-	0	0	565I414MD110M350I	OTU_97.300	15806
L	84771	1471	*	*	*	*	*	4357082	*
H	84771	525	97.0	-	0	0	582I414MD110M365I	OTU_97.300	4357082
L	70308	1488	*	*	*	*	*	818092	*
H	70308	525	96.8	-	0	0	617I414MD110M347I	OTU_97.300	818092
L	26381	1493	*	*	*	*	*	306647	*
H	26381	504	99.0	-	0	0	631I83MD224MI149MD46M359I	OTU_97.467	306647
L	88191	1385	*	*	*	*	*	4393181	*
H	88191	504	99.0	-	0	0	500I83MD226MI147MD46M382I	OTU_97.467	4393181
L	7468	1486	*	*	*	*	*	594001	*
H	7468	504	94.8	-	0	0	604I83MD226MI147MD16MD29M380I	OTU_97.467	594001
H	7468	503	97.8	-	0	0	604I61MI442M378I	OTU_97.551	594001
L	91000	1513	*	*	*	*	*	4422512	*
H	91000	503	98.0	-	0	0	631I57MI446M378I	OTU_97.551	4422512
H	26381	503	95.6	-	0	0	631I62MI410MI31M357I	OTU_97.551	306647
L	16781	1364	*	*	*	*	*	516022	*
H	16781	507	99.6	-	0	0	474I507M383I	OTU_97.39556	516022
L	15687	1363	*	*	*	*	*	529979	*
H	15687	507	99.0	-	0	0	493I507M363I	OTU_97.39556	529979
L	95381	1417	*	*	*	*	*	4468891	*
H	95381	507	99.4	-	0	0	552I12MI495M357I	OTU_97.39556	4468891
H	15687	516	98.6	-	0	0	493I516M354I	OTU_97.326	529979
H	16781	516	99.2	-	0	0	474I516M374I	OTU_97.326	516022
L	9435	1484	*	*	*	*	*	580008	*
H	9435	516	99.0	-	0	0	597I516M371I	OTU_97.326	580008
L	55016	1389	*	*	*	*	*	15728	*
H	55016	528	99.1	-	0	0	581I283MI24MI29MD191M279I	OTU_97.568	15728
L	18897	1371	*	*	*	*	*	367215	*
H	18897	528	97.7	-	0	0	492I20MI263MI24MI29MD191M349I	OTU_97.568	367215
L	95953	1490	*	*	*	*	*	4474997	*
H	95953	528	90.9	-	0	0	592I283MI24MI29MD101M5D85M374I	OTU_97.568	4474997
L	82686	1521	*	*	*	*	*	4335578	*
H	82686	528	99.1	-	0	0	622I528M371I	OTU_97.145	4335578
L	55160	1476	*	*	*	*	*	14159	*
H	55160	528	97.9	-	0	0	585I466MD61M364I	OTU_97.145	14159
L	79768	1481	*	*	*	*	*	4305261	*
H	79768	528	96.4	-	0	0	591I528M362I	OTU_97.145	4305261
H	82686	527	98.9	-	0	0	622I445MD81M373I	OTU_97.10943	4335578
H	55160	527	97.7	-	0	0	585I445MD20MD60M366I	OTU_97.10943	14159
L	71426	1434	*	*	*	*	*	3369303	*
H	71426	527	95.6	-	0	0	580I441MD85M328I	OTU_97.10943	3369303
H	82686	540	95.4	-	0	0	622I503M2D35M361I	OTU_97.34977	4335578
H	55160	540	94.6	-	0	0	585I465MD40M2D32M354I	OTU_97.34977	14159
H	79768	540	93.1	-	0	0	591I503M2D35M352I	OTU_97.34977	4305261
H	82686	528	98.9	-	0	0	622I405MI59MD63M371I	OTU_97.19505	4335578
H	55160	528	97.7	-	0	0	585I402MI63M2D61M364I	OTU_97.19505	14159
H	79768	528	96.2	-	0	0	591I405MI59MD63M362I	OTU_97.19505	4305261
H	82686	529	98.9	-	0	0	622I467MD61M371I	OTU_97.14939	4335578
H	55160	529	97.7	-	0	0	585I466M2D61M364I	OTU_97.14939	14159
H	71426	529	95.7	-	0	0	580I465MD63M326I	OTU_97.14939	3369303
L	55161	1481	*	*	*	*	*	14157	*
H	55161	531	99.4	-	0	0	592I370MI37MI124M356I	OTU_97.210	14157
L	23448	1391	*	*	*	*	*	327963	*
H	23448	531	95.3	-	0	0	501I410MI18M2I103M356I	OTU_97.210	327963
L	23454	1394	*	*	*	*	*	327927	*
H	23454	531	95.3	-	0	0	503I410MI18M2I103M357I	OTU_97.210	327927
H	55161	528	99.4	-	0	0	592I235MD131M2I139MI22M359I	OTU_97.15909	14157
L	21615	1390	*	*	*	*	*	341090	*
H	21615	528	93.8	-	0	0	501I233MD129MI66MI73MI26M359I	OTU_97.15909	341090
H	23448	528	95.5	-	0	0	501I233MD133MI62M2I73MI26M359I	OTU_97.15909	327963
L	77490	1478	*	*	*	*	*	787663	*
H	77490	537	99.3	-	0	0	591I60MD448MD27M352I	OTU_97.22312	787663
L	15596	1386	*	*	*	*	*	531206	*
H	15596	537	99.3	-	0	0	496I509MD27M354I	OTU_97.22312	531206
L	56626	1488	*	*	*	*	*	820843	*
H	56626	537	97.6	-	0	0	591I20MD10MD434MD39MD30M364I	OTU_97.22312	820843
H	77490	534	99.3	-	0	0	591I60MD345MD21MI106M354I	OTU_97.23462	787663
H	15596	534	99.3	-	0	0	496I406MD21MI106M356I	OTU_97.23462	531206
H	56626	534	97.6	-	0	0	591I20MD10MD374MD21MI38MD67M366I	OTU_97.23462	820843
H	77490	534	99.4	-	0	0	591I60MD473M354I	OTU_97.26500	787663
H	15596	534	99.4	-	0	0	496I534M356I	OTU_97.26500	531206
H	56626	534	97.8	-	0	0	591I20MD10MD434MD67M366I	OTU_97.26500	820843
H	77490	534	98.5	-	0	0	591I60MD261MI108MI17MD18MD67M354I	OTU_97.153	787663
H	15596	534	98.5	-	0	0	496I321MI111MI15MD18MD67M356I	OTU_97.153	531206
H	56626	534	96.8	-	0	0	591I20MD10MD289MI108MI18MD17M2D67M366I	OTU_97.153	820843
H	77490	533	99.4	-	0	0	591I60MD381MD10MD79M357I	OTU_97.8114	787663
H	15596	533	99.4	-	0	0	496I442MD10MD79M359I	OTU_97.8114	531206
H	56626	533	97.7	-	0	0	591I20MD10MD408MD12MD13MD65M369I	OTU_97.8114	820843
H	77490	536	98.7	-	0	0	591I60MD345MD31MD22M2D15MD57M357I	OTU_97.913	787663
H	15596	536	98.7	-	0	0	496I406MD31MD22M2D15MD57M359I	OTU_97.913	531206
H	56626	536	96.5	-	0	0	591I20MD10MD374MD31MD22M3D14MD57M369I	OTU_97.913	820843
L	72749	1533	*	*	*	*	*	3537764	*
H	72749	554	97.3	-	0	0	642I176MD299MD19MD57M340I	OTU_97.569	3537764
L	72222	1521	*	*	*	*	*	3472257	*
H	72222	554	94.8	-	0	0	637I174MD301MD19MD57M333I	OTU_97.569	3472257
L	34593	1493	*	*	*	*	*	247984	*
H	34593	554	94.2	-	0	0	610I57MI117MD301MD19MD57M331I	OTU_97.569	247984
L	34275	1397	*	*	*	*	*	250288	*
H	34275	547	97.4	-	0	0	611I433MI49MD25MD38M240I	OTU_97.176	250288
L	78696	1399	*	*	*	*	*	4294776	*
H	78696	547	96.7	-	0	0	508I342MI91MI49MD64M343I	OTU_97.176	4294776
L	96496	1545	*	*	*	*	*	4480246	*
H	96496	547	95.4	-	0	0	636I433MI49MD25MD38M363I	OTU_97.176	4480246
H	34275	550	97.3	-	0	0	611I438MD70MD14M2D24M240I	OTU_97.9286	250288
L	91639	1390	*	*	*	*	*	4429031	*
H	91639	550	96.9	-	0	0	507I87MD350MD70MD14M2D24M338I	OTU_97.9286	4429031
H	96496	550	94.9	-	0	0	636I438MD70MD14M2D24M363I	OTU_97.9286	4480246
H	34275	551	97.1	-	0	0	611I436MD58MD14MD8MD9M2D20M241I	OTU_97.44970	250288
H	91639	551	96.7	-	0	0	507I87MD348MD58MD14MD8MD9M2D20M339I	OTU_97.44970	4429031
H	78696	551	96.0	-	0	0	508I342MI94MD57MD15MD18M2D20M344I	OTU_97.44970	4294776
L	1077	1351	*	*	*	*	*	1044611	*
H	1077	525	99.6	-	0	0	488I425MI81MD9MI9M337I	OTU_97.362	1044611
H	96496	525	94.5	-	0	0	636I425M2I81MD9MI9M382I	OTU_97.362	4480246
H	34275	525	95.0	-	0	0	611I425M2I81MD9MI9M259I	OTU_97.362	250288
L	88713	1539	*	*	*	*	*	4398594	*
H	88713	545	98.9	-	0	0	641I457MD87M354I	OTU_97.330	4398594
L	89449	1530	*	*	*	*	*	4406781	*
H	89449	545	98.7	-	0	0	640I457MD87M346I	OTU_97.330	4406781
L	59418	1450	*	*	*	*	*	1140784	*
H	59418	545	95.2	-	0	0	585I62MD362M3D30MD86M325I	OTU_97.330	1140784
L	7385	1507	*	*	*	*	*	606927	*
H	7385	525	99.0	-	0	0	637I64M2I386MD10MD63M345I	OTU_97.207	606927
L	13544	1330	*	*	*	*	*	547714	*
H	13544	525	97.7	-	0	0	489I64M2I382MD14MD63M316I	OTU_97.207	547714
L	49547	1363	*	*	*	*	*	130402	*
H	49547	525	97.1	-	0	0	524I64M2I382MD14MD63M314I	OTU_97.207	130402
L	75340	1453	*	*	*	*	*	3878210	*
H	75340	537	99.4	-	0	0	583I59MI359MD105MI13M332I	OTU_97.92	3878210
L	89262	1548	*	*	*	*	*	4404577	*
H	89262	537	98.7	-	0	0	565I59MI174MD84MI97MD26MI82MI13M444I	OTU_97.92	4404577
L	15505	1419	*	*	*	*	*	532521	*
H	15505	537	98.7	-	0	0	635I59MI359MD105MI13M246I	OTU_97.92	532521
H	75340	532	99.2	-	0	0	583I506MD25M339I	OTU_97.14340	3878210
H	89262	532	98.5	-	0	0	565I234MD84MI123MI61MD28M451I	OTU_97.14340	4404577
H	15505	532	98.5	-	0	0	635I503MD28M253I	OTU_97.14340	532521
H	75340	529	99.2	-	0	0	583I59MI306MI44MD38MI81M339I	OTU_97.3326	3878210
H	15505	529	98.5	-	0	0	635I59MI306MI44MD38MI81M253I	OTU_97.3326	532521
L	95830	1479	*	*	*	*	*	4473664	*
H	95830	529	98.5	-	0	0	601I59MI306MI44MD38MI81M347I	OTU_97.3326	4473664
H	75340	531	99.2	-	0	0	583I59MI463MD8M339I	OTU_97.26568	3878210
H	15505	531	98.5	-	0	0	635I59MI459MD12M253I	OTU_97.26568	532521
H	95830	531	98.5	-	0	0	601I59MI459MD12M347I	OTU_97.26568	4473664
H	75340	534	99.3	-	0	0	583I411MD70MI27MD24M337I	OTU_97.19857	3878210
H	15505	534	98.5	-	0	0	635I411MD70MI27MD24M251I	OTU_97.19857	532521
H	95830	534	98.5	-	0	0	601I411MD70MI27MD24M345I	OTU_97.19857	4473664
H	75340	534	99.4	-	0	0	583I466MD67M337I	OTU_97.33021	3878210
H	89262	534	98.7	-	0	0	565I234MD84MI123MI22MD69M449I	OTU_97.33021	4404577
H	15505	534	98.7	-	0	0	635I466MD67M251I	OTU_97.33021	532521
H	75340	533	99.2	-	0	0	583I59MI381MD23MD60MI8M337I	OTU_97.27900	3878210
H	15505	533	98.5	-	0	0	635I59MI381MD23MD60MI8M251I	OTU_97.27900	532521
H	89262	533	98.3	-	0	0	565I59MI174MD84MI146MD60MI8M449I	OTU_97.27900	4404577
H	75340	531	99.6	-	0	0	583I481MI42MI8M337I	OTU_97.26542	3878210
H	95830	531	98.9	-	0	0	601I481MI42MI8M345I	OTU_97.26542	4473664
H	15505	531	98.9	-	0	0	635I481MI42MI8M251I	OTU_97.26542	532521
H	75340	535	99.3	-	0	0	583I507MD27M336I	OTU_97.44329	3878210
H	15505	535	98.5	-	0	0	635I507MD27M250I	OTU_97.44329	532521
H	95830	535	98.5	-	0	0	601I507MD27M344I	OTU_97.44329	4473664
H	75340	537	99.6	-	0	0	583I59MI408MD69M333I	OTU_97.6437	3878210
H	89262	537	98.9	-	0	0	565I59MI174MD84MI123MI24MD71M445I	OTU_97.6437	4404577
H	95830	537	98.9	-	0	0	601I59MI408MD69M341I	OTU_97.6437	4473664
H	75340	539	97.6	-	0	0	583I432MD8MD22M2D44MD20MD7M337I	OTU_97.27554	3878210
H	15505	539	96.8	-	0	0	635I432MD8MD22M2D44MD20MD7M251I	OTU_97.27554	532521
H	95830	539	96.8	-	0	0	601I432MD8MD22M2D44MD20MD7M345I	OTU_97.27554	4473664
L	17818	1344	*	*	*	*	*	494906	*
H	17818	516	99.0	-	0	0	483I188MI219MI26MD82M344I	OTU_97.13454	494906
L	91653	1418	*	*	*	*	*	4429335	*
H	91653	516	98.8	-	0	0	577I188MI218MI27MD82M324I	OTU_97.13454	4429335
L	42818	1371	*	*	*	*	*	183158	*
H	42818	516	98.1	-	0	0	589I188MI219MI26MD82M265I	OTU_97.13454	183158
L	88584	1386	*	*	*	*	*	4397098	*
H	88584	527	96.8	-	0	0	606I152MD253M2D54MD30MD33M258I	OTU_97.14572	4397098
H	17818	527	97.3	-	0	0	483I406M2D54MD31MD32M338I	OTU_97.14572	494906
H	91653	527	97.2	-	0	0	577I406M2D54MD31MD32M318I	OTU_97.14572	4429335
H	91653	529	96.4	-	0	0	577I377MD24MD13MD12MD9MD68MD20M318I	OTU_97.585	4429335
H	17818	529	96.6	-	0	0	483I377MD24MD13MD12MD9MD68MD20M338I	OTU_97.585	494906
H	88584	529	96.0	-	0	0	606I152MD224MD24MD13MD12MD9MD68MD20M258I	OTU_97.585	4397098
H	17818	519	98.7	-	0	0	483I435MD83M343I	OTU_97.403	494906
L	987	1346	*	*	*	*	*	1053898	*
H	987	519	98.5	-	0	0	483I435MD83M345I	OTU_97.403	1053898
L	66586	1435	*	*	*	*	*	2772151	*
H	66586	519	98.3	-	0	0	592I435MD83M325I	OTU_97.403	2772151
H	17818	521	98.5	-	0	0	483I406MD114M341I	OTU_97.34993	494906
H	91653	521	98.3	-	0	0	577I401MD119M321I	OTU_97.34993	4429335
H	66586	521	98.1	-	0	0	592I406MD114M323I	OTU_97.34993	2772151
H	17818	521	98.5	-	0	0	483I188MI217MD100MD14M341I	OTU_97.33297	494906
H	987	521	98.3	-	0	0	483I192MI213MD100MD14M343I	OTU_97.33297	1053898
H	88584	521	97.9	-	0	0	606I153MD34MI217MD100MD14M261I	OTU_97.33297	4397098
H	987	518	98.8	-	0	0	483I408MI98MD11M345I	OTU_97.35927	1053898
H	17818	518	99.0	-	0	0	483I408MI98MD11M343I	OTU_97.35927	494906
H	91653	518	98.8	-	0	0	577I407MI99MD11M323I	OTU_97.35927	4429335
H	42818	519	99.4	-	0	0	589I406MD92MI20M263I	OTU_97.28516	183158
L	52581	1431	*	*	*	*	*	83803	*
H	52581	519	99.4	-	0	0	564I406MD92MI20M348I	OTU_97.28516	83803
L	17727	1327	*	*	*	*	*	503406	*
H	17727	519	99.8	-	0	0	483I406MD92MI20M325I	OTU_97.28516	503406
H	17818	521	98.8	-	0	0	483I400M2D119M342I	OTU_97.25213	494906
H	91653	521	98.7	-	0	0	577I400M2D119M322I	OTU_97.25213	4429335
H	66586	521	98.5	-	0	0	592I400M2D119M324I	OTU_97.25213	2772151
H	88584	525	97.1	-	0	0	606I152MD214MD33M2D97M2D14MD8M262I	OTU_97.87	4397098
H	17818	525	97.3	-	0	0	483I367MD33M2D97M2D14MD8M342I	OTU_97.87	494906
H	91653	525	97.1	-	0	0	577I367MD33M2D97M2D14MD8M322I	OTU_97.87	4429335
H	17818	519	99.2	-	0	0	483I188MI217MD113M342I	OTU_97.39482	494906
H	88584	519	98.7	-	0	0	606I153MD34MI217MD113M262I	OTU_97.39482	4397098
H	52581	519	98.3	-	0	0	564I192MI213MD113M348I	OTU_97.39482	83803
L	691	1356	*	*	*	*	*	1086889	*
H	691	513	98.8	-	0	0	487I309MD98MI105M356I	OTU_97.323	1086889
L	17716	1356	*	*	*	*	*	505670	*
H	17716	513	98.8	-	0	0	487I309MD98MI105M356I	OTU_97.323	505670
L	2325	1356	*	*	*	*	*	902711	*
H	2325	513	97.5	-	0	0	487I308MD99MI105M356I	OTU_97.323	902711
L	17721	1363	*	*	*	*	*	505541	*
H	17721	514	98.4	-	0	0	494I448MD12MD52M357I	OTU_97.638	505541
L	59536	1489	*	*	*	*	*	755148	*
H	59536	514	98.6	-	0	0	613I448MD12MD52M364I	OTU_97.638	755148
L	2340	1362	*	*	*	*	*	901730	*
H	2340	514	96.5	-	0	0	493I448MD12MD52M357I	OTU_97.638	901730
L	1200	1348	*	*	*	*	*	1029165	*
H	1200	538	99.4	-	0	0	485I427MI25MI86M323I	OTU_97.1696	1029165
L	84084	1378	*	*	*	*	*	4349519	*
H	84084	538	99.4	-	0	0	608I427MI25MI86M230I	OTU_97.1696	4349519
L	18210	1350	*	*	*	*	*	426372	*
H	18210	538	97.8	-	0	0	485I64MI363MI25MI86M324I	OTU_97.1696	426372
L	1994	1349	*	*	*	*	*	937813	*
H	1994	541	98.7	-	0	0	485I443MD15MD81M325I	OTU_97.4441	937813
L	17725	1351	*	*	*	*	*	504674	*
H	17725	541	98.7	-	0	0	487I443MD15MD81M325I	OTU_97.4441	504674
L	1166	1349	*	*	*	*	*	1033679	*
H	1166	541	97.0	-	0	0	486I64MD378MD15MD81M325I	OTU_97.4441	1033679
H	1994	534	99.1	-	0	0	485I534M330I	OTU_97.7961	937813
H	17725	534	99.1	-	0	0	487I534M330I	OTU_97.7961	504674
L	19278	1480	*	*	*	*	*	360635	*
H	19278	534	96.8	-	0	0	617I64MD469M330I	OTU_97.7961	360635
H	1994	540	98.7	-	0	0	485I471MD68M325I	OTU_97.1094	937813
H	17725	540	98.7	-	0	0	487I471MD68M325I	OTU_97.1094	504674
L	37263	1481	*	*	*	*	*	224222	*
H	37263	540	96.5	-	0	0	617I64MD406MD68M326I	OTU_97.1094	224222
H	1994	538	99.3	-	0	0	485I449MI89M325I	OTU_97.33039	937813
H	17725	538	99.3	-	0	0	487I449MI89M325I	OTU_97.33039	504674
L	84083	1435	*	*	*	*	*	4349518	*
H	84083	538	97.0	-	0	0	551I64MD384MI89M346I	OTU_97.33039	4349518
H	1994	542	98.3	-	0	0	485I399MI52MD10MD44MD34M324I	OTU_97.9093	937813
H	17725	542	98.3	-	0	0	487I399MI52MD10MD44MD34M324I	OTU_97.9093	504674
H	84083	542	96.1	-	0	0	551I64MD334MI52MD10MD44MD34M345I	OTU_97.9093	4349518
H	1994	538	98.3	-	0	0	485I399MI49M2I55MD17MD16M325I	OTU_97.45121	937813
H	17725	538	98.9	-	0	0	487I399MI45MI11MI48MD17MD16M325I	OTU_97.45121	504674
L	17993	1348	*	*	*	*	*	451449	*
H	17993	538	96.5	-	0	0	485I64MD334MI45MI11MI48MD17MD16M325I	OTU_97.45121	451449
H	1994	541	98.2	-	0	0	485I257MD152MI58MD42MD29M325I	OTU_97.2488	937813
H	17725	541	98.2	-	0	0	487I257MD152MI58MD42MD29M325I	OTU_97.2488	504674
H	37263	541	95.9	-	0	0	617I64MD192MD152MI58MD42MD29M326I	OTU_97.2488	224222
H	1994	541	98.0	-	0	0	485I399MI58MD48MD34M324I	OTU_97.14521	937813
H	17725	541	98.0	-	0	0	487I399MI58MD48MD34M324I	OTU_97.14521	504674
H	19278	541	95.7	-	0	0	617I64MD334MI58MD48MD34M324I	OTU_97.14521	360635
H	1994	537	98.3	-	0	0	485I428MI13M2I66MI30M323I	OTU_97.45380	937813
H	17725	537	98.3	-	0	0	487I428MI13M2I66MI30M323I	OTU_97.45380	504674
H	17993	537	95.9	-	0	0	485I64MD363MI13M2I66MI30M323I	OTU_97.45380	451449
H	1994	543	98.9	-	0	0	485I428MI39MD70M3I5M318I	OTU_97.9122	937813
H	17725	543	98.9	-	0	0	487I428MI39MD70M3I5M318I	OTU_97.9122	504674
H	1166	543	97.2	-	0	0	486I64MD363MI39MD70M3I5M318I	OTU_97.9122	1033679
H	1994	539	99.3	-	0	0	485I539M325I	OTU_97.7723	937813
H	17725	539	99.3	-	0	0	487I539M325I	OTU_97.7723	504674
H	17993	539	96.8	-	0	0	485I64MD474M325I	OTU_97.7723	451449
H	1994	538	98.7	-	0	0	485I404MI20MI19MI95M323I	OTU_97.21075	937813
H	17725	538	98.7	-	0	0	487I404MI20MI19MI95M323I	OTU_97.21075	504674
H	17993	538	96.5	-	0	0	485I64MD339MI20MI19MI95M323I	OTU_97.21075	451449
H	1994	539	98.0	-	0	0	485I235MD164MI139M325I	OTU_97.85	937813
H	17725	539	98.0	-	0	0	487I235MD164MI139M325I	OTU_97.85	504674
H	17993	539	95.5	-	0	0	485I64MD170MD164MI139M325I	OTU_97.85	451449
H	1994	542	97.8	-	0	0	485I435MD57MD22MD25M325I	OTU_97.4647	937813
H	17725	542	97.8	-	0	0	487I435MD57MD22MD25M325I	OTU_97.4647	504674
H	84083	542	95.6	-	0	0	551I64MD370MD57MD22MD25M346I	OTU_97.4647	4349518
H	1994	539	98.5	-	0	0	485I449M2I90M323I	OTU_97.11893	937813
H	17725	539	98.3	-	0	0	487I449M2I90M323I	OTU_97.11893	504674
H	37263	539	96.1	-	0	0	617I64MD384M2I90M324I	OTU_97.11893	224222
H	17725	540	98.1	-	0	0	487I450M2D88M326I	OTU_97.3055	504674
H	1994	540	98.3	-	0	0	485I454M2D84M326I	OTU_97.3055	937813
H	37263	540	95.9	-	0	0	617I64MD385M2D88M327I	OTU_97.3055	224222
H	1994	540	97.4	-	0	0	485I399MI141M323I	OTU_97.724	937813
H	17725	540	97.4	-	0	0	487I399MI141M323I	OTU_97.724	504674
H	1166	540	95.7	-	0	0	486I64MD334MI141M323I	OTU_97.724	1033679
H	17725	545	97.6	-	0	0	487I399MI45MI45M2D15MD8MD9M2D18M323I	OTU_97.10627	504674
H	1994	545	96.5	-	0	0	485I399MI45MI45M2D15MD8MD9M2D18M323I	OTU_97.10627	937813
H	1166	545	95.6	-	0	0	486I64MD334MI45MI45M2D15MD8MD9M2D18M323I	OTU_97.10627	1033679
H	17725	540	98.9	-	0	0	487I460MD11MD35MD31M327I	OTU_97.31367	504674
H	1994	540	97.8	-	0	0	485I458MD13MD35MD31M327I	OTU_97.31367	937813
H	19278	540	96.7	-	0	0	617I64MD395MD11MD35MD31M327I	OTU_97.31367	360635
H	17725	538	99.1	-	0	0	487I428MI13M2I97M323I	OTU_97.41599	504674
H	1994	538	98.0	-	0	0	485I428MI13M2I97M323I	OTU_97.41599	937813
H	19278	538	96.8	-	0	0	617I64MD363MI13M2I97M323I	OTU_97.41599	360635
H	37263	552	96.6	-	0	0	617I311MD112M2D20MD23MD42M3D29M3I7M317I	OTU_97.6206	224222
H	17993	552	96.9	-	0	0	485I317MD106M2D20MD23MD42M3D29M3I7M316I	OTU_97.6206	451449
L	17730	1348	*	*	*	*	*	503387	*
H	17730	552	96.0	-	0	0	485I61MD249MD112M2D20MD23MD42M3D29M3I7M317I	OTU_97.6206	503387
L	19020	1481	*	*	*	*	*	365056	*
H	19020	551	98.4	-	0	0	617I457MD80M3D10M317I	OTU_97.2694	365056
H	37263	551	98.4	-	0	0	617I457MD80M3D10M317I	OTU_97.2694	224222
H	17730	551	97.8	-	0	0	485I61MD395MD80M3D10M317I	OTU_97.2694	503387
H	17993	541	98.9	-	0	0	485I319MI104MI118M320I	OTU_97.914	451449
H	19020	541	97.8	-	0	0	617I318MI105MI118M321I	OTU_97.914	365056
H	37263	541	98.2	-	0	0	617I318MI105MI118M321I	OTU_97.914	224222
H	19020	540	98.9	-	0	0	617I427MI16MI92M3I5M319I	OTU_97.44357	365056
H	37263	540	99.3	-	0	0	617I427MI16MI92M3I5M319I	OTU_97.44357	224222
L	18579	1348	*	*	*	*	*	383714	*
H	18579	540	99.3	-	0	0	485I427MI16MI92M3I5M318I	OTU_97.44357	383714
H	17993	540	99.6	-	0	0	485I427MI25MI83M3I5M318I	OTU_97.21220	451449
H	18579	540	99.3	-	0	0	485I427MI25MI83M3I5M318I	OTU_97.21220	383714
H	19020	540	98.9	-	0	0	617I427MI25MI83M3I5M319I	OTU_97.21220	365056
H	19020	543	98.7	-	0	0	617I470MD67M3I5M319I	OTU_97.69	365056
H	18579	543	99.1	-	0	0	485I470MD67M3I5M318I	OTU_97.69	383714
H	37263	543	99.1	-	0	0	617I470MD67M3I5M319I	OTU_97.69	224222
H	19020	534	97.0	-	0	0	617I318MI14MI60M2I7M2I19MI16M2I62MD37M322I	OTU_97.783	365056
H	37263	534	97.4	-	0	0	617I318MI14MI60M2I7M2I19MI16M2I62MD37M322I	OTU_97.783	224222
H	17993	534	97.8	-	0	0	485I319MI13MI60M2I7M2I19MI16M2I62MD37M321I	OTU_97.783	451449
H	17993	537	98.3	-	0	0	485I427MI13M2I97M323I	OTU_97.44605	451449
H	18579	537	98.3	-	0	0	485I427MI13M2I97M323I	OTU_97.44605	383714
H	19020	537	97.8	-	0	0	617I427MI13M2I97M324I	OTU_97.44605	365056
H	19020	536	97.4	-	0	0	617I427MI13M2I10MI86M324I	OTU_97.8498	365056
H	17993	536	98.1	-	0	0	485I427MI13M2I10MI86M323I	OTU_97.8498	451449
H	18579	536	97.8	-	0	0	485I427MI13M2I10MI86M323I	OTU_97.8498	383714
H	19020	544	98.0	-	0	0	617I470MD73M321I	OTU_97.5262	365056
H	18579	544	98.5	-	0	0	485I470MD73M320I	OTU_97.5262	383714
H	37263	544	98.3	-	0	0	617I470MD73M321I	OTU_97.5262	224222
H	17993	542	99.3	-	0	0	485I427MI77MD32M3I5M318I	OTU_97.28843	451449
H	37263	542	99.1	-	0	0	617I427MI77MD32M3I5M319I	OTU_97.28843	224222
H	19020	542	98.7	-	0	0	617I427MI77MD32M3I5M319I	OTU_97.28843	365056
H	17993	548	97.8	-	0	0	485I459MD12MD32MD42M318I	OTU_97.21010	451449
H	18579	548	97.8	-	0	0	485I459MD12MD32MD42M318I	OTU_97.21010	383714
H	19020	548	97.3	-	0	0	617I459MD12MD32MD42M319I	OTU_97.21010	365056
H	17993	547	98.5	-	0	0	485I524MD13M14I9M303I	OTU_97.287	451449
H	19020	547	98.0	-	0	0	617I524MD13M14I9M304I	OTU_97.287	365056
H	18579	547	98.5	-	0	0	485I524MD13M14I9M303I	OTU_97.287	383714
L	54514	1481	*	*	*	*	*	30062	*
H	54514	534	99.4	-	0	0	603I47MD349MI45MI92M343I	OTU_97.5891	30062
L	18269	1347	*	*	*	*	*	419366	*
H	18269	534	99.1	-	0	0	485I397MI45MI92M326I	OTU_97.5891	419366
L	18227	1347	*	*	*	*	*	424038	*
H	18227	534	99.3	-	0	0	485I397MI45MI92M326I	OTU_97.5891	424038
L	17737	1346	*	*	*	*	*	503138	*
H	17737	541	99.8	-	0	0	483I427MI109M3I5M318I	OTU_97.262	503138
L	17734	1348	*	*	*	*	*	503236	*
H	17734	541	99.8	-	0	0	485I427MI109M3I5M318I	OTU_97.262	503236
L	19182	1480	*	*	*	*	*	362308	*
H	19182	541	99.4	-	0	0	617I427MI109M3I5M318I	OTU_97.262	362308
L	96156	1449	*	*	*	*	*	4476950	*
H	96156	538	98.3	-	0	0	598I440M2I18MD79M312I	OTU_97.256	4476950
L	17853	1423	*	*	*	*	*	471159	*
H	17853	538	98.3	-	0	0	640I440M2I18MD79M244I	OTU_97.256	471159
L	72683	1347	*	*	*	*	*	1097113	*
H	72683	538	98.0	-	0	0	485I440M2I18MD79M323I	OTU_97.256	1097113
L	2809	1530	*	*	*	*	*	851704	*
H	2809	541	99.4	-	0	0	636I462MD78M354I	OTU_97.4164	851704
L	79576	1488	*	*	*	*	*	4303213	*
H	79576	541	98.5	-	0	0	601I458MD82M347I	OTU_97.4164	4303213
L	86663	1433	*	*	*	*	*	4377418	*
H	86663	541	98.9	-	0	0	582I462MD78M311I	OTU_97.4164	4377418
H	2809	540	99.3	-	0	0	636I315MI131MI10MD13MD69M354I	OTU_97.45085	851704
H	86663	540	98.9	-	0	0	582I314MI134MI8MD13MD69M311I	OTU_97.45085	4377418
L	52223	1506	*	*	*	*	*	92329	*
H	52223	540	98.7	-	0	0	622I310MI136MI10MD13MD69M344I	OTU_97.45085	92329
H	2809	533	99.1	-	0	0	636I462MD43MD26M363I	OTU_97.4921	851704
H	79576	533	98.1	-	0	0	601I461MD44MD26M356I	OTU_97.4921	4303213
H	86663	533	98.9	-	0	0	582I462MD43MD26M320I	OTU_97.4921	4377418
H	86663	539	95.7	-	0	0	582I439MI52M4D44M315I	OTU_97.9754	4377418
H	2809	539	95.2	-	0	0	636I439MI52M4D44M358I	OTU_97.9754	851704
L	72061	1516	*	*	*	*	*	3452790	*
H	72061	539	95.7	-	0	0	632I439MI52M2D12M2D32M348I	OTU_97.9754	3452790
H	86663	538	99.3	-	0	0	582I368MD90MD49MD28M316I	OTU_97.44401	4377418
H	2809	538	98.7	-	0	0	636I368MD90MD49MD28M359I	OTU_97.44401	851704
H	72061	538	98.7	-	0	0	632I368MD90MD49MD28M349I	OTU_97.44401	3452790
H	86663	529	99.2	-	0	0	582I529M322I	OTU_97.30479	4377418
L	59178	1434	*	*	*	*	*	1866742	*
H	59178	529	98.7	-	0	0	587I529M318I	OTU_97.30479	1866742
H	2809	529	98.7	-	0	0	636I529M365I	OTU_97.30479	851704
H	86663	534	98.9	-	0	0	582I409MD98MD25M319I	OTU_97.1054	4377418
H	72061	534	98.3	-	0	0	632I409MD98MD25M352I	OTU_97.1054	3452790
H	2809	534	98.3	-	0	0	636I409MD98MD25M362I	OTU_97.1054	851704
H	86663	533	99.2	-	0	0	582I462MD45MD24M320I	OTU_97.2284	4377418
H	72061	533	98.7	-	0	0	632I458MD49MD24M353I	OTU_97.2284	3452790
H	2809	533	98.7	-	0	0	636I462MD45MD24M363I	OTU_97.2284	851704
H	86663	533	99.2	-	0	0	582I507MD17MD7M320I	OTU_97.9159	4377418
H	2809	533	98.7	-	0	0	636I507MD17MD7M363I	OTU_97.9159	851704
H	59178	533	98.7	-	0	0	587I507MD17MD7M316I	OTU_97.9159	1866742
H	86663	532	99.2	-	0	0	582I438MD69MD10MI13M320I	OTU_97.24495	4377418
H	2809	532	98.7	-	0	0	636I438MD69MD10MI13M363I	OTU_97.24495	851704
H	72061	532	98.7	-	0	0	632I438MD69MD10MI13M353I	OTU_97.24495	3452790
H	86663	543	98.0	-	0	0	582I414MD48M2D45MD32M312I	OTU_97.2947	4377418
H	72061	543	97.4	-	0	0	632I414MD44M2D49MD32M345I	OTU_97.2947	3452790
H	2809	543	97.4	-	0	0	636I414MD48M2D45MD32M355I	OTU_97.2947	851704
H	86663	541	99.3	-	0	0	582I344MD103MI10MD49MD32M312I	OTU_97.836	4377418
H	72061	541	98.7	-	0	0	632I344MD103MI10MD49MD32M345I	OTU_97.836	3452790
H	79576	541	98.2	-	0	0	601I342MD107MI8MD49MD32M348I	OTU_97.836	4303213
H	86663	543	98.9	-	0	0	582I453MD5MD47MD35M311I	OTU_97.1137	4377418
H	72061	543	97.8	-	0	0	632I456M2D49MD35M344I	OTU_97.1137	3452790
H	2809	543	98.3	-	0	0	636I453MD5MD47MD35M354I	OTU_97.1137	851704
H	86663	537	99.4	-	0	0	582I405MD85MD45M316I	OTU_97.21660	4377418
H	72061	537	98.9	-	0	0	632I405MD85MD45M349I	OTU_97.21660	3452790
H	2809	537	98.9	-	0	0	636I405MD85MD45M359I	OTU_97.21660	851704
H	72061	535	98.5	-	0	0	632I313MI144MD77M349I	OTU_97.23799	3452790
H	86663	535	99.1	-	0	0	582I313MI144MD77M316I	OTU_97.23799	4377418
H	79576	535	98.1	-	0	0	601I312MI145MD77M352I	OTU_97.23799	4303213
H	86663	535	99.4	-	0	0	582I344MD114MD40MI18MI17M316I	OTU_97.10081	4377418
H	2809	535	98.9	-	0	0	636I342MD120MD36MI18MI17M359I	OTU_97.10081	851704
H	72061	535	98.9	-	0	0	632I344MD114MD41MI17MI17M349I	OTU_97.10081	3452790
H	2809	541	99.3	-	0	0	636I462MD78M354I	OTU_97.107	851704
H	79576	541	98.3	-	0	0	601I458MD82M347I	OTU_97.107	4303213
H	86663	541	99.1	-	0	0	582I462MD78M311I	OTU_97.107	4377418
H	86663	533	97.7	-	0	0	582I239MI112MD53MD9MD117M320I	OTU_97.44786	4377418
H	59178	533	97.4	-	0	0	587I239MI112MD53MD9MD117M316I	OTU_97.44786	1866742
H	72061	533	97.2	-	0	0	632I239MI112MD53MD9MD117M353I	OTU_97.44786	3452790
H	2809	542	99.1	-	0	0	636I507MD10MI24M352I	OTU_97.4225	851704
H	52223	542	98.5	-	0	0	622I507MD10MI24M342I	OTU_97.4225	92329
H	86663	542	98.5	-	0	0	582I507MD10MI24M309I	OTU_97.4225	4377418
L	89460	1318	*	*	*	*	*	1079742	*
H	89460	540	99.6	-	0	0	484I540M294I	OTU_97.114	1079742
L	70328	1391	*	*	*	*	*	745556	*
H	70328	540	99.6	-	0	0	541I540M310I	OTU_97.114	745556
L	95287	1351	*	*	*	*	*	1096610	*
H	95287	540	99.3	-	0	0	484I540M327I	OTU_97.114	1096610
L	61800	1349	*	*	*	*	*	895653	*
H	61800	540	99.4	-	0	0	485I540M324I	OTU_97.44111	895653
H	95287	540	99.4	-	0	0	484I540M327I	OTU_97.44111	1096610
L	17733	1348	*	*	*	*	*	503315	*
H	17733	540	99.4	-	0	0	484I540M324I	OTU_97.44111	503315
H	17733	541	99.1	-	0	0	484I449MI24MD33MD33M324I	OTU_97.16543	503315
H	61800	541	99.1	-	0	0	485I449MI24MD33MD33M324I	OTU_97.16543	895653
H	95287	541	99.1	-	0	0	484I449MI24MD33MD33M327I	OTU_97.16543	1096610
H	89460	531	99.6	-	0	0	484I531M303I	OTU_97.45190	1079742
H	70328	531	99.6	-	0	0	541I531M319I	OTU_97.45190	745556
H	95287	531	99.2	-	0	0	484I531M336I	OTU_97.45190	1096610
L	54096	1493	*	*	*	*	*	42091	*
H	54096	534	99.4	-	0	0	592I464MD69M368I	OTU_97.9844	42091
L	80258	1418	*	*	*	*	*	4310024	*
H	80258	534	98.3	-	0	0	499I534M385I	OTU_97.9844	4310024
L	28443	1446	*	*	*	*	*	293191	*
H	28443	534	96.6	-	0	0	553I534M359I	OTU_97.9844	293191
H	54096	537	98.7	-	0	0	592I409MD55MD71M366I	OTU_97.237	42091
H	80258	537	97.8	-	0	0	499I409MD127M383I	OTU_97.237	4310024
H	28443	537	95.9	-	0	0	553I409MD127M357I	OTU_97.237	293191
L	41974	1368	*	*	*	*	*	187767	*
H	41974	531	99.1	-	0	0	499I283MD167M2I9M2I71M335I	OTU_97.304	187767
L	59891	1424	*	*	*	*	*	1945397	*
H	59891	531	99.1	-	0	0	574I283MD167M2I9M2I71M316I	OTU_97.304	1945397
L	42807	1365	*	*	*	*	*	183202	*
H	42807	531	98.9	-	0	0	495I122MI159MD169M2I9M2I71M335I	OTU_97.304	183202
L	44156	1393	*	*	*	*	*	176062	*
H	44156	539	99.6	-	0	0	500I539M354I	OTU_97.314	176062
L	40016	1389	*	*	*	*	*	198118	*
H	40016	539	99.4	-	0	0	501I73MI466M348I	OTU_97.314	198118
L	41938	1390	*	*	*	*	*	187973	*
H	41938	539	99.6	-	0	0	500I539M351I	OTU_97.314	187973
L	41400	1378	*	*	*	*	*	190920	*
H	41400	537	98.1	-	0	0	500I373MD37MD55MI70M342I	OTU_97.177	190920
L	40341	1382	*	*	*	*	*	196318	*
H	40341	537	98.0	-	0	0	500I373MD37MD55MI70M346I	OTU_97.177	196318
L	40643	1403	*	*	*	*	*	194792	*
H	40643	537	98.0	-	0	0	500I372MD38MD55MI70M367I	OTU_97.177	194792
L	82137	1518	*	*	*	*	*	4329788	*
H	82137	548	99.3	-	0	0	633I435MI113M336I	OTU_97.234	4329788
L	75007	1490	*	*	*	*	*	818742	*
H	75007	548	93.2	-	0	0	604I432MI116M337I	OTU_97.234	818742
L	39247	1483	*	*	*	*	*	203737	*
H	39247	548	92.7	-	0	0	599I48MI381MI119M334I	OTU_97.234	203737
H	82137	545	99.4	-	0	0	633I435M2I34MD75M339I	OTU_97.41831	4329788
H	75007	545	93.4	-	0	0	604I431M2I38MD75M340I	OTU_97.41831	818742
H	39247	545	93.0	-	0	0	599I48MI387M2I34MD75M337I	OTU_97.41831	203737
L	91943	1373	*	*	*	*	*	4432435	*
H	91943	529	98.1	-	0	0	501I505M3D21M346I	OTU_97.6389	4432435
L	72060	1509	*	*	*	*	*	3452788	*
H	72060	529	93.4	-	0	0	630I65MI440M3D21M352I	OTU_97.6389	3452788
L	1017	1341	*	*	*	*	*	1051082	*
H	1017	529	93.4	-	0	0	480I505M3D21M335I	OTU_97.6389	1051082
H	91943	526	99.2	-	0	0	501I451MD74M347I	OTU_97.7999	4432435
H	72060	526	94.5	-	0	0	630I65MI384MD76M353I	OTU_97.7999	3452788
H	1017	526	94.5	-	0	0	480I449MD76M336I	OTU_97.7999	1051082
H	91943	527	99.8	-	0	0	501I455MD71M346I	OTU_97.66	4432435
H	72060	527	95.1	-	0	0	630I65MI388MD73M352I	OTU_97.66	3452788
H	1017	527	95.1	-	0	0	480I453MD73M335I	OTU_97.66	1051082
H	91943	524	100.0	-	0	0	501I524M348I	OTU_97.15280	4432435
H	72060	524	95.2	-	0	0	630I65MI459M354I	OTU_97.15280	3452788
H	1017	524	95.2	-	0	0	480I524M337I	OTU_97.15280	1051082
H	91943	525	99.6	-	0	0	501I429MI70MI26M345I	OTU_97.7335	4432435
H	72060	525	94.9	-	0	0	630I65MI361MI73MI26M351I	OTU_97.7335	3452788
L	73783	1338	*	*	*	*	*	893048	*
H	73783	525	93.5	-	0	0	479I426MI73MI26M332I	OTU_97.7335	893048
H	91943	527	99.4	-	0	0	501I429MI13MD84M345I	OTU_97.4933	4432435
H	72060	527	94.7	-	0	0	630I65MI361MI16MD84M351I	OTU_97.4933	3452788
H	1017	527	94.7	-	0	0	480I426MI16MD84M334I	OTU_97.4933	1051082
H	91943	523	99.0	-	0	0	501I242MI112MD67M3I80MD11MD8M348I	OTU_97.3253	4432435
H	72060	523	94.3	-	0	0	630I65MI174MI117MD63M3I82MD11MD8M354I	OTU_97.3253	3452788
L	88719	1509	*	*	*	*	*	4398616	*
H	88719	523	93.9	-	0	0	630I242MI112MD62M3I85MD11MD8M355I	OTU_97.3253	4398616
H	91943	525	99.4	-	0	0	501I242MI112MD80MD89M348I	OTU_97.12356	4432435
H	72060	525	94.7	-	0	0	630I65MI174MI117MD77MD90M354I	OTU_97.12356	3452788
H	88719	525	94.3	-	0	0	630I242MI112MD79MD90M355I	OTU_97.12356	4398616
L	44953	1391	*	*	*	*	*	169515	*
H	44953	545	99.8	-	0	0	598I413MI132M247I	OTU_97.352	169515
L	91327	1350	*	*	*	*	*	4425663	*
H	91327	545	99.4	-	0	0	487I413MI132M317I	OTU_97.352	4425663
L	24041	1355	*	*	*	*	*	323818	*
H	24041	545	99.6	-	0	0	481I413MI132M328I	OTU_97.352	323818
L	105	1515	*	*	*	*	*	1110312	*
H	105	535	98.7	-	0	0	634I273MI80MD113MI15MI31MD21M345I	OTU_97.596	1110312
L	16238	1380	*	*	*	*	*	523099	*
H	16238	535	95.1	-	0	0	499I258MI96MD112MI15MI31MD21M345I	OTU_97.596	523099
L	50397	1460	*	*	*	*	*	111771	*
H	50397	535	97.2	-	0	0	634I273MI80MD113MI15MI31MD21M290I	OTU_97.596	111771
L	83160	1399	*	*	*	*	*	4340137	*
H	83160	539	98.9	-	0	0	509I413MD17MI81MD8MD17M353I	OTU_97.17480	4340137
L	93370	1440	*	*	*	*	*	4447605	*
H	93370	539	99.1	-	0	0	582I413MD17MI81MD8MD17M321I	OTU_97.17480	4447605
L	88396	1354	*	*	*	*	*	4395450	*
H	88396	539	98.5	-	0	0	472I413MD17MI81MD8MD17M345I	OTU_97.17480	4395450
H	83160	533	99.1	-	0	0	509I408MI31MD72MD8MD11M359I	OTU_97.20911	4340137
H	93370	533	99.2	-	0	0	582I408MI31MD72MD8MD11M327I	OTU_97.20911	4447605
H	88396	533	98.7	-	0	0	472I408MI31MD72MD8MD11M351I	OTU_97.20911	4395450
H	83160	545	98.0	-	0	0	509I512MD8MD9M2D12M349I	OTU_97.2800	4340137
H	93370	545	98.2	-	0	0	582I512MD8MD9M2D12M317I	OTU_97.2800	4447605
H	88396	545	97.6	-	0	0	472I512MD8MD9M2D12M341I	OTU_97.2800	4395450
H	83160	539	95.2	-	0	0	509I466MD31M2D39M354I	OTU_97.8778	4340137
H	93370	539	95.4	-	0	0	582I466MD31M2D39M322I	OTU_97.8778	4447605
H	88396	539	94.8	-	0	0	472I466MD31M2D39M346I	OTU_97.8778	4395450
H	83160	534	98.7	-	0	0	509I434M2D78MD19M359I	OTU_97.31315	4340137
H	93370	534	98.9	-	0	0	582I434M2D78MD19M327I	OTU_97.31315	4447605
H	88396	534	98.3	-	0	0	472I434M2D78MD19M351I	OTU_97.31315	4395450
H	88396	530	99.8	-	0	0	472I530M352I	OTU_97.8819	4395450
H	83160	530	99.4	-	0	0	509I530M360I	OTU_97.8819	4340137
H	93370	530	99.6	-	0	0	582I530M328I	OTU_97.8819	4447605
H	83160	549	97.8	-	0	0	509I397MI32MI66M2D15MD8MD9M2D16M345I	OTU_97.27330	4340137
H	93370	549	97.6	-	0	0	582I397MI32MI66M2D15MD8MD9M2D16M313I	OTU_97.27330	4447605
H	88396	549	97.1	-	0	0	472I397MI32MI66M2D15MD8MD9M2D16M337I	OTU_97.27330	4395450
H	83160	538	98.0	-	0	0	509I376MD122MD14M2D8MD13M357I	OTU_97.40917	4340137
H	93370	538	98.1	-	0	0	582I376MD122MD14M2D8MD13M325I	OTU_97.40917	4447605
H	88396	538	97.6	-	0	0	472I376MD122MD14M2D8MD13M349I	OTU_97.40917	4395450
H	93370	535	99.1	-	0	0	582I535M323I	OTU_97.7771	4447605
H	83160	535	98.9	-	0	0	509I535M355I	OTU_97.7771	4340137
H	88396	535	98.5	-	0	0	472I535M347I	OTU_97.7771	4395450
H	83160	534	98.7	-	0	0	509I296MD54MD55MI106MD20M358I	OTU_97.44654	4340137
H	93370	534	98.9	-	0	0	582I296MD54MD55MI106MD20M326I	OTU_97.44654	4447605
H	88396	534	98.3	-	0	0	472I295MD55MD55MI106MD20M350I	OTU_97.44654	4395450
H	83160	531	99.4	-	0	0	509I440MD23MI67M359I	OTU_97.2264	4340137
H	93370	531	99.6	-	0	0	582I440MD23MI67M327I	OTU_97.2264	4447605
H	88396	531	99.1	-	0	0	472I440MD23MI67M351I	OTU_97.2264	4395450
H	83160	530	99.6	-	0	0	509I372MI32MI106MD19M359I	OTU_97.10497	4340137
H	93370	530	99.8	-	0	0	582I372MI32MI106MD19M327I	OTU_97.10497	4447605
H	88396	530	99.2	-	0	0	472I372MI32MI106MD19M351I	OTU_97.10497	4395450
H	93370	534	99.6	-	0	0	582I534M324I	OTU_97.53	4447605
H	83160	534	99.4	-	0	0	509I534M356I	OTU_97.53	4340137
H	88396	534	99.1	-	0	0	472I534M348I	OTU_97.53	4395450
H	83160	535	99.3	-	0	0	509I512MD22M356I	OTU_97.7109	4340137
H	93370	535	99.4	-	0	0	582I512MD22M324I	OTU_97.7109	4447605
H	88396	535	98.9	-	0	0	472I512MD22M348I	OTU_97.7109	4395450
H	93370	538	98.3	-	0	0	582I350MD26MD64MD72MD22M324I	OTU_97.219	4447605
H	83160	538	98.1	-	0	0	509I350MD26MD64MD72MD22M356I	OTU_97.219	4340137
H	88396	538	97.8	-	0	0	472I350MD26MD64MD72MD22M348I	OTU_97.219	4395450
H	83160	533	99.4	-	0	0	509I441MD71MD19M359I	OTU_97.25603	4340137
H	93370	533	99.6	-	0	0	582I441MD71MD19M327I	OTU_97.25603	4447605
H	88396	533	99.1	-	0	0	472I441MD71MD19M351I	OTU_97.25603	4395450
H	93370	535	99.8	-	0	0	582I433MI102M322I	OTU_97.11656	4447605
H	83160	535	99.6	-	0	0	509I433MI102M354I	OTU_97.11656	4340137
H	88396	535	99.3	-	0	0	472I433MI102M346I	OTU_97.11656	4395450
H	93370	537	98.5	-	0	0	582I430MI81MD17MD7M322I	OTU_97.44368	4447605
H	83160	537	98.3	-	0	0	509I430MI81MD17MD7M354I	OTU_97.44368	4340137
H	88396	537	98.0	-	0	0	472I430MI81MD17MD7M346I	OTU_97.44368	4395450
H	83160	545	95.4	-	0	0	509I419MD10M2D22MD46M2D15MD26M352I	OTU_97.6283	4340137
H	93370	545	95.6	-	0	0	582I419MD10M2D22MD46M2D15MD26M320I	OTU_97.6283	4447605
H	88396	545	95.0	-	0	0	472I419MD10M2D22MD46M2D15MD26M344I	OTU_97.6283	4395450
L	59031	1353	*	*	*	*	*	931121	*
H	59031	536	99.1	-	0	0	482I433MI78MD24M335I	OTU_97.11855	931121
L	65355	1440	*	*	*	*	*	2627856	*
H	65355	536	99.1	-	0	0	584I433MI78MD24M320I	OTU_97.11855	2627856
L	81673	1365	*	*	*	*	*	4324467	*
H	81673	536	99.1	-	0	0	474I433MI78MD24M355I	OTU_97.11855	4324467
H	65355	529	99.1	-	0	0	584I517M2I12M325I	OTU_97.21454	2627856
H	59031	529	99.1	-	0	0	482I517M2I12M340I	OTU_97.21454	931121
H	81673	529	99.1	-	0	0	474I517M2I12M360I	OTU_97.21454	4324467
H	59031	531	98.9	-	0	0	482I447MI15MI48MD20M339I	OTU_97.23739	931121
H	65355	531	98.9	-	0	0	584I447MI15MI48MD20M324I	OTU_97.23739	2627856
H	81673	531	98.9	-	0	0	474I447MI15MI48MD20M359I	OTU_97.23739	4324467
H	59031	537	98.1	-	0	0	482I350MD162MD23M336I	OTU_97.28348	931121
H	65355	537	98.1	-	0	0	584I350MD162MD23M321I	OTU_97.28348	2627856
H	81673	537	98.1	-	0	0	474I350MD162MD23M356I	OTU_97.28348	4324467
H	59031	542	96.7	-	0	0	482I344M2D6M2D15MD11MD64MD18MD13MD41MD20M339I	OTU_97.18619	931121
H	65355	542	96.7	-	0	0	584I344M2D6M2D15MD11MD64MD18MD13MD41MD20M324I	OTU_97.18619	2627856
L	74950	1442	*	*	*	*	*	1019594	*
H	74950	542	96.3	-	0	0	598I344M2D6M2D15MD11MD64MD18MD13MD41MD20M312I	OTU_97.18619	1019594
H	59031	541	99.1	-	0	0	482I410MD20MI41MD68M331I	OTU_97.33388	931121
H	65355	541	99.1	-	0	0	584I410MD20MI41MD68M316I	OTU_97.33388	2627856
H	74950	541	98.7	-	0	0	598I410MD20MI41MD68M304I	OTU_97.33388	1019594
H	74950	530	97.2	-	0	0	598I376MD37MD58MD56M317I	OTU_97.11249	1019594
H	65355	530	97.5	-	0	0	584I376MD37MD58MD56M329I	OTU_97.11249	2627856
H	59031	530	97.5	-	0	0	482I376MD37MD58MD56M344I	OTU_97.11249	931121
H	59031	547	95.2	-	0	0	482I344MD32MD75MD15MD31M2D18M2D24M332I	OTU_97.16475	931121
H	65355	547	95.2	-	0	0	584I341MD35MD75MD15MD31M2D18M2D24M317I	OTU_97.16475	2627856
H	81673	547	95.2	-	0	0	474I344MD32MD75MD15MD31M2D18M2D24M352I	OTU_97.16475	4324467
H	59031	538	98.3	-	0	0	482I451MD47MD14MD8MD14M337I	OTU_97.29524	931121
H	65355	538	98.3	-	0	0	584I451MD47MD14MD8MD14M322I	OTU_97.29524	2627856
H	81673	538	98.3	-	0	0	474I451MD47MD14MD8MD14M357I	OTU_97.29524	4324467
H	65355	539	98.3	-	0	0	584I388MD83MD18MD23MD8MD14M322I	OTU_97.23008	2627856
H	59031	539	98.3	-	0	0	482I389MD82MD18MD23MD8MD14M337I	OTU_97.23008	931121
H	81673	539	98.3	-	0	0	474I389MD82MD18MD23MD8MD14M357I	OTU_97.23008	4324467
H	59031	548	96.9	-	0	0	482I350MD9MD17MD37MD27MD26MD31MD13M3D10MD9MD7M335I	OTU_97.37668	931121
H	65355	548	96.9	-	0	0	584I350MD9MD17MD37MD27MD26MD31MD13M3D10MD9MD7M320I	OTU_97.37668	2627856
H	81673	548	96.9	-	0	0	474I350MD9MD17MD37MD27MD26MD31MD13M3D10MD9MD7M355I	OTU_97.37668	4324467
H	81673	536	97.6	-	0	0	474I465MI31M2D15MD8MD13M358I	OTU_97.12014	4324467
H	59031	536	97.6	-	0	0	482I465MI31M2D15MD8MD13M338I	OTU_97.12014	931121
H	74950	536	97.4	-	0	0	598I465MI31M2D15MD8MD13M311I	OTU_97.12014	1019594
H	59031	530	99.4	-	0	0	482I465MI65M340I	OTU_97.15634	931121
H	65355	530	99.4	-	0	0	584I465MI65M325I	OTU_97.15634	2627856
H	81673	530	99.4	-	0	0	474I465MI65M360I	OTU_97.15634	4324467
L	88516	1518	*	*	*	*	*	4396516	*
H	88516	538	98.0	-	0	0	628I451MI87M351I	OTU_97.7758	4396516
L	14943	1371	*	*	*	*	*	537098	*
H	14943	538	97.0	-	0	0	481I274MI154MI25M2I20MI29MI14M2I22M344I	OTU_97.7758	537098
L	89450	1518	*	*	*	*	*	4406782	*
H	89450	538	97.6	-	0	0	628I451MI87M351I	OTU_97.7758	4406782
L	81928	1519	*	*	*	*	*	4327323	*
H	81928	547	99.1	-	0	0	628I453MI12MD8MD14MD27MD29M347I	OTU_97.44894	4327323
H	89450	547	99.1	-	0	0	628I453MI12MD8MD14MD27MD29M346I	OTU_97.44894	4406782
H	14943	547	98.7	-	0	0	481I274MI154MI25M2I12MD23MD12MI20MI25M339I	OTU_97.44894	537098
H	89450	547	99.1	-	0	0	628I295MD251M344I	OTU_97.32451	4406782
H	81928	547	99.1	-	0	0	628I295MD251M345I	OTU_97.32451	4327323
H	14943	547	98.7	-	0	0	481I271MI24MD134MI27MI18MI26MI17M2I29M337I	OTU_97.32451	537098
H	81928	546	99.3	-	0	0	628I464MI63MD18M345I	OTU_97.6102	4327323
H	89450	546	99.3	-	0	0	628I464MI63MD18M344I	OTU_97.6102	4406782
H	88516	546	98.5	-	0	0	628I462MI65MD18M344I	OTU_97.6102	4396516
H	89450	548	98.9	-	0	0	628I548M342I	OTU_97.59	4406782
H	81928	548	98.9	-	0	0	628I548M343I	OTU_97.59	4327323
H	14943	548	98.5	-	0	0	481I274MI154MI28MI18MI26MI17M2I31M335I	OTU_97.59	537098
H	81928	546	98.9	-	0	0	628I69MI298MI82MI39MD57M343I	OTU_97.3207	4327323
H	89450	546	98.9	-	0	0	628I69MI298MI82MI39MD57M342I	OTU_97.3207	4406782
H	14943	546	97.3	-	0	0	481I69MI204MI90MI63MI25M2I20MI44M2I31M335I	OTU_97.3207	537098
H	89450	552	98.2	-	0	0	628I511MD8M2D9MD20M342I	OTU_97.2637	4406782
H	81928	552	98.2	-	0	0	628I511MD8M2D9MD20M343I	OTU_97.2637	4327323
H	88516	552	97.5	-	0	0	628I511MD8M2D9MD20M342I	OTU_97.2637	4396516
H	89450	549	98.9	-	0	0	628I470MD41MD8MD27M344I	OTU_97.2890	4406782
H	81928	549	98.9	-	0	0	628I470MD41MD8MD27M345I	OTU_97.2890	4327323
H	14943	549	97.8	-	0	0	481I274MI154MI28MI45MI48M337I	OTU_97.2890	537098
H	89450	551	97.8	-	0	0	628I521MD10MD18M341I	OTU_97.15433	4406782
H	81928	551	97.8	-	0	0	628I521MD10MD18M342I	OTU_97.15433	4327323
H	88516	551	97.5	-	0	0	628I521MD10MD18M341I	OTU_97.15433	4396516
H	81928	548	99.1	-	0	0	628I409MD112MD25M345I	OTU_97.44482	4327323
H	89450	548	99.1	-	0	0	628I409MD112MD25M344I	OTU_97.44482	4406782
H	14943	548	99.1	-	0	0	481I274MI135MD19MI28MI18MI26MI15MI32M337I	OTU_97.44482	537098
H	89450	548	99.1	-	0	0	628I511MD17MD18M344I	OTU_97.6088	4406782
H	81928	548	99.1	-	0	0	628I511MD17MD18M345I	OTU_97.6088	4327323
H	88516	548	98.4	-	0	0	628I511MD17MD18M344I	OTU_97.6088	4396516
H	89450	545	99.4	-	0	0	628I511MD33M346I	OTU_97.224	4406782
H	81928	545	99.4	-	0	0	628I511MD33M347I	OTU_97.224	4327323
H	88516	545	98.7	-	0	0	628I511MD33M346I	OTU_97.224	4396516
H	89450	545	99.6	-	0	0	628I511MD33M346I	OTU_97.7396	4406782
H	81928	545	99.6	-	0	0	628I511MD33M347I	OTU_97.7396	4327323
H	88516	545	98.9	-	0	0	628I511MD33M346I	OTU_97.7396	4396516
H	81928	545	99.4	-	0	0	628I462MD82M347I	OTU_97.269	4327323
H	89450	545	99.4	-	0	0	628I462MD82M346I	OTU_97.269	4406782
H	14943	545	98.3	-	0	0	481I274MI154MI47MI26MI17M2I27M339I	OTU_97.269	537098
H	89450	553	95.7	-	0	0	628I450MD12MI50M4D6MD29M342I	OTU_97.988	4406782
H	81928	553	95.7	-	0	0	628I450MD12MI50M4D6MD29M343I	OTU_97.988	4327323
H	88516	553	95.3	-	0	0	628I450MD12MI50M4D6MD29M342I	OTU_97.988	4396516
H	89450	552	98.4	-	0	0	628I519MD9MD22M340I	OTU_97.6522	4406782
H	81928	552	98.4	-	0	0	628I519MD9MD22M341I	OTU_97.6522	4327323
H	88516	552	97.6	-	0	0	628I519MD9MD22M340I	OTU_97.6522	4396516
H	81928	550	98.7	-	0	0	628I440MD71MD20MD16M344I	OTU_97.41500	4327323
H	89450	550	98.7	-	0	0	628I440MD71MD20MD16M343I	OTU_97.41500	4406782
H	88516	550	98.0	-	0	0	628I439MD72MD20MD16M343I	OTU_97.41500	4396516
H	89450	538	98.3	-	0	0	628I248MD156MI77MI18M3I17MI21M347I	OTU_97.31118	4406782
H	81928	538	98.3	-	0	0	628I248MD156MI77MI18M3I17MI21M348I	OTU_97.31118	4327323
H	88516	538	97.8	-	0	0	628I248MD156MI77MI16M3I19MI21M347I	OTU_97.31118	4396516
H	89450	550	98.2	-	0	0	628I440MD109M341I	OTU_97.18715	4406782
H	81928	550	98.2	-	0	0	628I440MD109M342I	OTU_97.18715	4327323
H	14943	550	97.1	-	0	0	481I274MI183MI18MI26MI17M2I32M334I	OTU_97.18715	537098
H	81928	544	99.6	-	0	0	628I453MI91M346I	OTU_97.42525	4327323
H	89450	544	99.6	-	0	0	628I453MI91M345I	OTU_97.42525	4406782
H	14943	544	98.9	-	0	0	481I274MI154MI25M2I20MI26MI17M2I28M338I	OTU_97.42525	537098
H	89450	541	99.4	-	0	0	628I248MD116MI137M2I17MI22M346I	OTU_97.15236	4406782
H	81928	541	99.4	-	0	0	628I248MD116MI137M2I17MI22M347I	OTU_97.15236	4327323
H	14943	541	99.1	-	0	0	481I248MD23MI97MI59MI28MI18MI28M3I12M3I27M339I	OTU_97.15236	537098
H	14943	542	99.1	-	0	0	481I274MI130MI23MI25M2I20MI29MI14M2I27M339I	OTU_97.18031	537098
H	81928	542	99.6	-	0	0	628I407MI43MI92M347I	OTU_97.18031	4327323
H	89450	542	99.6	-	0	0	628I407MI43MI92M346I	OTU_97.18031	4406782
H	81928	551	97.8	-	0	0	628I453MI43MD14MD8MD9M2D19M344I	OTU_97.22300	4327323
H	89450	551	97.8	-	0	0	628I453MI43MD14MD8MD9M2D19M343I	OTU_97.22300	4406782
H	14943	551	96.7	-	0	0	481I274MI154MI25M2I20MI57M2D19M336I	OTU_97.22300	537098
H	89450	544	99.3	-	0	0	628I535MI9M345I	OTU_97.42237	4406782
H	81928	544	99.3	-	0	0	628I535MI9M346I	OTU_97.42237	4327323
H	88516	544	98.9	-	0	0	628I535MI9M345I	OTU_97.42237	4396516
L	74497	1519	*	*	*	*	*	3769033	*
H	74497	528	97.2	-	0	0	628I237MI23MI106MI59MI83MD19M360I	OTU_97.519	3769033
L	19230	1482	*	*	*	*	*	361476	*
H	19230	528	94.1	-	0	0	610I57MI181MI124MI65MI81MD19M341I	OTU_97.519	361476
L	94993	1370	*	*	*	*	*	4465205	*
H	94993	528	93.9	-	0	0	498I57MI181MI124MI65MI81MD19M341I	OTU_97.519	4465205
L	10797	1457	*	*	*	*	*	569584	*
H	10797	547	99.5	-	0	0	583I547M327I	OTU_97.2233	569584
L	83287	1393	*	*	*	*	*	4341205	*
H	83287	547	99.3	-	0	0	500I547M346I	OTU_97.2233	4341205
L	9817	1390	*	*	*	*	*	577143	*
H	9817	547	91.4	-	0	0	604I67M2D347MD29MD100M243I	OTU_97.2233	577143
H	83287	546	97.4	-	0	0	500I67MI190MD228MI20MI28MI12M344I	OTU_97.24916	4341205
H	10797	546	97.6	-	0	0	583I67MI190MD229MI19MI28MI12M325I	OTU_97.24916	569584
L	71888	1351	*	*	*	*	*	1013316	*
H	71888	546	90.3	-	0	0	481I58MD196MD160MD29MD39MI17MI31MI12M325I	OTU_97.24916	1013316
H	10797	544	99.1	-	0	0	583I67MI178MI240MI59M327I	OTU_97.9535	569584
H	83287	544	98.9	-	0	0	500I67MI178MI239MI60M346I	OTU_97.9535	4341205
H	9817	544	91.0	-	0	0	604I58MD185MI170MD29MD39MI60M243I	OTU_97.9535	577143
H	10797	536	99.3	-	0	0	583I246MI119MI144MI27M335I	OTU_97.12964	569584
H	83287	536	99.1	-	0	0	500I246MI119MI144MI27M354I	OTU_97.12964	4341205
H	19230	536	90.5	-	0	0	610I65M2D179MI119MI59MD80MI31M336I	OTU_97.12964	361476
H	10797	541	98.9	-	0	0	583I246MI101MD163MI20MD9M333I	OTU_97.5806	569584
H	83287	541	98.7	-	0	0	500I246MI101MD163MI20MD9M352I	OTU_97.5806	4341205
H	9817	541	90.6	-	0	0	604I67M2D176MI102MD78MD19MD64MI20MD9M249I	OTU_97.5806	577143
H	83287	541	99.3	-	0	0	500I409MI118MI14M350I	OTU_97.1324	4341205
H	10797	541	99.4	-	0	0	583I406MI121MI14M331I	OTU_97.1324	569584
H	9817	541	90.6	-	0	0	604I67M2D376MD81MI14M247I	OTU_97.1324	577143
H	83287	547	99.1	-	0	0	500I547M346I	OTU_97.184	4341205
H	10797	547	99.3	-	0	0	583I547M327I	OTU_97.184	569584
H	9817	547	91.2	-	0	0	604I67M2D347MD29MD100M243I	OTU_97.184	577143
H	83287	547	93.4	-	0	0	500I67MI337MI39MD66M10I37M335I	OTU_97.19971	4341205
H	10797	547	93.6	-	0	0	583I67MI337MI39MD66M10I37M316I	OTU_97.19971	569584
H	10797	537	98.3	-	0	0	583I67MI175MD294M337I	OTU_97.14878	569584
H	83287	537	98.1	-	0	0	500I67MI175MD294M356I	OTU_97.14878	4341205
H	9817	537	91.1	-	0	0	604I67MD174MD173MD29MD90M253I	OTU_97.14878	577143
L	67642	1519	*	*	*	*	*	2901970	*
H	67642	529	99.8	-	0	0	628I529M362I	OTU_97.226	2901970
L	62728	1522	*	*	*	*	*	2293557	*
H	62728	529	95.8	-	0	0	633I529M360I	OTU_97.226	2293557
L	40125	1392	*	*	*	*	*	197453	*
H	40125	529	91.9	-	0	0	501I59MI221MI249M360I	OTU_97.226	197453
H	67642	529	99.6	-	0	0	628I244MD262MI22M362I	OTU_97.32892	2901970
L	19076	1360	*	*	*	*	*	364034	*
H	19076	529	92.8	-	0	0	489I60MI179MD225MI38MI26M340I	OTU_97.32892	364034
L	20192	1391	*	*	*	*	*	351659	*
H	20192	529	91.9	-	0	0	501I63MI176MD263MI26M360I	OTU_97.32892	351659
L	56795	1367	*	*	*	*	*	898611	*
H	56795	521	98.3	-	0	0	482I297MI14MD33MD153MI22M364I	OTU_97.623	898611
L	8012	1330	*	*	*	*	*	590276	*
H	8012	521	93.7	-	0	0	529I295MI50MD153MI22M279I	OTU_97.623	590276
L	19576	1367	*	*	*	*	*	356133	*
H	19576	521	94.0	-	0	0	481I295MI50MD153MI22M364I	OTU_97.623	356133
L	52217	1535	*	*	*	*	*	92512	*
H	52217	510	99.2	-	0	0	632I437MD72M394I	OTU_97.292	92512
L	14197	1339	*	*	*	*	*	542686	*
H	14197	510	95.3	-	0	0	531I435MD74M299I	OTU_97.292	542686
H	19576	510	95.7	-	0	0	481I435MD74M377I	OTU_97.292	356133
H	52217	510	99.8	-	0	0	632I510M393I	OTU_97.20191	92512
H	19576	510	96.3	-	0	0	481I510M376I	OTU_97.20191	356133
H	14197	510	95.9	-	0	0	531I510M298I	OTU_97.20191	542686
L	64496	1495	*	*	*	*	*	714766	*
H	64496	525	99.6	-	0	0	604I20MI112MI26MI19MI62MI127MI59MI100M359I	OTU_97.25286	714766
L	24345	1390	*	*	*	*	*	321469	*
H	24345	525	93.9	-	0	0	489I132MI27MI82MI125MI59MI100M371I	OTU_97.25286	321469
L	35542	1505	*	*	*	*	*	240852	*
H	35542	525	96.8	-	0	0	606I135MI25MI81MI125MI60MI99M369I	OTU_97.25286	240852
H	64496	528	99.4	-	0	0	604I20MI159MI192MI30MI26MI81MD19M359I	OTU_97.6882	714766
L	96794	1522	*	*	*	*	*	4483392	*
H	96794	528	95.6	-	0	0	633I371MI30MI27MI80MD19M359I	OTU_97.6882	4483392
H	35542	528	96.2	-	0	0	606I371MI30MI27MI80MD19M369I	OTU_97.6882	240852
H	64496	538	96.8	-	0	0	604I20MI159MI249MD36MI31M2D17M3D20M356I	OTU_97.9679	714766
H	62728	538	92.8	-	0	0	633I61MD366MD34MI33M2D17M2D6MD14M357I	OTU_97.9679	2293557
H	96794	538	93.1	-	0	0	633I428MD34MI33M2D17M3D20M356I	OTU_97.9679	4483392
H	64496	530	99.1	-	0	0	604I20MI159MI351M359I	OTU_97.34541	714766
H	35542	530	95.7	-	0	0	606I530M369I	OTU_97.34541	240852
H	96794	530	95.1	-	0	0	633I530M359I	OTU_97.34541	4483392
H	64496	531	98.9	-	0	0	604I20MI159MI332MD19M359I	OTU_97.5033	714766
L	33525	1495	*	*	*	*	*	255856	*
H	33525	531	95.1	-	0	0	606I511MD19M359I	OTU_97.5033	255856
H	35542	531	95.5	-	0	0	606I511MD19M369I	OTU_97.5033	240852
H	64496	530	97.9	-	0	0	604I20MI159MI332MD18M360I	OTU_97.4184	714766
L	15360	1498	*	*	*	*	*	533634	*
H	15360	530	94.3	-	0	0	606I108MI79MI324MD18M361I	OTU_97.4184	533634
H	96794	530	94.3	-	0	0	633I511MD18M360I	OTU_97.4184	4483392
H	64496	532	98.7	-	0	0	604I20MI159MI62MD191MI64MD34M358I	OTU_97.25370	714766
H	96794	532	94.9	-	0	0	633I241MD189MI66MD34M358I	OTU_97.25370	4483392
L	17891	1524	*	*	*	*	*	463843	*
H	17891	532	95.1	-	0	0	635I159MD81MD189MI66MD34M359I	OTU_97.25370	463843
H	64496	529	98.7	-	0	0	604I20MI159MI62MI107MD83M2I73MI13MI11M356I	OTU_97.14217	714766
H	33525	529	95.3	-	0	0	606I243MI102MD84M2I73MI14MI12M356I	OTU_97.14217	255856
L	41329	1383	*	*	*	*	*	191256	*
H	41329	529	92.1	-	0	0	493I243MI102MD86M2I73MI13MI11M357I	OTU_97.14217	191256
H	64496	531	97.6	-	0	0	604I20MI159MI292MD59M359I	OTU_97.82	714766
H	62728	531	94.0	-	0	0	633I61MD409MD59M360I	OTU_97.82	2293557
L	74021	1437	*	*	*	*	*	3709560	*
H	74021	531	92.7	-	0	0	578I471MD59M329I	OTU_97.82	3709560
H	64496	531	96.4	-	0	0	604I20MI159MI225MD126M359I	OTU_97.24424	714766
H	15360	531	94.0	-	0	0	606I110MI77MI217MD126M360I	OTU_97.24424	533634
H	96794	531	93.8	-	0	0	633I408MD122M359I	OTU_97.24424	4483392
H	64496	533	95.5	-	0	0	604I20MI159MI66MD184MI67MD35M357I	OTU_97.44532	714766
H	96794	533	92.5	-	0	0	633I241MD189MI66MD35M357I	OTU_97.44532	4483392
L	17867	1520	*	*	*	*	*	466811	*
H	17867	533	90.6	-	0	0	604I241MD187M19I68MD35M366I	OTU_97.44532	466811
H	64496	537	95.9	-	0	0	604I20MI159MI318MD12MD10MD15M355I	OTU_97.25287	714766
H	17867	537	91.4	-	0	0	604I428M18I69MD12MD10MD15M364I	OTU_97.25287	466811
L	78705	1397	*	*	*	*	*	4294838	*
H	78705	537	92.9	-	0	0	539I497M2D22MD15M324I	OTU_97.25287	4294838
H	64496	535	96.4	-	0	0	604I20MI159MI230MD20MI89MD15M355I	OTU_97.30481	714766
H	96794	535	93.5	-	0	0	633I409MD21MI88MD15M355I	OTU_97.30481	4483392
H	17867	535	91.6	-	0	0	604I409MD19M19I90MD15M364I	OTU_97.30481	466811
H	64496	534	96.6	-	0	0	604I20MI159MI253MI78MD23M355I	OTU_97.31222	714766
H	15360	534	93.4	-	0	0	606I110MI77MI242MI81MD23M356I	OTU_97.31222	533634
H	96794	534	93.6	-	0	0	633I430MI80MD23M355I	OTU_97.31222	4483392
H	64496	539	96.7	-	0	0	604I20MI159MI253MI107M349I	OTU_97.7756	714766
H	15360	539	93.9	-	0	0	606I110MI77MI242MI110M350I	OTU_97.7756	533634
H	17867	539	92.2	-	0	0	604I428M19I111M358I	OTU_97.7756	466811
H	64496	534	96.1	-	0	0	604I18MD44MD118MI229M2D21MI52MI38MI10M357I	OTU_97.83	714766
L	45387	1450	*	*	*	*	*	164395	*
H	45387	534	92.9	-	0	0	567I19M2D390M2D21MI52MI38MI10M350I	OTU_97.83	164395
H	15360	534	92.7	-	0	0	606I19M2D40MD49MI79MI221M2D21MI52MI38MI10M358I	OTU_97.83	533634
H	64496	539	96.8	-	0	0	604I20MI159MI230MD102MD17MD8M353I	OTU_97.15809	714766
H	15360	539	93.7	-	0	0	606I110MI77MI222MD102MD17MD8M354I	OTU_97.15809	533634
H	96794	539	93.7	-	0	0	633I409MD102MD17MD8M353I	OTU_97.15809	4483392
H	64496	540	96.1	-	0	0	604I20MI159MI230MD20MI81MD28M350I	OTU_97.1982	714766
H	17891	540	93.9	-	0	0	635I159MD249MD21MI80MD28M351I	OTU_97.1982	463843
H	15360	540	93.0	-	0	0	606I110MI77MI222MD20MI81MD28M351I	OTU_97.1982	533634
H	64496	535	96.1	-	0	0	604I20MI142MI16MI189MI12MD28MD88MD12MD24M356I	OTU_97.3388	714766
L	9132	1541	*	*	*	*	*	582222	*
H	9132	535	91.8	-	0	0	634I163MI216MD28MD20M16I68MD12MD24M359I	OTU_97.3388	582222
H	62728	535	91.6	-	0	0	633I61MD100MI201MI16MD28MD88M2D36M357I	OTU_97.3388	2293557
H	64496	533	96.2	-	0	0	604I20MI159MI332MD21M357I	OTU_97.5231	714766
H	15360	533	93.1	-	0	0	606I110MI77MI324MD21M358I	OTU_97.5231	533634
H	96794	533	93.1	-	0	0	633I511MD21M357I	OTU_97.5231	4483392
H	64496	533	97.0	-	0	0	604I20MI159MI161MD9MD80MI94MI8M356I	OTU_97.21138	714766
H	96794	533	94.0	-	0	0	633I340MD9MD81MI93MI8M356I	OTU_97.21138	4483392
H	17867	533	92.1	-	0	0	604I340MD9MD79M19I91MI12M365I	OTU_97.21138	466811
H	64496	532	97.4	-	0	0	604I20MI159MI253MI100M356I	OTU_97.6351	714766
H	17867	532	92.5	-	0	0	604I428M19I104M365I	OTU_97.6351	466811
H	96794	532	94.4	-	0	0	633I430MI102M356I	OTU_97.6351	4483392
H	64496	533	97.2	-	0	0	604I20MI159MI253MI78MD22M356I	OTU_97.7260	714766
H	15360	533	94.0	-	0	0	606I110MI77MI242MI81MD22M357I	OTU_97.7260	533634
H	96794	533	94.2	-	0	0	633I430MI80MD22M356I	OTU_97.7260	4483392
H	64496	535	97.6	-	0	0	604I20MI159MI356M354I	OTU_97.19778	714766
H	78705	535	95.0	-	0	0	539I535M323I	OTU_97.19778	4294838
L	78704	1349	*	*	*	*	*	4294834	*
H	78704	535	95.0	-	0	0	560I535M254I	OTU_97.19778	4294834
L	49750	1451	*	*	*	*	*	122517	*
H	49750	524	98.7	-	0	0	578I292MI83MD29MD53MD64M351I	OTU_97.15705	122517
L	81307	1397	*	*	*	*	*	4320513	*
H	81307	524	98.7	-	0	0	505I292MI83MD29MD53MD64M370I	OTU_97.15705	4320513
L	88170	1395	*	*	*	*	*	4393019	*
H	88170	524	98.1	-	0	0	503I292MI83MD29MD53MD64M370I	OTU_97.15705	4393019
H	88170	520	98.1	-	0	0	503I292MI228M371I	OTU_97.3151	4393019
H	81307	520	98.7	-	0	0	505I292MI228M371I	OTU_97.3151	4320513
H	49750	520	98.7	-	0	0	578I292MI228M352I	OTU_97.3151	122517
H	81307	521	98.7	-	0	0	505I341MD169MD9M373I	OTU_97.11883	4320513
H	49750	521	98.7	-	0	0	578I341MD169MD9M354I	OTU_97.11883	122517
L	53882	1494	*	*	*	*	*	48583	*
H	53882	521	98.3	-	0	0	601I341MD169MD9M374I	OTU_97.11883	48583
H	81307	522	98.5	-	0	0	505I446MD12MD62M372I	OTU_97.37972	4320513
H	49750	522	98.5	-	0	0	578I446MD12MD62M353I	OTU_97.37972	122517
H	88170	522	97.9	-	0	0	503I446MD12MD62M372I	OTU_97.37972	4393019
L	89413	1397	*	*	*	*	*	4406302	*
H	89413	516	98.4	-	0	0	505I296M2I137MI18MD64M374I	OTU_97.9960	4406302
H	53882	516	98.6	-	0	0	601I296MI155MD64M377I	OTU_97.9960	48583
H	81307	516	99.0	-	0	0	505I296MI155MD64M376I	OTU_97.9960	4320513
H	49750	523	96.4	-	0	0	578I350MD9MD17MD37MD22MI12MD7M2D13MD48M357I	OTU_97.88	122517
H	81307	523	96.4	-	0	0	505I350MD9MD17MD37MD22MI12MD7M2D13MD48M376I	OTU_97.88	4320513
H	53882	523	96.0	-	0	0	601I350MD9MD17MD37MD22MI12MD7M2D13MD48M377I	OTU_97.88	48583
H	49750	544	92.3	-	0	0	578I276MD100MD26M2D7M2D25MD10MD41MD6M13I44M325I	OTU_97.40685	122517
H	81307	544	92.3	-	0	0	505I276MD100MD26M2D7M2D25MD10MD41MD6M13I44M344I	OTU_97.40685	4320513
H	88170	544	90.4	-	0	0	503I276MD100MD26M2D7M2D25MD10MD92M356I	OTU_97.40685	4393019
H	81307	524	96.9	-	0	0	505I276MD11M2D126MD45MD61M373I	OTU_97.4000	4320513
H	49750	524	96.9	-	0	0	578I276MD11M2D126MD45MD61M354I	OTU_97.4000	122517
H	53882	524	96.6	-	0	0	601I276MD11M2D126MD45MD61M374I	OTU_97.4000	48583
H	49750	516	99.4	-	0	0	578I516M357I	OTU_97.38219	122517
H	53882	516	99.0	-	0	0	601I516M377I	OTU_97.38219	48583
H	81307	516	99.4	-	0	0	505I516M376I	OTU_97.38219	4320513
H	88170	520	98.7	-	0	0	503I372MI148M371I	OTU_97.15796	4393019
H	81307	520	99.2	-	0	0	505I372MI148M371I	OTU_97.15796	4320513
H	49750	520	99.2	-	0	0	578I372MI148M352I	OTU_97.15796	122517
L	52225	1520	*	*	*	*	*	92316	*
H	52225	514	98.8	-	0	0	629I395MD42MI28MD47M378I	OTU_97.604	92316
L	62123	1521	*	*	*	*	*	2217384	*
H	62123	514	97.9	-	0	0	630I7MD265MD121MD42MI28MD47M380I	OTU_97.604	2217384
H	81307	514	93.8	-	0	0	505I395MD42MI24MD51M379I	OTU_97.604	4320513
L	42551	1393	*	*	*	*	*	184570	*
H	42551	536	98.5	-	0	0	500I347MD161MI27M357I	OTU_97.531	184570
L	8664	1477	*	*	*	*	*	585480	*
H	8664	536	98.1	-	0	0	591I347MD157MI31M350I	OTU_97.531	585480
L	19006	1365	*	*	*	*	*	365256	*
H	19006	536	96.5	-	0	0	500I65MD229MD51MD161MI27M331I	OTU_97.531	365256
L	53166	1491	*	*	*	*	*	71165	*
H	53166	520	99.4	-	0	0	598I520M373I	OTU_97.339	71165
L	21917	1397	*	*	*	*	*	338980	*
H	21917	520	96.2	-	0	0	494I64M2D14MI440M384I	OTU_97.339	338980
L	12937	1507	*	*	*	*	*	552651	*
H	12937	520	96.0	-	0	0	605I66MD453M383I	OTU_97.339	552651
L	86484	1451	*	*	*	*	*	4375442	*
H	86484	522	99.8	-	0	0	571I522M358I	OTU_97.44317	4375442
L	78632	1437	*	*	*	*	*	4289139	*
H	78632	522	99.8	-	0	0	585I522M330I	OTU_97.44317	4289139
L	86108	1439	*	*	*	*	*	4371300	*
H	86108	522	99.8	-	0	0	580I522M337I	OTU_97.44317	4371300
L	58926	1431	*	*	*	*	*	1835779	*
H	58926	527	99.4	-	0	0	571I346MD120MI60M333I	OTU_97.228	1835779
L	42850	1390	*	*	*	*	*	183039	*
H	42850	527	99.8	-	0	0	500I349MD115MI62M363I	OTU_97.228	183039
H	78632	527	99.8	-	0	0	585I349MD115MI62M325I	OTU_97.228	4289139
L	40217	1391	*	*	*	*	*	197004	*
H	40217	517	98.3	-	0	0	500I454M2D61M376I	OTU_97.5427	197004
L	68894	1455	*	*	*	*	*	3053793	*
H	68894	517	98.3	-	0	0	587I454M2D61M353I	OTU_97.5427	3053793
L	23426	1356	*	*	*	*	*	328105	*
H	23426	517	98.1	-	0	0	485I454M2D61M356I	OTU_97.5427	328105
L	83958	1437	*	*	*	*	*	4348264	*
H	83958	518	98.8	-	0	0	585I245MD75MI156MD4MD7MD27M337I	OTU_97.43281	4348264
L	75278	1446	*	*	*	*	*	3868447	*
H	75278	518	98.8	-	0	0	585I245MD75MI156MD4MD7MD27M346I	OTU_97.43281	3868447
L	41199	1390	*	*	*	*	*	191922	*
H	41199	518	98.8	-	0	0	500I245MD75MI156MD4MD7MD27M375I	OTU_97.43281	191922
L	59048	1447	*	*	*	*	*	1848900	*
H	59048	521	98.1	-	0	0	580I409MD32MD24MD53M349I	OTU_97.3823	1848900
L	42650	1386	*	*	*	*	*	183969	*
H	42650	521	98.3	-	0	0	494I411MD30MD24MD53M374I	OTU_97.3823	183969
H	41199	521	98.3	-	0	0	500I411MD30MD24MD53M372I	OTU_97.3823	191922
H	42650	509	100.0	-	0	0	494I244MI152MI66MI47M380I	OTU_97.40505	183969
L	40640	1380	*	*	*	*	*	194824	*
H	40640	509	100.0	-	0	0	500I136MI105MI157MI62MI49M367I	OTU_97.40505	194824
L	43463	1391	*	*	*	*	*	179727	*
H	43463	509	100.0	-	0	0	499I244MI152MI66MI47M380I	OTU_97.40505	179727
L	40355	1391	*	*	*	*	*	196253	*
H	40355	509	99.8	-	0	0	500I247MI32MD119MI62MI37MI11M379I	OTU_97.19677	196253
H	40640	509	99.8	-	0	0	500I136MI110MI33MD119MI62MI37MI11M367I	OTU_97.19677	194824
H	42650	509	99.8	-	0	0	494I247MI32MD119MI62MI37MI11M380I	OTU_97.19677	183969
L	42945	1392	*	*	*	*	*	182560	*
H	42945	515	99.8	-	0	0	500I515M377I	OTU_97.68	182560
H	43463	515	99.8	-	0	0	499I515M377I	OTU_97.68	179727
L	42950	1393	*	*	*	*	*	182522	*
H	42950	515	99.8	-	0	0	501I515M377I	OTU_97.68	182522
L	44249	1392	*	*	*	*	*	175518	*
H	44249	515	99.8	-	0	0	500I241MD262MI11M377I	OTU_97.2032	175518
H	41199	515	99.8	-	0	0	500I241MD262MI11M375I	OTU_97.2032	191922
L	42273	1392	*	*	*	*	*	186105	*
H	42273	515	99.8	-	0	0	500I241MD262MI11M377I	OTU_97.2032	186105
L	22251	1342	*	*	*	*	*	336614	*
H	22251	512	100.0	-	0	0	483I435M2I77M345I	OTU_97.40251	336614
L	40005	1389	*	*	*	*	*	198183	*
H	40005	512	100.0	-	0	0	499I435M2I77M376I	OTU_97.40251	198183
L	43296	1392	*	*	*	*	*	180654	*
H	43296	512	100.0	-	0	0	500I435M2I77M378I	OTU_97.40251	180654
H	40217	526	96.6	-	0	0	500I245MD13MD22MD15MD138M2D24MD34MD8MD18M374I	OTU_97.20901	197004
H	75278	526	96.6	-	0	0	585I245MD13MD22MD15MD138M2D24MD34MD8MD18M344I	OTU_97.20901	3868447
L	41578	1392	*	*	*	*	*	189914	*
H	41578	526	96.6	-	0	0	500I245MD13MD22MD15MD138M2D24MD34MD8MD18M375I	OTU_97.20901	189914
H	42650	513	99.8	-	0	0	494I438MI75M378I	OTU_97.30290	183969
H	40217	513	99.8	-	0	0	500I438MI75M377I	OTU_97.30290	197004
L	42218	1389	*	*	*	*	*	186430	*
H	42218	513	99.8	-	0	0	500I438MI75M375I	OTU_97.30290	186430
H	42650	514	100.0	-	0	0	494I514M378I	OTU_97.30314	183969
L	44015	1388	*	*	*	*	*	176881	*
H	44015	514	100.0	-	0	0	500I514M374I	OTU_97.30314	176881
H	75278	514	100.0	-	0	0	585I514M347I	OTU_97.30314	3868447
H	68894	516	99.6	-	0	0	587I431MD20MD63M354I	OTU_97.12224	3053793
L	20498	1351	*	*	*	*	*	349482	*
H	20498	516	99.6	-	0	0	479I431MD20MD63M358I	OTU_97.12224	349482
L	41566	1395	*	*	*	*	*	189987	*
H	41566	516	99.6	-	0	0	503I431MD20MD63M378I	OTU_97.12224	189987
L	43996	1392	*	*	*	*	*	177001	*
H	43996	517	97.9	-	0	0	500I236MD55MI74MD31MI20MD34MI23MD40M376I	OTU_97.503	177001
L	22031	1354	*	*	*	*	*	338177	*
H	22031	517	97.9	-	0	0	482I236MD55MI74MD31MI20MD34MI23MD40M356I	OTU_97.503	338177
L	40556	1393	*	*	*	*	*	195207	*
H	40556	517	97.9	-	0	0	500I236MD55MI74MD31MI20MD34MI23MD40M377I	OTU_97.503	195207
L	42244	1392	*	*	*	*	*	186263	*
H	42244	520	99.8	-	0	0	500I456MD63M373I	OTU_97.22834	186263
L	83661	1422	*	*	*	*	*	4344860	*
H	83661	520	99.4	-	0	0	568I456MD63M335I	OTU_97.22834	4344860
L	42184	1391	*	*	*	*	*	186624	*
H	42184	520	99.8	-	0	0	500I456MD63M372I	OTU_97.22834	186624
L	36423	1425	*	*	*	*	*	234314	*
H	36423	519	99.0	-	0	0	580I282MD182MI39M2I15M324I	OTU_97.36085	234314
H	42244	519	99.0	-	0	0	500I282MD182MI39M2I15M371I	OTU_97.36085	186263
H	42184	519	99.0	-	0	0	500I282MD182MI39M2I15M370I	OTU_97.36085	186624
L	38665	1485	*	*	*	*	*	210092	*
H	38665	524	98.9	-	0	0	603I446MD37MD16MD22M361I	OTU_97.4402	210092
H	42244	524	98.9	-	0	0	500I446MD37MD16MD22M371I	OTU_97.4402	186263
L	72050	1439	*	*	*	*	*	3450454	*
H	72050	524	98.7	-	0	0	580I446MD37MD16MD22M338I	OTU_97.4402	3450454
L	66466	1539	*	*	*	*	*	851782	*
H	66466	521	99.6	-	0	0	637I521M381I	OTU_97.283	851782
L	46421	1525	*	*	*	*	*	156004	*
H	46421	521	91.7	-	0	0	634I430M3D88M373I	OTU_97.283	156004
L	16463	1392	*	*	*	*	*	519979	*
H	16463	521	92.9	-	0	0	500I430M3D88M374I	OTU_97.283	519979
L	77766	1435	*	*	*	*	*	4183249	*
H	77766	525	99.4	-	0	0	587I525M323I	OTU_97.195	4183249
L	64900	1433	*	*	*	*	*	2575651	*
H	64900	525	99.6	-	0	0	571I525M337I	OTU_97.195	2575651
L	42752	1388	*	*	*	*	*	183495	*
H	42752	525	99.8	-	0	0	500I525M363I	OTU_97.195	183495
L	87692	1385	*	*	*	*	*	4388174	*
H	87692	520	99.2	-	0	0	528I511MD8M338I	OTU_97.9012	4388174
L	71474	1434	*	*	*	*	*	3376513	*
H	71474	520	99.2	-	0	0	582I511MD8M333I	OTU_97.9012	3376513
L	59583	1438	*	*	*	*	*	1917420	*
H	59583	520	99.2	-	0	0	566I511MD8M353I	OTU_97.9012	1917420
L	73955	1441	*	*	*	*	*	3702906	*
H	73955	519	98.5	-	0	0	581I464MI46MD8M341I	OTU_97.6449	3702906
H	64900	519	98.3	-	0	0	571I464MI46MD8M343I	OTU_97.6449	2575651
L	42884	1390	*	*	*	*	*	182882	*
H	42884	519	98.3	-	0	0	500I462MI48MD8M371I	OTU_97.6449	182882
L	41924	1390	*	*	*	*	*	188047	*
H	41924	509	99.4	-	0	0	500I368MI141M380I	OTU_97.365	188047
L	44416	1390	*	*	*	*	*	174629	*
H	44416	509	99.2	-	0	0	500I368MI141M380I	OTU_97.365	174629
L	43964	1391	*	*	*	*	*	177137	*
H	43964	509	99.4	-	0	0	501I368MI141M380I	OTU_97.365	177137
L	40962	1392	*	*	*	*	*	193221	*
H	40962	527	99.4	-	0	0	500I527M365I	OTU_97.305	193221
L	43758	1390	*	*	*	*	*	178211	*
H	43758	527	100.0	-	0	0	500I527M363I	OTU_97.305	178211
L	77820	1443	*	*	*	*	*	4191060	*
H	77820	527	100.0	-	0	0	583I527M333I	OTU_97.305	4191060
L	44056	1392	*	*	*	*	*	176666	*
H	44056	521	99.4	-	0	0	500I521M371I	OTU_97.18528	176666
L	84801	1441	*	*	*	*	*	4357353	*
H	84801	521	99.2	-	0	0	583I521M337I	OTU_97.18528	4357353
L	70858	1434	*	*	*	*	*	3301064	*
H	70858	521	99.4	-	0	0	588I521M325I	OTU_97.18528	3301064
L	40351	1391	*	*	*	*	*	196286	*
H	40351	508	100.0	-	0	0	501I508M382I	OTU_97.423	196286
L	40169	1392	*	*	*	*	*	197248	*
H	40169	508	100.0	-	0	0	500I43MI465M383I	OTU_97.423	197248
L	43476	1389	*	*	*	*	*	179665	*
H	43476	508	100.0	-	0	0	499I508M382I	OTU_97.423	179665
L	44000	1389	*	*	*	*	*	176980	*
H	44000	527	99.2	-	0	0	499I26MD389MD89MI21M364I	OTU_97.19784	176980
L	78240	1439	*	*	*	*	*	4242681	*
H	78240	527	99.2	-	0	0	569I26MD389MD89MI21M344I	OTU_97.19784	4242681
L	42380	1391	*	*	*	*	*	185603	*
H	42380	527	99.2	-	0	0	500I26MD389MD89MI21M365I	OTU_97.19784	185603
L	77531	1528	*	*	*	*	*	686900	*
H	77531	525	99.0	-	0	0	630I368MI157M372I	OTU_97.334	686900
L	16116	1387	*	*	*	*	*	524676	*
H	16116	525	98.5	-	0	0	499I368MI157M362I	OTU_97.334	524676
L	28738	1389	*	*	*	*	*	291493	*
H	28738	525	93.3	-	0	0	499I364MI161M364I	OTU_97.334	291493
H	77531	529	99.1	-	0	0	630I409MD53MI48MD17M370I	OTU_97.2232	686900
H	16116	529	98.5	-	0	0	499I409MD53MI48MD17M360I	OTU_97.2232	524676
L	34315	1489	*	*	*	*	*	250038	*
H	34315	529	95.5	-	0	0	598I92MI317MD53MI48MD17M362I	OTU_97.2232	250038
H	77531	531	98.1	-	0	0	630I163MI82MD103MD60MD120M369I	OTU_97.25108	686900
H	16116	531	97.6	-	0	0	499I163MI82MD103MD60MD120M359I	OTU_97.25108	524676
H	34315	531	94.7	-	0	0	598I92MI71MI82MD100MD63MD120M361I	OTU_97.25108	250038
L	71471	1369	*	*	*	*	*	749837	*
H	71471	527	98.1	-	0	0	580I243MD77MD205M264I	OTU_97.42207	749837
L	80285	1374	*	*	*	*	*	4310395	*
H	80285	527	96.6	-	0	0	490I243MD77MD205M359I	OTU_97.42207	4310395
H	77531	527	94.3	-	0	0	630I241MD79MD205M373I	OTU_97.42207	686900
H	71471	531	98.7	-	0	0	580I375MD83MD51M2D18M262I	OTU_97.34438	749837
H	80285	531	97.2	-	0	0	490I375MD83MD51M2D18M357I	OTU_97.34438	4310395
L	75255	1519	*	*	*	*	*	3866487	*
H	75255	531	96.8	-	0	0	628I181MI31MI163MD83MD51M2D18M362I	OTU_97.34438	3866487
H	71471	524	99.6	-	0	0	580I469MI55M264I	OTU_97.40922	749837
H	80285	524	98.1	-	0	0	490I469MI55M359I	OTU_97.40922	4310395
H	75255	524	97.7	-	0	0	628I181MI31MI257MI55M364I	OTU_97.40922	3866487
H	71471	540	95.4	-	0	0	579I295MI45MD9MD26MD43MD25MD14MD34MD18M5D19M261I	OTU_97.7385	749837
H	80285	540	94.1	-	0	0	489I295MI45MD9MD26MD43MD25MD14MD34MD18M5D19M356I	OTU_97.7385	4310395
H	77531	540	91.5	-	0	0	629I300MI40MD9MD26MD43MD25MD14MD34MD18M5D19M370I	OTU_97.7385	686900
H	71471	522	98.5	-	0	0	580I469MI41MD11M267I	OTU_97.32570	749837
H	80285	522	96.9	-	0	0	490I469MI41MD11M362I	OTU_97.32570	4310395
H	77531	522	95.0	-	0	0	630I468MI42MD11M376I	OTU_97.32570	686900
H	71471	538	95.5	-	0	0	580I412MD6MD7MD16MD29MD51M4I12M252I	OTU_97.32525	749837
H	80285	538	94.1	-	0	0	490I412MD6MD7MD16MD29MD51M4I12M347I	OTU_97.32525	4310395
H	77531	538	91.4	-	0	0	630I412M2D13MD16MD29MD39M2D22M367I	OTU_97.32525	686900
H	71471	535	96.8	-	0	0	580I412MD97M2D23M257I	OTU_97.6559	749837
H	80285	535	96.1	-	0	0	490I412MD97M2D23M352I	OTU_97.6559	4310395
H	75255	535	95.0	-	0	0	628I181MI31MI200MD97M2D23M357I	OTU_97.6559	3866487
H	80285	528	98.3	-	0	0	490I464MI46MD17M356I	OTU_97.33707	4310395
H	75255	528	98.3	-	0	0	628I181MI31MI252MI46MD17M361I	OTU_97.33707	3866487
H	71471	528	97.5	-	0	0	580I464MI46MD17M261I	OTU_97.33707	749837
H	80285	531	97.7	-	0	0	490I409MD30MD72MD17M356I	OTU_97.2307	4310395
H	71471	531	97.7	-	0	0	580I409MD30MD72MD17M261I	OTU_97.2307	749837
H	75255	531	97.7	-	0	0	628I181MI31MI197MD30MD72MD17M361I	OTU_97.2307	3866487
H	80285	527	98.5	-	0	0	490I375MD27MI59MI48MD16M357I	OTU_97.41449	4310395
H	71471	527	98.5	-	0	0	580I375MD27MI59MI48MD16M262I	OTU_97.41449	749837
H	75255	527	98.5	-	0	0	628I181MI31MI163MD27MI59MI48MD16M362I	OTU_97.41449	3866487
H	75255	537	98.0	-	0	0	628I181MI31MI93MD70MD37MD24MI74MD23M355I	OTU_97.34426	3866487
H	80285	537	97.6	-	0	0	490I305MD70MD37MD24MI74MD23M350I	OTU_97.34426	4310395
H	71471	537	96.8	-	0	0	580I307MD68MD37MD24MI74MD23M255I	OTU_97.34426	749837
H	80285	530	98.3	-	0	0	490I429MI6MI95M352I	OTU_97.115	4310395
H	71471	530	98.3	-	0	0	580I429MI6MI95M257I	OTU_97.115	749837
H	75255	530	98.3	-	0	0	628I181MI31MI217MI6MI95M357I	OTU_97.115	3866487
H	80285	530	99.2	-	0	0	490I511MD10MI8M354I	OTU_97.1321	4310395
H	75255	530	99.2	-	0	0	628I181MI31MI299MD10MI8M359I	OTU_97.1321	3866487
H	71471	530	98.5	-	0	0	580I511MD10MI8M259I	OTU_97.1321	749837
H	80285	528	98.5	-	0	0	490I408MD54MI48MD16M357I	OTU_97.32339	4310395
H	71471	528	98.5	-	0	0	580I408MD54MI48MD16M262I	OTU_97.32339	749837
H	75255	528	98.5	-	0	0	628I181MI31MI196MD54MI48MD16M362I	OTU_97.32339	3866487
H	80285	527	98.9	-	0	0	490I371MI139MD16M357I	OTU_97.44424	4310395
H	71471	527	98.9	-	0	0	580I371MI139MD16M262I	OTU_97.44424	749837
H	75255	527	98.9	-	0	0	628I181MI31MI159MI139MD16M362I	OTU_97.44424	3866487
H	80285	531	98.1	-	0	0	490I511MD19M354I	OTU_97.35965	4310395
H	75255	531	98.5	-	0	0	628I181MI31MI299MD19M359I	OTU_97.35965	3866487
H	71471	531	98.1	-	0	0	580I511MD19M259I	OTU_97.35965	749837
H	80285	533	98.3	-	0	0	490I414MI35MD47MD17MD5MD11M354I	OTU_97.25816	4310395
H	75255	533	98.3	-	0	0	628I181MI31MI202MI35MD47MD17MD5MD11M359I	OTU_97.25816	3866487
H	71471	533	97.6	-	0	0	580I414MI35MD47MD17MD5MD11M259I	OTU_97.25816	749837
H	71471	531	98.5	-	0	0	580I444MD13MD9MD45MD16M262I	OTU_97.1005	749837
H	80285	531	97.0	-	0	0	490I444MD13MD9MD45MD16M357I	OTU_97.1005	4310395
H	75255	531	96.6	-	0	0	628I181MI31MI232MD13MD9MD45MD16M362I	OTU_97.1005	3866487
H	71471	525	99.4	-	0	0	580I525M264I	OTU_97.11510	749837
H	80285	525	97.9	-	0	0	490I525M359I	OTU_97.11510	4310395
H	77531	525	95.6	-	0	0	630I525M373I	OTU_97.11510	686900
H	71471	526	99.2	-	0	0	580I511MD14M264I	OTU_97.31658	749837
H	80285	526	97.7	-	0	0	490I511MD14M359I	OTU_97.31658	4310395
H	77531	526	95.4	-	0	0	630I511MD14M373I	OTU_97.31658	686900
H	71471	537	97.0	-	0	0	580I78MD168MD30MD67MD32MD33M2D33MD16MD54MD16M262I	OTU_97.274	749837
H	80285	537	95.5	-	0	0	490I78MD168MD30MD64MD35MD33M2D33MD16MD54MD16M357I	OTU_97.274	4310395
H	75255	537	95.2	-	0	0	628I78MD103MI31MI34MD30MD64MD35MD33M2D33MD16MD54MD16M362I	OTU_97.274	3866487
H	71471	527	98.7	-	0	0	580I259MI115MD9MD127MD14M264I	OTU_97.11365	749837
H	80285	527	97.3	-	0	0	490I259MI115MD9MD127MD14M359I	OTU_97.11365	4310395
H	75255	527	97.0	-	0	0	628I181MI31MI47MI115MD9MD127MD14M364I	OTU_97.11365	3866487
H	71471	531	97.6	-	0	0	580I375MD33M2D49MD54MD15M263I	OTU_97.28244	749837
H	80285	531	96.0	-	0	0	490I375MD33M2D49MD54MD15M358I	OTU_97.28244	4310395
H	77531	531	93.8	-	0	0	630I375MD33M2D49MD54MD15M372I	OTU_97.28244	686900
H	71471	530	98.3	-	0	0	580I375MD29MD53MD54MD15M263I	OTU_97.45439	749837
H	80285	530	96.8	-	0	0	490I375MD29MD53MD54MD15M358I	OTU_97.45439	4310395
H	75255	530	96.4	-	0	0	628I181MI31MI163MD29MD53MD54MD15M363I	OTU_97.45439	3866487
H	71471	536	96.5	-	0	0	578I80MD265MD15MD17MD51MD15MD29MD41MD15M263I	OTU_97.48	749837
H	80285	536	95.0	-	0	0	488I80MD262MD18MD17MD51MD15MD29MD41MD15M358I	OTU_97.48	4310395
H	75255	536	94.6	-	0	0	626I80MD103MI31MI128MD18MD17MD51MD15MD29MD41MD15M363I	OTU_97.48	3866487
H	71471	531	98.3	-	0	0	580I349MD55MD62MD43MD18M262I	OTU_97.36380	749837
H	80285	531	96.8	-	0	0	490I346MD62MD58MD43MD18M357I	OTU_97.36380	4310395
H	75255	531	96.4	-	0	0	628I181MI31MI134MD62MD58MD43MD18M362I	OTU_97.36380	3866487
H	71471	528	98.3	-	0	0	580I470MD41MD15M263I	OTU_97.22563	749837
H	80285	528	96.8	-	0	0	490I470MD41MD15M358I	OTU_97.22563	4310395
H	77531	528	94.5	-	0	0	630I470MD41MD15M372I	OTU_97.22563	686900
H	71471	539	96.3	-	0	0	580I62MD301MD38MD39MD42MI14MD16MD21M255I	OTU_97.26425	749837
H	80285	539	95.5	-	0	0	490I61MD302MD38MD39MD42MI14MD16MD21M350I	OTU_97.26425	4310395
H	77531	539	93.1	-	0	0	630I62MD301MD38MD39MD42MI14MD16MD21M364I	OTU_97.26425	686900
H	71471	530	97.9	-	0	0	580I358MD92MD78M261I	OTU_97.32083	749837
H	80285	530	96.4	-	0	0	490I358MD92MD78M356I	OTU_97.32083	4310395
H	75255	530	96.0	-	0	0	628I181MI31MI146MD92MD78M361I	OTU_97.32083	3866487
H	71471	531	97.7	-	0	0	580I375MD89MI32MD14MD18M260I	OTU_97.31218	749837
H	80285	531	96.2	-	0	0	490I375MD89MI32MD14MD18M355I	OTU_97.31218	4310395
H	77531	531	94.2	-	0	0	630I375MD89MI32M2D22M2D8M371I	OTU_97.31218	686900
H	71471	531	97.6	-	0	0	580I464MI32MD14M2D18M260I	OTU_97.6807	749837
H	80285	531	96.0	-	0	0	490I464MI32MD14M2D18M355I	OTU_97.6807	4310395
H	77531	531	94.5	-	0	0	630I462MI34MD14M2D8M2D8M371I	OTU_97.6807	686900
H	71471	521	98.8	-	0	0	580I511MD9M269I	OTU_97.44581	749837
H	80285	521	97.3	-	0	0	490I511MD9M364I	OTU_97.44581	4310395
H	75255	521	96.9	-	0	0	628I181MI31MI299MD9M369I	OTU_97.44581	3866487
H	71471	536	97.8	-	0	0	580I459MD11MD64M255I	OTU_97.33958	749837
H	80285	536	97.0	-	0	0	490I459MD11MD64M350I	OTU_97.33958	4310395
H	77531	536	94.4	-	0	0	630I458MD12MD64M364I	OTU_97.33958	686900
H	71471	531	98.7	-	0	0	580I511MD19M259I	OTU_97.6436	749837
H	80285	531	97.2	-	0	0	490I511MD19M354I	OTU_97.6436	4310395
H	77531	531	94.9	-	0	0	630I511MD19M368I	OTU_97.6436	686900
H	71471	533	97.4	-	0	0	580I157MD89MD100MD18MI146MD19M259I	OTU_97.25880	749837
H	80285	533	96.6	-	0	0	490I157MD89MD100MD18MI146MD19M354I	OTU_97.25880	4310395
H	75255	533	95.5	-	0	0	628I157MD22MI36MI31MD100MD18MI146MD19M359I	OTU_97.25880	3866487
H	71471	527	98.5	-	0	0	580I458M2D67M264I	OTU_97.31488	749837
H	80285	527	97.0	-	0	0	490I458M2D67M359I	OTU_97.31488	4310395
H	77531	527	94.7	-	0	0	630I458M2D67M373I	OTU_97.31488	686900
H	71471	540	97.6	-	0	0	580I78MD210MD17M2D35MD9MD26MD37MD58MD41MD19M259I	OTU_97.21390	749837
H	80285	540	96.5	-	0	0	490I78MD210MD17M2D35MD9MD26MD37MD58MD41MD19M354I	OTU_97.21390	4310395
H	75255	540	96.1	-	0	0	628I78MD103MI31MI76MD17M2D35MD9MD26MD37MD58MD41MD19M359I	OTU_97.21390	3866487
H	71471	535	97.9	-	0	0	580I375MD12MD25MD45MD54MD19M259I	OTU_97.34968	749837
H	80285	535	96.4	-	0	0	490I375MD12MD25MD45MD54MD19M354I	OTU_97.34968	4310395
H	75255	535	96.1	-	0	0	628I181MI31MI163MD12MD25MD45MD54MD19M359I	OTU_97.34968	3866487
H	71471	541	95.7	-	0	0	580I78MD225M2D72MD37MD29MD70M2D22M256I	OTU_97.1309	749837
H	80285	541	95.0	-	0	0	490I78MD225M2D72MD37MD29MD70M2D22M351I	OTU_97.1309	4310395
H	75255	541	93.9	-	0	0	628I78MD103MI31MI91M2D72MD37MD29MD70M2D22M356I	OTU_97.1309	3866487
H	71471	532	99.2	-	0	0	580I412MD99MD19M259I	OTU_97.19813	749837
H	80285	532	98.5	-	0	0	490I412MD99MD19M354I	OTU_97.19813	4310395
H	75255	532	98.1	-	0	0	628I181MI31MI200MD99MD19M359I	OTU_97.19813	3866487
L	38428	1489	*	*	*	*	*	212481	*
H	38428	519	99.2	-	0	0	601I499MD9MD9M371I	OTU_97.437	212481
L	61716	1449	*	*	*	*	*	2170526	*
H	61716	519	99.0	-	0	0	581I499MD9MD9M351I	OTU_97.437	2170526
H	74021	519	99.0	-	0	0	578I499MD9MD9M342I	OTU_97.437	3709560
L	89341	1446	*	*	*	*	*	4405482	*
H	89341	541	97.2	-	0	0	579I348MI15MI134M2I44M322I	OTU_97.435	4405482
L	45137	1469	*	*	*	*	*	167373	*
H	45137	541	99.1	-	0	0	603I348MI15MI134M2I44M321I	OTU_97.435	167373
L	40278	1385	*	*	*	*	*	196713	*
H	40278	541	98.2	-	0	0	495I348MI15MI134M2I44M345I	OTU_97.435	196713
L	42406	1392	*	*	*	*	*	185486	*
H	42406	523	97.1	-	0	0	501I74MI18MD293MD60MD20MD54M371I	OTU_97.600	185486
L	42584	1389	*	*	*	*	*	184391	*
H	42584	523	97.7	-	0	0	500I92MD293MD60MD20MD54M370I	OTU_97.600	184391
L	23273	1351	*	*	*	*	*	329205	*
H	23273	523	97.1	-	0	0	482I92MD293MD60MD20MD54M350I	OTU_97.600	329205
L	42215	1393	*	*	*	*	*	186452	*
H	42215	528	97.9	-	0	0	500I350MD21MD91MI64M366I	OTU_97.363	186452
L	56728	1465	*	*	*	*	*	1017263	*
H	56728	528	97.9	-	0	0	580I350MD21MD91MI64M358I	OTU_97.363	1017263
L	11321	1506	*	*	*	*	*	565357	*
H	11321	528	98.1	-	0	0	602I350MD21MD91MI64M377I	OTU_97.363	565357
L	26012	1353	*	*	*	*	*	309433	*
H	26012	519	99.2	-	0	0	479I499MD19M356I	OTU_97.233	309433
L	24158	1339	*	*	*	*	*	322835	*
H	24158	519	98.8	-	0	0	481I499MD19M340I	OTU_97.233	322835
L	43800	1391	*	*	*	*	*	177987	*
H	43800	519	98.3	-	0	0	499I499MD19M374I	OTU_97.233	177987
H	24158	511	99.0	-	0	0	481I414MI27MD69M347I	OTU_97.24795	322835
L	20937	1354	*	*	*	*	*	346302	*
H	20937	511	99.0	-	0	0	481I414MI27MD69M362I	OTU_97.24795	346302
L	22872	1356	*	*	*	*	*	332163	*
H	22872	511	98.6	-	0	0	481I414MI27MD69M364I	OTU_97.24795	332163
L	86503	1446	*	*	*	*	*	4375646	*
H	86503	507	99.6	-	0	0	581I507M358I	OTU_97.286	4375646
L	25399	1353	*	*	*	*	*	313672	*
H	25399	507	99.6	-	0	0	482I507M364I	OTU_97.286	313672
L	18770	1359	*	*	*	*	*	369486	*
H	18770	507	99.4	-	0	0	486I507M366I	OTU_97.286	369486
H	18770	511	99.0	-	0	0	486I235MD205MD69M364I	OTU_97.7794	369486
H	86503	511	99.2	-	0	0	581I235MD205MD69M356I	OTU_97.7794	4375646
H	25399	511	99.2	-	0	0	482I235MD205MD69M362I	OTU_97.7794	313672
L	42152	1373	*	*	*	*	*	186831	*
H	42152	510	99.6	-	0	0	500I432M2I78M361I	OTU_97.462	186831
L	32710	1405	*	*	*	*	*	261328	*
H	32710	510	99.2	-	0	0	577I432M2I78M316I	OTU_97.462	261328
L	23170	1376	*	*	*	*	*	329992	*
H	23170	510	99.4	-	0	0	494I432M2I78M370I	OTU_97.462	329992
L	19018	1373	*	*	*	*	*	365118	*
H	19018	510	99.6	-	0	0	483I286MD223M381I	OTU_97.461	365118
L	41465	1389	*	*	*	*	*	190534	*
H	41465	510	99.4	-	0	0	500I286MD223M380I	OTU_97.461	190534
L	28399	1390	*	*	*	*	*	293508	*
H	28399	510	99.2	-	0	0	502I282MD227M379I	OTU_97.461	293508
L	40615	1388	*	*	*	*	*	194921	*
H	40615	519	99.8	-	0	0	500I407MI112M368I	OTU_97.6762	194921
L	43434	1393	*	*	*	*	*	179911	*
H	43434	519	99.6	-	0	0	500I132MI275MI112M372I	OTU_97.6762	179911
L	42841	1389	*	*	*	*	*	183057	*
H	42841	519	99.8	-	0	0	499I407MI112M370I	OTU_97.6762	183057
L	71061	1439	*	*	*	*	*	3325984	*
H	71061	531	98.1	-	0	0	585I343MD13MD73MI81M2D17M326I	OTU_97.338	3325984
L	42985	1393	*	*	*	*	*	182289	*
H	42985	531	98.5	-	0	0	501I343MD13MD73MI81M2D17M364I	OTU_97.338	182289
L	68500	1444	*	*	*	*	*	3004856	*
H	68500	531	97.6	-	0	0	586I343MD13MD73MI81M2D17M330I	OTU_97.338	3004856
L	40441	1389	*	*	*	*	*	195805	*
H	40441	535	99.3	-	0	0	499I409MD25MI100M355I	OTU_97.41651	195805
L	63310	1432	*	*	*	*	*	2365946	*
H	63310	535	99.3	-	0	0	565I409MD25MI100M332I	OTU_97.41651	2365946
L	40926	1388	*	*	*	*	*	193448	*
H	40926	535	99.4	-	0	0	500I409MD25MI100M353I	OTU_97.41651	193448
L	38439	1493	*	*	*	*	*	212359	*
H	38439	529	98.7	-	0	0	602I529M362I	OTU_97.175	212359
H	63310	529	98.1	-	0	0	565I529M338I	OTU_97.175	2365946
L	42684	1379	*	*	*	*	*	183815	*
H	42684	529	98.5	-	0	0	500I529M350I	OTU_97.175	183815
L	94906	1444	*	*	*	*	*	4464173	*
H	94906	539	98.0	-	0	0	583I243MD208MI48MI39M321I	OTU_97.16162	4464173
H	38439	539	98.0	-	0	0	602I243MD208MI48MI39M351I	OTU_97.16162	212359
L	44208	1379	*	*	*	*	*	175751	*
H	44208	539	98.0	-	0	0	500I243MD208MI48MI39M339I	OTU_97.16162	175751
L	86655	1432	*	*	*	*	*	4377328	*
H	86655	528	99.4	-	0	0	581I68MI363MI97M321I	OTU_97.411	4377328
L	41065	1392	*	*	*	*	*	192619	*
H	41065	528	99.4	-	0	0	503I68MI363MI97M359I	OTU_97.411	192619
L	18919	1379	*	*	*	*	*	366797	*
H	18919	528	99.4	-	0	0	488I68MI363MI97M361I	OTU_97.411	366797
L	91650	1437	*	*	*	*	*	4429239	*
H	91650	534	98.9	-	0	0	566I433MI78MD8MD13M338I	OTU_97.12899	4429239
L	94857	1435	*	*	*	*	*	4463532	*
H	94857	534	99.1	-	0	0	583I433MI78MD8MD13M319I	OTU_97.12899	4463532
L	42358	1357	*	*	*	*	*	185711	*
H	42358	534	99.1	-	0	0	501I433MI78MD8MD13M323I	OTU_97.12899	185711
H	42358	532	99.2	-	0	0	501I498MD33M325I	OTU_97.240	185711
L	40697	1392	*	*	*	*	*	194556	*
H	40697	532	99.2	-	0	0	499I498MD33M362I	OTU_97.240	194556
H	94857	532	99.2	-	0	0	583I498MD33M321I	OTU_97.240	4463532
H	40697	532	99.4	-	0	0	499I512MD19M362I	OTU_97.5241	194556
H	94857	532	99.4	-	0	0	583I512MD19M321I	OTU_97.5241	4463532
H	42358	532	99.4	-	0	0	501I512MD19M325I	OTU_97.5241	185711
L	20778	1352	*	*	*	*	*	347382	*
H	20778	526	99.6	-	0	0	482I526M344I	OTU_97.298	347382
L	41893	1390	*	*	*	*	*	188213	*
H	41893	526	99.6	-	0	0	500I526M364I	OTU_97.298	188213
L	41092	1390	*	*	*	*	*	192444	*
H	41092	526	99.6	-	0	0	501I526M363I	OTU_97.298	192444
L	44027	1388	*	*	*	*	*	176833	*
H	44027	527	99.8	-	0	0	500I371MI139MD16M361I	OTU_97.822	176833
H	20778	527	99.8	-	0	0	482I371MI139MD16M343I	OTU_97.822	347382
L	40565	1389	*	*	*	*	*	195175	*
H	40565	527	99.8	-	0	0	500I371MI139MD16M362I	OTU_97.822	195175
L	52220	1522	*	*	*	*	*	92430	*
H	52220	523	97.3	-	0	0	636I283MD13MD74MD40MD22MI27MD11M2D46M369I	OTU_97.538	92430
L	96769	1488	*	*	*	*	*	4483152	*
H	96769	523	94.8	-	0	0	602I283MD13MD74MD40MD22MI27MD11M2D46M369I	OTU_97.538	4483152
L	74404	1506	*	*	*	*	*	3757252	*
H	74404	523	95.6	-	0	0	618I38MD129MI35MD55MI24MD13MD74MD40MD22MI27MD11M2D46M371I	OTU_97.538	3757252
L	60526	1397	*	*	*	*	*	2029459	*
H	60526	531	99.2	-	0	0	527I450MI12MI52MI17M336I	OTU_97.577	2029459
L	19376	1374	*	*	*	*	*	358944	*
H	19376	531	97.9	-	0	0	488I64MI25MI361MI12MI52MI17M350I	OTU_97.577	358944
L	77492	1417	*	*	*	*	*	4146491	*
H	77492	531	98.5	-	0	0	555I449MI13MI52MI17M328I	OTU_97.577	4146491
L	45045	1458	*	*	*	*	*	168289	*
H	45045	531	99.8	-	0	0	592I238MD270MI22M335I	OTU_97.619	168289
L	94417	1444	*	*	*	*	*	4458576	*
H	94417	531	99.4	-	0	0	579I240MD264MI26M334I	OTU_97.619	4458576
L	75253	1455	*	*	*	*	*	3865949	*
H	75253	531	99.6	-	0	0	582I240MD268MI22M342I	OTU_97.619	3865949
L	25227	1334	*	*	*	*	*	314996	*
H	25227	529	99.2	-	0	0	476I511MD17M330I	OTU_97.397	314996
L	42332	1391	*	*	*	*	*	185821	*
H	42332	529	99.2	-	0	0	499I511MD17M364I	OTU_97.397	185821
L	44076	1376	*	*	*	*	*	176518	*
H	44076	529	99.1	-	0	0	499I511MD17M349I	OTU_97.397	176518
L	40353	1397	*	*	*	*	*	196270	*
H	40353	533	99.1	-	0	0	503I97MI335MI38MD62M360I	OTU_97.555	196270
L	40413	1389	*	*	*	*	*	195941	*
H	40413	533	98.7	-	0	0	500I432MI38MD62M356I	OTU_97.555	195941
L	40269	1391	*	*	*	*	*	196748	*
H	40269	533	98.9	-	0	0	503I432MI38MD62M355I	OTU_97.555	196748
L	41749	1388	*	*	*	*	*	189053	*
H	41749	531	97.9	-	0	0	499I511MD19M359I	OTU_97.17591	189053
L	43960	1375	*	*	*	*	*	177161	*
H	43960	531	99.2	-	0	0	500I511MD19M345I	OTU_97.17591	177161
L	44488	1389	*	*	*	*	*	174270	*
H	44488	531	99.1	-	0	0	500I511MD19M359I	OTU_97.17591	174270
H	43960	532	98.5	-	0	0	500I359MD50MI58MI48MD15M343I	OTU_97.327	177161
H	41749	532	97.2	-	0	0	499I359MD50MI58MI48MD15M357I	OTU_97.327	189053
L	42059	1388	*	*	*	*	*	187271	*
H	42059	532	98.1	-	0	0	499I359MD50MI58MI48MD15M357I	OTU_97.327	187271
L	52921	1471	*	*	*	*	*	77514	*
H	52921	520	99.0	-	0	0	601I435MI85M349I	OTU_97.33325	77514
L	40582	1389	*	*	*	*	*	195066	*
H	40582	520	99.6	-	0	0	500I435MI42MD42M369I	OTU_97.33325	195066
L	40177	1389	*	*	*	*	*	197208	*
H	40177	520	99.6	-	0	0	500I435MI42MD42M369I	OTU_97.33325	197208
L	40870	1391	*	*	*	*	*	193744	*
H	40870	521	98.7	-	0	0	502I245MD123MI40MD27MI41MD42M369I	OTU_97.31879	193744
L	42711	1389	*	*	*	*	*	183684	*
H	42711	521	98.5	-	0	0	500I245MD119MI44MD27MI41MD42M369I	OTU_97.31879	183684
L	42025	1388	*	*	*	*	*	187460	*
H	42025	521	98.5	-	0	0	500I245MD119MI44MD27MI41MD42M368I	OTU_97.31879	187460
L	47557	1353	*	*	*	*	*	147105	*
H	47557	527	98.9	-	0	0	483I407MI73MD30M2D14M345I	OTU_97.215	147105
L	43382	1391	*	*	*	*	*	180193	*
H	43382	527	98.9	-	0	0	500I407MI73MD30M2D14M366I	OTU_97.215	180193
L	40173	1384	*	*	*	*	*	197222	*
H	40173	527	98.9	-	0	0	495I407MI73MD30M2D14M364I	OTU_97.215	197222
L	42111	1391	*	*	*	*	*	187002	*
H	42111	527	99.6	-	0	0	500I511MD15M365I	OTU_97.2854	187002
L	42192	1390	*	*	*	*	*	186585	*
H	42192	527	99.6	-	0	0	500I511MD15M364I	OTU_97.2854	186585
H	42025	527	99.4	-	0	0	500I511MD15M362I	OTU_97.2854	187460
L	27207	1387	*	*	*	*	*	300978	*
H	27207	523	99.2	-	0	0	497I511MD11M368I	OTU_97.359	300978
L	61457	1420	*	*	*	*	*	2137906	*
H	61457	523	99.0	-	0	0	567I511MD11M331I	OTU_97.359	2137906
L	40678	1386	*	*	*	*	*	194648	*
H	40678	523	99.2	-	0	0	497I511MD11M367I	OTU_97.359	194648
L	49698	1353	*	*	*	*	*	125624	*
H	49698	543	97.6	-	0	0	482I465MD46M2D29M331I	OTU_97.7237	125624
L	40255	1393	*	*	*	*	*	196832	*
H	40255	543	97.6	-	0	0	501I465MD46M2D29M352I	OTU_97.7237	196832
L	41370	1394	*	*	*	*	*	191052	*
H	41370	543	96.5	-	0	0	500I69MI18MI378MD46M2D29M352I	OTU_97.7237	191052
L	41242	1383	*	*	*	*	*	191703	*
H	41242	527	99.2	-	0	0	494I291MI76MI60MI16MI84M358I	OTU_97.536	191703
L	41565	1390	*	*	*	*	*	189996	*
H	41565	527	99.2	-	0	0	500I294MI69MI66MI14MI84M359I	OTU_97.536	189996
L	58391	1437	*	*	*	*	*	1769960	*
H	58391	527	99.4	-	0	0	577I294MI69MI64MI16MI84M329I	OTU_97.536	1769960
L	54064	1436	*	*	*	*	*	43051	*
H	54064	545	97.1	-	0	0	569I259MI155MI25MD90MD14M322I	OTU_97.454	43051
L	68601	1468	*	*	*	*	*	3016478	*
H	68601	545	97.1	-	0	0	596I257MI155MI27MD90MD14M327I	OTU_97.454	3016478
L	24703	1365	*	*	*	*	*	318928	*
H	24703	545	96.7	-	0	0	492I259MI157MI20MD93MD14M328I	OTU_97.454	318928
L	40324	1359	*	*	*	*	*	196428	*
H	40324	534	99.3	-	0	0	495I418MD45MI70M330I	OTU_97.22669	196428
L	53903	1451	*	*	*	*	*	48084	*
H	53903	534	99.3	-	0	0	558I418MD45MI70M359I	OTU_97.22669	48084
L	41734	1387	*	*	*	*	*	189110	*
H	41734	534	99.3	-	0	0	500I418MD45MI70M353I	OTU_97.22669	189110
H	41734	529	98.7	-	0	0	500I324MI185MI20M356I	OTU_97.4369	189110
H	53903	529	98.7	-	0	0	558I324MI185MI20M362I	OTU_97.4369	48084
H	40324	529	98.7	-	0	0	495I324MI185MI20M333I	OTU_97.4369	196428
L	38608	1475	*	*	*	*	*	210647	*
H	38608	537	97.8	-	0	0	598I463MD16MD28MD27M343I	OTU_97.34339	210647
H	41734	537	97.6	-	0	0	500I463MD16MD28MD27M353I	OTU_97.34339	189110
H	53903	537	97.8	-	0	0	558I463MD16MD27MD28M359I	OTU_97.34339	48084
H	41734	533	98.1	-	0	0	500I440MD12MD79M356I	OTU_97.133	189110
H	40324	533	98.1	-	0	0	495I440MD12MD79M333I	OTU_97.133	196428
H	38608	533	98.3	-	0	0	598I440MD12MD79M346I	OTU_97.133	210647
H	53903	531	99.2	-	0	0	558I531M362I	OTU_97.44827	48084
H	40324	531	99.2	-	0	0	495I531M333I	OTU_97.44827	196428
H	38608	531	99.4	-	0	0	598I531M346I	OTU_97.44827	210647
H	38608	530	99.4	-	0	0	598I443MI87M346I	OTU_97.34524	210647
H	41734	530	99.2	-	0	0	500I442MI88M356I	OTU_97.34524	189110
H	53903	530	99.2	-	0	0	558I443MI87M362I	OTU_97.34524	48084
L	68003	1441	*	*	*	*	*	2943548	*
H	68003	545	99.4	-	0	0	584I453MI92M311I	OTU_97.349	2943548
L	44066	1385	*	*	*	*	*	176593	*
H	44066	545	99.3	-	0	0	497I453MI92M342I	OTU_97.349	176593
L	40024	1396	*	*	*	*	*	198062	*
H	40024	545	99.4	-	0	0	497I38MI415MI92M352I	OTU_97.349	198062
L	90395	1429	*	*	*	*	*	4416646	*
H	90395	548	93.4	-	0	0	584I383MI18M2D17MD32M2D22M3D36M2D30M306I	OTU_97.512	4416646
L	68298	1468	*	*	*	*	*	2979308	*
H	68298	548	94.9	-	0	0	576I40MI16M2I13MI46MI7MI34MI227MI18M2D17MD32M2D19MD7M2D32M2D30M346I	OTU_97.512	2979308
L	19154	1347	*	*	*	*	*	362765	*
H	19154	548	93.4	-	0	0	485I383MI18M2D17MD32M2D22M3D36M2D30M323I	OTU_97.512	362765
L	18877	1340	*	*	*	*	*	367542	*
H	18877	541	98.2	-	0	0	484I69MI350MD37MD10M2D62MD8M319I	OTU_97.44723	367542
L	47625	1353	*	*	*	*	*	146554	*
H	47625	541	98.0	-	0	0	479I69MI95MI255MD37MD10M2D62MD8M336I	OTU_97.44723	146554
L	18690	1483	*	*	*	*	*	372348	*
H	18690	541	98.0	-	0	0	598I69MI350MD37MD10M2D62MD8M348I	OTU_97.44723	372348
H	47625	529	99.8	-	0	0	479I168MI262MI90MI9M342I	OTU_97.189	146554
L	16235	1391	*	*	*	*	*	523140	*
H	16235	529	99.4	-	0	0	498I429M2I91MI9M361I	OTU_97.189	523140
L	36838	1449	*	*	*	*	*	228199	*
H	36838	529	99.8	-	0	0	579I430MI90MI9M339I	OTU_97.189	228199
L	61815	1315	*	*	*	*	*	798581	*
H	61815	544	98.2	-	0	0	632I430MD30M2D52MD28M143I	OTU_97.1567	798581
L	22733	1384	*	*	*	*	*	333096	*
H	22733	544	98.2	-	0	0	497I429MD31M2D52MD28M347I	OTU_97.1567	333096
H	36838	544	98.2	-	0	0	579I430MD30M2D52MD28M330I	OTU_97.1567	228199
H	22733	535	99.6	-	0	0	497I69MI466M351I	OTU_97.6408	333096
L	44410	1376	*	*	*	*	*	174654	*
H	44410	535	99.6	-	0	0	497I69MI466M343I	OTU_97.6408	174654
H	18877	535	99.8	-	0	0	484I69MI466M320I	OTU_97.6408	367542
H	18877	536	98.9	-	0	0	484I509MD26M321I	OTU_97.45200	367542
H	44410	536	98.7	-	0	0	497I509MD26M344I	OTU_97.45200	174654
H	22733	536	98.7	-	0	0	497I509MD26M352I	OTU_97.45200	333096
L	41628	1378	*	*	*	*	*	189684	*
H	41628	532	99.4	-	0	0	501I238MI232MI49MI13M342I	OTU_97.42413	189684
L	38804	1475	*	*	*	*	*	208739	*
H	38804	532	99.4	-	0	0	597I238MI232MI49MI13M343I	OTU_97.42413	208739
L	42125	1379	*	*	*	*	*	186956	*
H	42125	532	99.4	-	0	0	492I84MI153MI234MI48MI13M351I	OTU_97.42413	186956
L	44137	1359	*	*	*	*	*	176151	*
H	44137	536	99.1	-	0	0	493I457MI50M2D27M331I	OTU_97.21196	176151
L	44468	1391	*	*	*	*	*	174356	*
H	44468	536	99.1	-	0	0	493I457MI50M2D27M363I	OTU_97.21196	174356
L	39709	1390	*	*	*	*	*	199761	*
H	39709	536	98.9	-	0	0	501I78MI379MI50M2D27M353I	OTU_97.21196	199761
L	44261	1362	*	*	*	*	*	175441	*
H	44261	536	99.6	-	0	0	493I511MD24M334I	OTU_97.28652	175441
L	43222	1386	*	*	*	*	*	181056	*
H	43222	536	99.6	-	0	0	500I511MD24M351I	OTU_97.28652	181056
L	43846	1378	*	*	*	*	*	177732	*
H	43846	536	99.6	-	0	0	492I511MD24M351I	OTU_97.28652	177732
H	43222	536	99.4	-	0	0	500I447MD88M351I	OTU_97.25842	181056
L	38635	1474	*	*	*	*	*	210371	*
H	38635	536	99.4	-	0	0	596I447MD88M343I	OTU_97.25842	210371
L	43482	1379	*	*	*	*	*	179649	*
H	43482	536	99.3	-	0	0	493I447MD88M351I	OTU_97.25842	179649
H	44261	537	99.1	-	0	0	493I511MD25M333I	OTU_97.8785	175441
H	43222	537	99.1	-	0	0	500I511MD25M350I	OTU_97.8785	181056
H	43846	537	99.1	-	0	0	492I511MD25M350I	OTU_97.8785	177732
L	41824	1378	*	*	*	*	*	188676	*
H	41824	531	98.9	-	0	0	492I511MD19M356I	OTU_97.340	188676
H	38635	531	98.9	-	0	0	596I511MD19M348I	OTU_97.340	210371
H	43846	531	98.9	-	0	0	492I511MD19M356I	OTU_97.340	177732
L	39010	1474	*	*	*	*	*	206574	*
H	39010	525	97.3	-	0	0	596I262M2I35MI34MI38MI49MI32MI9MI36MI30M344I	OTU_97.45115	206574
H	38804	525	97.1	-	0	0	597I262M2I35MI34MI38MI49MI32MI9MI36MI30M344I	OTU_97.45115	208739
L	43736	1386	*	*	*	*	*	178342	*
H	43736	525	97.5	-	0	0	500I262M2I35MI34MI38MI49MI32MI9MI36MI30M352I	OTU_97.45115	178342
L	41615	1380	*	*	*	*	*	189760	*
H	41615	533	99.4	-	0	0	503I533M344I	OTU_97.51	189760
H	43482	533	99.4	-	0	0	493I533M353I	OTU_97.51	179649
L	40141	1368	*	*	*	*	*	197361	*
H	40141	533	99.6	-	0	0	493I533M342I	OTU_97.51	197361
H	44261	531	99.8	-	0	0	493I511MD19M339I	OTU_97.36070	175441
H	43222	531	99.8	-	0	0	500I511MD19M356I	OTU_97.36070	181056
H	43846	531	99.8	-	0	0	492I511MD19M356I	OTU_97.36070	177732
H	40141	528	99.8	-	0	0	493I520M2I8M345I	OTU_97.16701	197361
H	41615	528	99.6	-	0	0	503I520M2I8M347I	OTU_97.16701	189760
H	43222	528	99.8	-	0	0	500I520M2I8M356I	OTU_97.16701	181056
H	40141	528	98.7	-	0	0	493I269MI177MI52MI30M344I	OTU_97.15750	197361
H	44261	528	98.7	-	0	0	493I269MI177MI52MI30M338I	OTU_97.15750	175441
L	40423	1380	*	*	*	*	*	195892	*
H	40423	528	98.1	-	0	0	494I269MI177MI52MI30M355I	OTU_97.15750	195892
H	44261	538	97.4	-	0	0	493I291MD68MD44MI36MI53MD16M3D24M335I	OTU_97.42951	175441
L	41306	1379	*	*	*	*	*	191391	*
H	41306	538	97.2	-	0	0	493I291MD68MD44MI36MI53MD16M3D24M352I	OTU_97.42951	191391
H	41824	538	97.4	-	0	0	492I291MD68MD44MI36MI53MD16M3D24M352I	OTU_97.42951	188676
H	43222	529	100.0	-	0	0	500I448MI81M356I	OTU_97.9722	181056
H	43846	529	100.0	-	0	0	492I448MI81M356I	OTU_97.9722	177732
H	40141	529	100.0	-	0	0	493I448MI81M345I	OTU_97.9722	197361
H	41824	533	99.8	-	0	0	492I458MD74M354I	OTU_97.32265	188676
H	44261	533	99.8	-	0	0	493I458MD74M337I	OTU_97.32265	175441
H	43482	533	99.6	-	0	0	493I458MD74M354I	OTU_97.32265	179649
H	43846	538	99.8	-	0	0	492I451MI87M347I	OTU_97.6132	177732
H	41824	538	99.8	-	0	0	492I451MI87M347I	OTU_97.6132	188676
H	40141	538	99.8	-	0	0	493I451MI87M336I	OTU_97.6132	197361
L	44365	1373	*	*	*	*	*	174846	*
H	44365	538	100.0	-	0	0	496I453MI85M338I	OTU_97.12778	174846
L	44201	1373	*	*	*	*	*	175789	*
H	44201	538	100.0	-	0	0	496I453MI85M338I	OTU_97.12778	175789
L	87074	1421	*	*	*	*	*	4381430	*
H	87074	538	100.0	-	0	0	576I453MI85M306I	OTU_97.12778	4381430
L	42845	1374	*	*	*	*	*	183049	*
H	42845	534	99.1	-	0	0	497I511MD22M344I	OTU_97.9764	183049
H	44365	534	99.1	-	0	0	496I511MD22M344I	OTU_97.9764	174846
H	44201	534	99.1	-	0	0	496I511MD22M344I	OTU_97.9764	175789
H	42845	542	97.6	-	0	0	497I263MD93MD73MD16M2D13M2D60MD16M343I	OTU_97.44483	183049
L	42170	1379	*	*	*	*	*	186723	*
H	42170	542	97.4	-	0	0	493I258MD100MD70MD17M2D13M2D60MD16M352I	OTU_97.44483	186723
L	41134	1369	*	*	*	*	*	192231	*
H	41134	542	97.6	-	0	0	492I263MD93MD73MD16M2D13M2D60MD16M343I	OTU_97.44483	192231
L	40117	1378	*	*	*	*	*	197499	*
H	40117	528	98.7	-	0	0	501I288MD120MD108MI10M350I	OTU_97.527	197499
L	44144	1372	*	*	*	*	*	176115	*
H	44144	528	98.7	-	0	0	494I125MI163MD120MD108MI10M350I	OTU_97.527	176115
L	19112	1340	*	*	*	*	*	363358	*
H	19112	528	98.3	-	0	0	482I288MD121MD42MI64MI11M330I	OTU_97.527	363358
L	92639	1451	*	*	*	*	*	4439469	*
H	92639	541	97.8	-	0	0	580I237MI239MI25MI15MD24M328I	OTU_97.389	4439469
L	76191	1448	*	*	*	*	*	3989107	*
H	76191	541	97.8	-	0	0	580I237MI239MI25MI15MD24M325I	OTU_97.389	3989107
L	86015	1448	*	*	*	*	*	4370362	*
H	86015	541	97.8	-	0	0	568I237MI239MI25MI15MD24M337I	OTU_97.389	4370362
L	62210	1436	*	*	*	*	*	2229500	*
H	62210	534	99.6	-	0	0	582I294MI188MI52M318I	OTU_97.34268	2229500
L	40709	1376	*	*	*	*	*	194497	*
H	40709	534	99.6	-	0	0	500I482MI52M341I	OTU_97.34268	194497
L	42434	1379	*	*	*	*	*	185286	*
H	42434	534	99.6	-	0	0	500I482MI52M344I	OTU_97.34268	185286
L	41224	1396	*	*	*	*	*	191792	*
H	41224	537	99.3	-	0	0	494I537M365I	OTU_97.154	191792
L	42391	1352	*	*	*	*	*	185568	*
H	42391	537	99.6	-	0	0	494I537M321I	OTU_97.154	185568
L	65861	1415	*	*	*	*	*	2686191	*
H	65861	537	98.1	-	0	0	557I537M321I	OTU_97.154	2686191
L	42263	1379	*	*	*	*	*	186143	*
H	42263	536	98.3	-	0	0	493I273MI164M2I80MI19M346I	OTU_97.43484	186143
L	41029	1374	*	*	*	*	*	192818	*
H	41029	536	98.1	-	0	0	494I273MI38MI126M2I80MI19M339I	OTU_97.43484	192818
L	42480	1390	*	*	*	*	*	185046	*
H	42480	536	98.1	-	0	0	493I273MI164M2I80MI19M357I	OTU_97.43484	185046
H	41224	540	99.4	-	0	0	494I540M362I	OTU_97.31349	191792
H	42391	540	99.8	-	0	0	494I540M318I	OTU_97.31349	185568
H	65861	540	98.3	-	0	0	557I540M318I	OTU_97.31349	2686191
L	21546	1371	*	*	*	*	*	341724	*
H	21546	542	99.1	-	0	0	478I511MD17MD12M353I	OTU_97.41607	341724
H	42263	542	99.4	-	0	0	493I511MD17MD12M346I	OTU_97.41607	186143
L	22479	1389	*	*	*	*	*	335041	*
H	22479	542	99.4	-	0	0	501I511MD17MD12M348I	OTU_97.41607	335041
L	25352	1330	*	*	*	*	*	313968	*
H	25352	541	99.6	-	0	0	473I528MD12M317I	OTU_97.45130	313968
L	26204	1334	*	*	*	*	*	307984	*
H	26204	541	99.4	-	0	0	477I528MD12M317I	OTU_97.45130	307984
L	44299	1349	*	*	*	*	*	175232	*
H	44299	541	99.6	-	0	0	463I528MD12M346I	OTU_97.45130	175232
L	40101	1372	*	*	*	*	*	197562	*
H	40101	537	99.4	-	0	0	495I214MD52MI31MI20MI121MI23MI62MD12M337I	OTU_97.44835	197562
L	25171	1337	*	*	*	*	*	315463	*
H	25171	537	99.1	-	0	0	480I212MD57MI28MI20MI121MI20MI65MD12M317I	OTU_97.44835	315463
L	62176	1424	*	*	*	*	*	2223978	*
H	62176	537	99.3	-	0	0	571I214MD52MI31MI20MI121MI20MI65MD12M313I	OTU_97.44835	2223978
H	44299	547	97.8	-	0	0	463I473MD38MD17MD16M342I	OTU_97.7812	175232
H	40101	547	97.6	-	0	0	495I473MD38MD17MD16M333I	OTU_97.7812	197562
H	62176	547	97.6	-	0	0	571I473MD38MD17MD16M309I	OTU_97.7812	2223978
H	62176	533	98.9	-	0	0	571I533M320I	OTU_97.129	2223978
L	42333	1394	*	*	*	*	*	185814	*
H	42333	533	98.5	-	0	0	495I533M366I	OTU_97.129	185814
L	26461	1382	*	*	*	*	*	306021	*
H	26461	533	97.7	-	0	0	494I533M355I	OTU_97.129	306021
L	40860	1383	*	*	*	*	*	193786	*
H	40860	543	98.9	-	0	0	495I453MI55MD34M345I	OTU_97.24962	193786
H	44299	543	99.1	-	0	0	463I453MI55MD34M343I	OTU_97.24962	175232
L	19696	1371	*	*	*	*	*	355307	*
H	19696	543	98.7	-	0	0	494I453MI55MD34M334I	OTU_97.24962	355307
L	40825	1381	*	*	*	*	*	193968	*
H	40825	546	97.8	-	0	0	493I507MI39M341I	OTU_97.1311	193968
L	39796	1372	*	*	*	*	*	199283	*
H	39796	546	97.6	-	0	0	493I507MI39M332I	OTU_97.1311	199283
L	40317	1396	*	*	*	*	*	196482	*
H	40317	546	97.3	-	0	0	495I507MI39M354I	OTU_97.1311	196482
L	42340	1395	*	*	*	*	*	185769	*
H	42340	544	98.7	-	0	0	494I356MD165MI13MI9M356I	OTU_97.12509	185769
H	42125	544	98.7	-	0	0	492I84MI272MD165MI13MI9M341I	OTU_97.12509	186956
L	42934	1371	*	*	*	*	*	182609	*
H	42934	544	98.7	-	0	0	494I356MD165MI13MI9M332I	OTU_97.12509	182609
L	44132	1375	*	*	*	*	*	176171	*
H	44132	547	97.8	-	0	0	498I220MD21MI16MI67MD30M2D72MD12MD22MD24MD11MI23MI21M334I	OTU_97.1563	176171
H	44137	547	97.8	-	0	0	493I220MD21MI16MI67MD30M2D72MD12MD22MD24MD11MI23MI21M323I	OTU_97.1563	176151
L	40424	1371	*	*	*	*	*	195887	*
H	40424	547	97.8	-	0	0	498I220MD21MI16MI67MD30M2D72MD12MD22MD24MD11MI23MI21M330I	OTU_97.1563	195887
L	43132	1371	*	*	*	*	*	181575	*
H	43132	538	99.6	-	0	0	493I7MI235MI12MD91MD161MI13MI17M338I	OTU_97.3331	181575
L	43464	1379	*	*	*	*	*	179720	*
H	43464	538	99.6	-	0	0	493I242MI12MD91MD161MI13MI17M347I	OTU_97.3331	179720
L	41567	1374	*	*	*	*	*	189984	*
H	41567	538	99.6	-	0	0	493I242MI12MD91MD161MI13MI17M342I	OTU_97.3331	189984
H	44468	538	99.6	-	0	0	493I444MI94M359I	OTU_97.44836	174356
H	42934	538	99.6	-	0	0	494I444MI94M338I	OTU_97.44836	182609
H	44137	538	99.6	-	0	0	493I444MI94M327I	OTU_97.44836	176151
H	43132	544	99.4	-	0	0	493I7MI446MI12MD78M333I	OTU_97.30987	181575
H	43464	544	99.4	-	0	0	493I453MI12MD78M342I	OTU_97.30987	179720
L	16415	1375	*	*	*	*	*	520774	*
H	16415	544	98.7	-	0	0	489I453MI12MD78M342I	OTU_97.30987	520774
L	28710	1372	*	*	*	*	*	291648	*
H	28710	548	96.7	-	0	0	493I263MD85MD72MI15MI14MI12MD33MD22MD9M2D16M335I	OTU_97.18807	291648
L	38408	1474	*	*	*	*	*	212698	*
H	38408	548	97.4	-	0	0	596I263MD85MD72MI15MI14MI12MD33MD22MD9M2D16M334I	OTU_97.18807	212698
L	52507	1477	*	*	*	*	*	86170	*
H	52507	548	96.5	-	0	0	599I263MD85MD63MI7MI17MI14MI12MD33MD22MD9M2D16M333I	OTU_97.18807	86170
L	91484	1434	*	*	*	*	*	4427366	*
H	91484	543	98.2	-	0	0	573I440M4D18MD45MI35M322I	OTU_97.5331	4427366
L	43784	1370	*	*	*	*	*	178056	*
H	43784	543	98.2	-	0	0	493I440M4D18MD45MI35M338I	OTU_97.5331	178056
L	42586	1381	*	*	*	*	*	184386	*
H	42586	543	98.0	-	0	0	495I440M4D18MD45MI35M347I	OTU_97.5331	184386
L	43059	1377	*	*	*	*	*	181960	*
H	43059	542	99.6	-	0	0	500I238MI107MD112MD13MI31MI39M334I	OTU_97.9168	181960
L	39794	1378	*	*	*	*	*	199293	*
H	39794	542	99.4	-	0	0	492I238MI107MD110MD15MI31MI39M343I	OTU_97.9168	199293
L	39768	1393	*	*	*	*	*	199430	*
H	39768	542	99.6	-	0	0	493I238MI107MD112MD13MI31MI39M357I	OTU_97.9168	199430
L	44141	1372	*	*	*	*	*	176123	*
H	44141	543	99.3	-	0	0	493I507MI27MI9M334I	OTU_97.10895	176123
L	16282	1429	*	*	*	*	*	522511	*
H	16282	543	99.6	-	0	0	576I507MI27MI9M308I	OTU_97.10895	522511
H	39794	543	99.4	-	0	0	492I503MI31MI9M341I	OTU_97.10895	199293
L	19192	1352	*	*	*	*	*	362094	*
H	19192	541	98.9	-	0	0	480I238M2I18MI87MD178MI10MI9M327I	OTU_97.1060	362094
H	43059	541	98.9	-	0	0	500I238M2I18MI87MD178MI10MI9M332I	OTU_97.1060	181960
L	41277	1377	*	*	*	*	*	191547	*
H	41277	541	98.9	-	0	0	493I238M2I18MI87MD178MI10MI9M339I	OTU_97.1060	191547
H	38408	548	98.9	-	0	0	596I376MI107MD47MD16M331I	OTU_97.10670	212698
L	44539	1387	*	*	*	*	*	173942	*
H	44539	548	98.7	-	0	0	501I376MI107MD47MD16M339I	OTU_97.10670	173942
H	19192	548	98.9	-	0	0	480I376MI107MD47MD16M325I	OTU_97.10670	362094
H	52507	542	98.9	-	0	0	599I411MI7MI28MI96M333I	OTU_97.37537	86170
H	43132	542	99.6	-	0	0	493I7MI412MI27MI96M333I	OTU_97.37537	181575
H	43059	542	99.8	-	0	0	500I420MI26MI96M333I	OTU_97.37537	181960
H	40424	542	99.6	-	0	0	498I453MI49MI40M329I	OTU_97.42529	195887
H	44137	542	99.6	-	0	0	493I453MI49MI40M322I	OTU_97.42529	176151
H	42340	542	99.6	-	0	0	494I453MI49MI40M357I	OTU_97.42529	185769
H	42934	541	98.9	-	0	0	494I256MI184MI6M2I61MD33M333I	OTU_97.6649	182609
H	42586	541	98.7	-	0	0	495I256MI184MI6M2I61MD33M342I	OTU_97.6649	184386
H	42340	541	98.9	-	0	0	494I256MI184MI6M2I61MD33M357I	OTU_97.6649	185769
L	42797	1377	*	*	*	*	*	183245	*
H	42797	543	96.9	-	0	0	494I323MI111MI7MI13M2I61MD11MD15M337I	OTU_97.516	183245
L	43228	1369	*	*	*	*	*	181016	*
H	43228	543	97.1	-	0	0	495I324MI104MI13MI13M2I60MD12MD15M328I	OTU_97.516	181016
L	18765	1358	*	*	*	*	*	369555	*
H	18765	543	97.1	-	0	0	482I324MI104MI13MI13M2I60MD12MD15M330I	OTU_97.516	369555
L	19339	1379	*	*	*	*	*	359581	*
H	19339	519	98.5	-	0	0	496I413MD30MI20MI55M363I	OTU_97.313	359581
L	43233	1392	*	*	*	*	*	180995	*
H	43233	519	98.5	-	0	0	497I413MD30MI20MI55M375I	OTU_97.313	180995
L	82390	1430	*	*	*	*	*	4332428	*
H	82390	519	98.5	-	0	0	581I69MI344MD30MI20MI55M328I	OTU_97.313	4332428
L	79322	1355	*	*	*	*	*	4300690	*
H	79322	546	99.6	-	0	0	482I270MD275M328I	OTU_97.259	4300690
L	54861	1352	*	*	*	*	*	19080	*
H	54861	546	99.1	-	0	0	564I270MD275M243I	OTU_97.259	19080
L	62908	1444	*	*	*	*	*	2318217	*
H	62908	546	98.9	-	0	0	569I80MI10MI27MI153MD275M327I	OTU_97.259	2318217
L	71570	1453	*	*	*	*	*	3390534	*
H	71570	528	99.4	-	0	0	580I261MI248MD18M345I	OTU_97.716	3390534
L	13905	1379	*	*	*	*	*	544859	*
H	13905	528	98.9	-	0	0	483I261MI166MD81MD18M369I	OTU_97.716	544859
L	46072	1449	*	*	*	*	*	158458	*
H	46072	528	98.7	-	0	0	579I261MI166MD81MD18M343I	OTU_97.716	158458
L	44318	1389	*	*	*	*	*	175138	*
H	44318	527	99.2	-	0	0	497I420MI29MI62MD15M364I	OTU_97.197	175138
L	84248	1451	*	*	*	*	*	4351228	*
H	84248	527	99.2	-	0	0	582I420MI29MI62MD15M341I	OTU_97.197	4351228
L	71516	1444	*	*	*	*	*	3383663	*
H	71516	527	98.7	-	0	0	581I420MI29MI62MD15M335I	OTU_97.197	3383663
H	44318	528	99.6	-	0	0	497I528M364I	OTU_97.3382	175138
H	84248	528	99.6	-	0	0	582I528M341I	OTU_97.3382	4351228
L	42481	1391	*	*	*	*	*	185042	*
H	42481	528	99.1	-	0	0	499I528M364I	OTU_97.3382	185042
L	91827	1442	*	*	*	*	*	4431292	*
H	91827	525	99.4	-	0	0	583I448M2I9M2I68M330I	OTU_97.21345	4431292
L	70514	1445	*	*	*	*	*	3257594	*
H	70514	525	99.4	-	0	0	583I448M2I9M2I68M333I	OTU_97.21345	3257594
L	25279	1398	*	*	*	*	*	314582	*
H	25279	525	99.2	-	0	0	497I448M2I9M2I68M372I	OTU_97.21345	314582
H	84248	534	98.7	-	0	0	582I441M3D90M338I	OTU_97.6303	4351228
H	44318	534	98.7	-	0	0	497I441M3D90M361I	OTU_97.6303	175138
L	92432	1449	*	*	*	*	*	4437359	*
H	92432	534	98.7	-	0	0	580I95MI82MI264M3D90M336I	OTU_97.6303	4437359
L	61930	1440	*	*	*	*	*	2196986	*
H	61930	527	99.8	-	0	0	584I527M329I	OTU_97.164	2196986
L	43762	1388	*	*	*	*	*	178184	*
H	43762	527	99.8	-	0	0	497I527M364I	OTU_97.164	178184
L	44197	1392	*	*	*	*	*	175828	*
H	44197	527	99.8	-	0	0	492I527M373I	OTU_97.164	175828
L	39761	1397	*	*	*	*	*	199460	*
H	39761	526	99.0	-	0	0	497I212MD236M2I9M3I59MD8M371I	OTU_97.8691	199460
H	61930	526	99.0	-	0	0	584I212MD236M2I9M3I59MD8M327I	OTU_97.8691	2196986
L	19979	1394	*	*	*	*	*	353155	*
H	19979	526	99.0	-	0	0	503I212MD236M2I9M3I59MD8M362I	OTU_97.8691	353155
H	43762	528	99.6	-	0	0	497I441MD86M364I	OTU_97.21906	178184
H	44197	528	99.6	-	0	0	492I441MD86M373I	OTU_97.21906	175828
H	61930	528	99.6	-	0	0	584I441MD86M329I	OTU_97.21906	2196986
H	44197	527	98.7	-	0	0	492I527M373I	OTU_97.40075	175828
H	43762	527	98.7	-	0	0	497I527M364I	OTU_97.40075	178184
H	61930	527	98.7	-	0	0	584I527M329I	OTU_97.40075	2196986
L	65957	1405	*	*	*	*	*	2699610	*
H	65957	520	99.4	-	0	0	556I451MI25MD43M329I	OTU_97.400	2699610
L	87488	1435	*	*	*	*	*	4385889	*
H	87488	520	99.4	-	0	0	582I451MI25MD43M333I	OTU_97.400	4385889
L	89705	1439	*	*	*	*	*	4409280	*
H	89705	520	99.4	-	0	0	572I451MI25MD43M347I	OTU_97.400	4409280
H	65957	516	100.0	-	0	0	556I451MI65M332I	OTU_97.38768	2699610
L	42131	1391	*	*	*	*	*	186913	*
H	42131	516	99.8	-	0	0	497I451MI65M377I	OTU_97.38768	186913
H	87488	516	100.0	-	0	0	582I451MI65M336I	OTU_97.38768	4385889
L	25156	1397	*	*	*	*	*	315589	*
H	25156	521	99.6	-	0	0	497I451MI70M378I	OTU_97.15536	315589
H	87488	521	99.8	-	0	0	582I451MI70M331I	OTU_97.15536	4385889
H	89705	521	99.8	-	0	0	572I451MI70M345I	OTU_97.15536	4409280
H	87488	520	99.6	-	0	0	582I520M333I	OTU_97.139	4385889
H	65957	520	99.6	-	0	0	556I520M329I	OTU_97.139	2699610
H	25156	520	99.4	-	0	0	497I520M380I	OTU_97.139	315589
L	85431	1361	*	*	*	*	*	4364405	*
H	85431	513	99.6	-	0	0	483I448MI15MI50M363I	OTU_97.17121	4364405
L	73726	1493	*	*	*	*	*	819353	*
H	73726	513	99.6	-	0	0	601I132MI316MI15MI50M376I	OTU_97.17121	819353
L	40972	1390	*	*	*	*	*	193171	*
H	40972	513	99.6	-	0	0	497I64MI5MI379MI15MI50M376I	OTU_97.17121	193171
L	41053	1374	*	*	*	*	*	192698	*
H	41053	517	99.6	-	0	0	498I440MI77M358I	OTU_97.441	192698
H	40972	517	99.6	-	0	0	497I64MI5MI371MI77M373I	OTU_97.441	193171
L	41114	1376	*	*	*	*	*	192339	*
H	41114	517	99.2	-	0	0	497I440MI77M361I	OTU_97.441	192339
L	53985	1437	*	*	*	*	*	45610	*
H	53985	540	98.1	-	0	0	560I449M2I9M2I32MI19MD17MD12M334I	OTU_97.507	45610
L	26343	1373	*	*	*	*	*	307022	*
H	26343	540	97.8	-	0	0	496I449M2I9M2I32MI19MD17MD12M334I	OTU_97.507	307022
L	59526	1449	*	*	*	*	*	1908049	*
H	59526	540	98.7	-	0	0	578I449M2I9M2I32MI19MD17MD12M328I	OTU_97.507	1908049
L	42180	1394	*	*	*	*	*	186640	*
H	42180	538	99.4	-	0	0	492I416MI28MI12MI82M361I	OTU_97.567	186640
L	41315	1399	*	*	*	*	*	191332	*
H	41315	538	99.3	-	0	0	497I416MI28MI12MI82M361I	OTU_97.567	191332
L	42338	1377	*	*	*	*	*	185787	*
H	42338	538	99.3	-	0	0	497I416MI28MI12MI82M339I	OTU_97.567	185787
L	40055	1399	*	*	*	*	*	197874	*
H	40055	542	99.3	-	0	0	497I369MI93M2D78M361I	OTU_97.468	197874
L	42707	1395	*	*	*	*	*	183703	*
H	42707	542	98.2	-	0	0	491I367MI63M2I32M2D78M361I	OTU_97.468	183703
L	66905	1446	*	*	*	*	*	2814830	*
H	66905	542	97.8	-	0	0	583I367MI63M2I32M2D78M320I	OTU_97.468	2814830
L	56226	1442	*	*	*	*	*	1504042	*
H	56226	531	99.6	-	0	0	574I243MD76MI202MI9M336I	OTU_97.251	1504042
L	44296	1395	*	*	*	*	*	175241	*
H	44296	531	99.6	-	0	0	502I243MD76MI202MI9M361I	OTU_97.251	175241
L	40256	1452	*	*	*	*	*	196831	*
H	40256	531	98.9	-	0	0	580I135MD105MD78MI201MI10M341I	OTU_97.251	196831
L	41815	1395	*	*	*	*	*	188725	*
H	41815	546	97.1	-	0	0	500I499MD7MD13MD24M352I	OTU_97.364	188725
L	59100	1454	*	*	*	*	*	1855954	*
H	59100	546	97.1	-	0	0	587I499MD7MD13MD24M324I	OTU_97.364	1855954
L	40291	1389	*	*	*	*	*	196632	*
H	40291	546	97.1	-	0	0	494I499MD7MD13MD24M352I	OTU_97.364	196632
L	1938	1334	*	*	*	*	*	942880	*
H	1938	543	97.8	-	0	0	477I543M314I	OTU_97.602	942880
L	393	1404	*	*	*	*	*	1106384	*
H	393	543	98.2	-	0	0	555I543M306I	OTU_97.602	1106384
L	22036	1471	*	*	*	*	*	338145	*
H	22036	543	97.2	-	0	0	596I237MI306M331I	OTU_97.602	338145
L	96630	1409	*	*	*	*	*	4481613	*
H	96630	562	97.7	-	0	0	568I61MI5MI475MD20M278I	OTU_97.463	4481613
L	19086	1345	*	*	*	*	*	363794	*
H	19086	562	97.7	-	0	0	497I56MI485MD20M286I	OTU_97.463	363794
L	40902	1384	*	*	*	*	*	193575	*
H	40902	562	98.0	-	0	0	497I56MI485M3I7M2I14M319I	OTU_97.463	193575
L	93703	1366	*	*	*	*	*	4451251	*
H	93703	546	99.5	-	0	0	494I449MD14MI82M326I	OTU_97.487	4451251
L	16112	1355	*	*	*	*	*	524725	*
H	16112	546	98.9	-	0	0	479I449MD96M331I	OTU_97.487	524725
L	61664	1411	*	*	*	*	*	2163609	*
H	61664	546	96.2	-	0	0	565I378MI168M299I	OTU_97.487	2163609
H	93703	544	98.5	-	0	0	494I212M2D149MD103MI64MI13M329I	OTU_97.5017	4451251
H	16112	544	98.0	-	0	0	479I212M2D149MD167MI13M334I	OTU_97.5017	524725
L	34084	1444	*	*	*	*	*	251702	*
H	34084	544	97.1	-	0	0	588I212M2D149MD167MI13M314I	OTU_97.5017	251702
H	93703	542	99.3	-	0	0	494I464MI78M329I	OTU_97.8595	4451251
H	16112	542	98.7	-	0	0	479I542M334I	OTU_97.8595	524725
H	61664	542	96.7	-	0	0	565I378MI64MI100M302I	OTU_97.8595	2163609
H	93703	542	99.4	-	0	0	494I463MI79M329I	OTU_97.42210	4451251
H	16112	542	98.9	-	0	0	479I542M334I	OTU_97.42210	524725
H	61664	542	96.9	-	0	0	565I378MI64MI100M302I	OTU_97.42210	2163609
H	93703	543	99.3	-	0	0	494I464MI66MD12M329I	OTU_97.14982	4451251
H	16112	543	98.7	-	0	0	479I530MD12M334I	OTU_97.14982	524725
H	61664	543	97.1	-	0	0	565I378MI64MI86MD14M302I	OTU_97.14982	2163609
H	93703	543	99.3	-	0	0	494I464MI49MD29M329I	OTU_97.16522	4451251
H	16112	543	98.7	-	0	0	479I513MD29M334I	OTU_97.16522	524725
H	61664	543	96.7	-	0	0	565I378MI64MI69MD31M302I	OTU_97.16522	2163609
H	93703	541	99.3	-	0	0	494I464MI64MI13M329I	OTU_97.1832	4451251
H	16112	541	98.7	-	0	0	479I528MI13M334I	OTU_97.1832	524725
H	61664	541	97.0	-	0	0	565I378MI64MI87MI12M302I	OTU_97.1832	2163609
H	16112	546	98.4	-	0	0	479I25MD136MD303MD43MD35M334I	OTU_97.10499	524725
H	93703	546	98.5	-	0	0	494I25MD136MD347MD35M329I	OTU_97.10499	4451251
H	34084	546	97.1	-	0	0	588I25MD136MD303MD43MD35M314I	OTU_97.10499	251702
H	16112	551	97.1	-	0	0	479I64MD59MD6MD156MD129M2D6MD7MD116M333I	OTU_97.12530	524725
H	93703	551	97.3	-	0	0	494I64MD59MD6MD156MD129M2D6MD7MD36MI80M328I	OTU_97.12530	4451251
H	34084	551	95.8	-	0	0	588I64MD59MD6MD156MD129M2D6MD7MD116M313I	OTU_97.12530	251702
H	93703	551	97.8	-	0	0	494I76MD179MD150M2D59MI49MD33M325I	OTU_97.42450	4451251
H	16112	551	97.3	-	0	0	479I76MD179MD150M2D108MD33M330I	OTU_97.42450	524725
H	34084	551	96.4	-	0	0	588I76MD179MD150M2D108MD33M310I	OTU_97.42450	251702
H	93703	547	99.3	-	0	0	494I464MI59MD10MD12M326I	OTU_97.15972	4451251
H	16112	547	98.7	-	0	0	479I527MD6MD12M331I	OTU_97.15972	524725
H	61664	547	96.3	-	0	0	565I378MI64MI90M2D13M299I	OTU_97.15972	2163609
H	16112	533	98.1	-	0	0	479I513MD19M344I	OTU_97.10288	524725
H	34084	533	97.6	-	0	0	588I513MD19M324I	OTU_97.10288	251702
H	93703	533	97.4	-	0	0	494I463MI50MD19M339I	OTU_97.10288	4451251
H	93703	546	99.5	-	0	0	494I463MI83M325I	OTU_97.73	4451251
H	16112	546	98.9	-	0	0	479I546M330I	OTU_97.73	524725
H	61664	546	96.7	-	0	0	565I378MI64MI104M298I	OTU_97.73	2163609
H	93703	547	98.9	-	0	0	494I464MI64MI19M323I	OTU_97.44399	4451251
H	16112	547	98.4	-	0	0	479I528MI19M328I	OTU_97.44399	524725
H	61664	547	96.5	-	0	0	565I378MI64MI87MI18M296I	OTU_97.44399	2163609
L	17859	1515	*	*	*	*	*	469663	*
H	17859	521	99.6	-	0	0	633I521M361I	OTU_97.112	469663
L	16370	1370	*	*	*	*	*	521275	*
H	16370	521	94.4	-	0	0	494I64MD164MD291M357I	OTU_97.112	521275
L	91946	1352	*	*	*	*	*	4432463	*
H	91946	521	93.7	-	0	0	492I11MI55MI455M337I	OTU_97.112	4432463
H	17859	520	99.8	-	0	0	633I462MI53MD4M362I	OTU_97.355	469663
H	16370	520	94.6	-	0	0	494I64MD164MD231MI54MD4M358I	OTU_97.355	521275
L	2415	1334	*	*	*	*	*	893041	*
H	2415	520	94.6	-	0	0	477I59MD401MI59M337I	OTU_97.355	893041
H	17859	518	100.0	-	0	0	633I451MI9MI58M362I	OTU_97.19169	469663
H	16370	518	94.8	-	0	0	494I64MD164MD219MI11MI58M358I	OTU_97.19169	521275
L	34624	1419	*	*	*	*	*	247757	*
H	34624	518	95.0	-	0	0	566I64MD283MI101MI11MI58M333I	OTU_97.19169	247757
L	77635	1343	*	*	*	*	*	861595	*
H	77635	539	98.3	-	0	0	482I387MD31MI34M2I53MI19MI14M318I	OTU_97.21050	861595
L	1519	1345	*	*	*	*	*	992354	*
H	1519	539	98.7	-	0	0	484I387MD31MI34M2I53MI19MI14M318I	OTU_97.21050	992354
L	677	1346	*	*	*	*	*	1088265	*
H	677	539	98.5	-	0	0	485I387MD31MI34M2I53MI19MI14M318I	OTU_97.21050	1088265
L	93352	1485	*	*	*	*	*	4447394	*
H	93352	538	99.3	-	0	0	690I450M2I19MI61MI8M253I	OTU_97.33908	4447394
L	18414	1455	*	*	*	*	*	403853	*
H	18414	538	99.3	-	0	0	633I450M2I19MI61MI8M280I	OTU_97.33908	403853
H	77635	538	98.9	-	0	0	482I450M2I19MI61MI8M319I	OTU_97.33908	861595
H	1519	538	98.1	-	0	0	484I420MI17MI14M2I24MD29M2I33M318I	OTU_97.33407	992354
H	93352	538	98.1	-	0	0	561I54M129I366MI17MI14M2I24MD29M2I33M252I	OTU_97.33407	4447394
L	1686	1345	*	*	*	*	*	972955	*
H	1686	538	97.8	-	0	0	484I420MI17MI14M2I24MD29M2I33M318I	OTU_97.33407	972955
H	677	543	98.5	-	0	0	485I453M2I54MD17MD17M318I	OTU_97.42634	1088265
H	18414	543	98.7	-	0	0	633I453M2I54MD17MD17M279I	OTU_97.42634	403853
L	62057	1344	*	*	*	*	*	918139	*
H	62057	543	98.5	-	0	0	483I453M2I54MD17MD17M318I	OTU_97.42634	918139
H	93352	547	97.6	-	0	0	690I420MI32M2I60M4D11MD19M250I	OTU_97.43019	4447394
H	677	547	97.4	-	0	0	485I420MI32M2I60M4D11MD19M316I	OTU_97.43019	1088265
H	18414	547	97.6	-	0	0	633I420MI32M2I60M4D11MD19M277I	OTU_97.43019	403853
H	93352	541	97.8	-	0	0	690I453M2I16MI8MI43M3D18M253I	OTU_97.45092	4447394
L	2771	1341	*	*	*	*	*	855538	*
H	2771	541	97.8	-	0	0	482I453M2I16MI8MI43M3D18M317I	OTU_97.45092	855538
H	1519	541	97.8	-	0	0	484I453M2I16MI8MI43M3D18M319I	OTU_97.45092	992354
H	62057	542	96.7	-	0	0	483I438MI14M2I25MI25MD9M4D11MD14M321I	OTU_97.15947	918139
L	78104	1345	*	*	*	*	*	870106	*
H	78104	542	96.9	-	0	0	484I438MI14M2I25MI25MD9M4D11MD14M321I	OTU_97.15947	870106
H	18414	542	96.9	-	0	0	633I438MI14M2I25MI25MD9M4D11MD14M282I	OTU_97.15947	403853
H	1519	542	98.7	-	0	0	484I453M2I89M317I	OTU_97.41941	992354
H	77635	542	98.3	-	0	0	482I453M2I89M317I	OTU_97.41941	861595
H	677	542	98.5	-	0	0	485I453M2I89M317I	OTU_97.41941	1088265
H	18414	544	98.3	-	0	0	633I453M2I63MD8MD18M278I	OTU_97.18347	403853
H	62057	544	98.2	-	0	0	483I453M2I63MD8MD18M317I	OTU_97.18347	918139
H	2771	544	98.3	-	0	0	482I453M2I63MD8MD18M315I	OTU_97.18347	855538
H	1519	565	93.1	-	0	0	484I411MD35MD12MI20MD26M4D54M302I	OTU_97.43080	992354
L	2049	1345	*	*	*	*	*	931727	*
H	2049	565	93.1	-	0	0	482I411MD35MD12MI20MD26M4D54M304I	OTU_97.43080	931727
H	78104	565	93.1	-	0	0	484I411MD35MD12MI20MD26M4D54M302I	OTU_97.43080	870106
H	62057	537	98.5	-	0	0	483I453M2I12M2I11MI61M319I	OTU_97.14880	918139
H	2049	537	98.7	-	0	0	482I453M2I12M2I11MI61M321I	OTU_97.14880	931727
H	677	537	98.5	-	0	0	485I453M2I12M2I11MI61M319I	OTU_97.14880	1088265
H	677	543	97.6	-	0	0	485I147MD114MD159MI32M2I12M2I57MD19M316I	OTU_97.7278	1088265
H	2771	543	97.8	-	0	0	482I147MD114MD159MI32M2I12M2I57MD19M314I	OTU_97.7278	855538
H	1519	543	97.8	-	0	0	484I147MD114MD159MI32M2I12M2I57MD19M316I	OTU_97.7278	992354
L	2037	1346	*	*	*	*	*	933896	*
H	2037	541	98.7	-	0	0	482I35MD30MD13MD375M2I16MI37MI32M322I	OTU_97.41506	933896
L	70062	1399	*	*	*	*	*	3202924	*
H	70062	541	98.5	-	0	0	503I35MD30MD13MD375M2I16MI37MI32M354I	OTU_97.41506	3202924
H	2049	541	98.5	-	0	0	482I35MD30MD13MD375M2I16MI37MI32M321I	OTU_97.41506	931727
H	2049	542	99.3	-	0	0	482I542M321I	OTU_97.43576	931727
H	62057	542	99.1	-	0	0	483I542M319I	OTU_97.43576	918139
H	1519	542	99.3	-	0	0	484I542M319I	OTU_97.43576	992354
H	2049	542	98.2	-	0	0	482I347MD30MD62MI20M2I73MD7M321I	OTU_97.34712	931727
H	77635	542	97.8	-	0	0	482I347MD30MD62MI20M2I73MD7M319I	OTU_97.34712	861595
H	1519	542	98.2	-	0	0	484I347MD30MD62MI20M2I73MD7M319I	OTU_97.34712	992354
H	1519	538	99.1	-	0	0	484I458MD47M2I21MI11M321I	OTU_97.43055	992354
H	62057	538	98.9	-	0	0	483I458MD47M2I21MI11M321I	OTU_97.43055	918139
H	93352	538	99.1	-	0	0	690I458MD47M2I21MI11M255I	OTU_97.43055	4447394
H	2049	541	99.3	-	0	0	482I518MD22M323I	OTU_97.44213	931727
H	62057	541	99.1	-	0	0	483I518MD22M321I	OTU_97.44213	918139
H	18414	541	99.3	-	0	0	633I518MD22M282I	OTU_97.44213	403853
H	62057	537	99.6	-	0	0	483I537M324I	OTU_97.7228	918139
H	77635	537	99.4	-	0	0	482I537M324I	OTU_97.7228	861595
H	78104	537	99.4	-	0	0	484I537M324I	OTU_97.7228	870106
H	18414	538	99.8	-	0	0	633I463MI75M283I	OTU_97.29324	403853
H	1519	538	99.8	-	0	0	484I463MI75M322I	OTU_97.29324	992354
H	2049	538	99.8	-	0	0	482I463MI75M324I	OTU_97.29324	931727
H	18414	547	98.4	-	0	0	633I345MD69MD42MD17MD16MD23MD16MD12M282I	OTU_97.34803	403853
H	93352	547	98.4	-	0	0	690I345MD69MD42MD17MD16MD23MD16MD12M255I	OTU_97.34803	4447394
H	2771	547	98.4	-	0	0	482I345MD69MD42MD17MD16MD23MD16MD12M319I	OTU_97.34803	855538
H	1519	541	99.3	-	0	0	484I458MD11MD47MI23M321I	OTU_97.44363	992354
H	677	541	98.9	-	0	0	485I455MD14MD47MI23M321I	OTU_97.44363	1088265
H	62057	541	99.1	-	0	0	483I458MD11MD47MI23M321I	OTU_97.44363	918139
H	77635	543	98.5	-	0	0	482I236MD218M2D15MD70M322I	OTU_97.45252	861595
H	2771	543	98.9	-	0	0	482I238MD216M2D15MD70M320I	OTU_97.45252	855538
H	2049	543	98.9	-	0	0	482I238MD216M2D15MD70M324I	OTU_97.45252	931727
H	77635	543	98.3	-	0	0	482I454M2D19MD67M321I	OTU_97.44237	861595
H	62057	543	98.5	-	0	0	483I454M2D19MD67M321I	OTU_97.44237	918139
H	2049	543	98.7	-	0	0	482I454M2D19MD67M323I	OTU_97.44237	931727
H	77635	544	98.3	-	0	0	482I351MD35MD65MD18MD49MD10MI11M321I	OTU_97.25637	861595
H	2049	544	98.7	-	0	0	482I351MD35MD65MD18MD49MD10MI11M323I	OTU_97.25637	931727
H	93352	544	98.7	-	0	0	690I351MD35MD65MD18MD49MD10MI11M255I	OTU_97.25637	4447394
H	77635	538	98.9	-	0	0	482I518MD19M324I	OTU_97.20487	861595
H	2049	538	99.3	-	0	0	482I518MD19M326I	OTU_97.20487	931727
H	2771	538	99.3	-	0	0	482I518MD19M322I	OTU_97.20487	855538
H	2049	533	97.6	-	0	0	482I533M330I	OTU_97.29678	931727
H	18414	533	97.6	-	0	0	633I533M289I	OTU_97.29678	403853
H	2771	533	97.6	-	0	0	482I533M326I	OTU_97.29678	855538
H	78104	534	97.2	-	0	0	484I460MI57MD16M327I	OTU_97.14040	870106
H	62057	534	97.4	-	0	0	483I460MI57MD16M327I	OTU_97.14040	918139
H	77635	534	97.2	-	0	0	482I460MI57MD16M327I	OTU_97.14040	861595
H	77635	533	97.6	-	0	0	482I439MI20M2I27MI19MI28M323I	OTU_97.45043	861595
H	2049	533	97.9	-	0	0	482I439MI20M2I27MI19MI28M325I	OTU_97.45043	931727
H	78104	533	97.6	-	0	0	484I439MI20M2I27MI19MI28M323I	OTU_97.45043	870106
H	1519	540	98.0	-	0	0	484I345MD128MD65M323I	OTU_97.44900	992354
H	62057	540	97.8	-	0	0	483I345MD128MD65M323I	OTU_97.44900	918139
H	18414	540	98.0	-	0	0	633I345MD128MD65M284I	OTU_97.44900	403853
H	62057	547	97.3	-	0	0	483I387MD38MD48MD71M317I	OTU_97.23365	918139
H	18414	547	97.4	-	0	0	633I387MD38MD48MD71M278I	OTU_97.23365	403853
H	70062	547	98.0	-	0	0	503I387MD38MD48MD59M2D10M354I	OTU_97.23365	3202924
H	18414	550	97.5	-	0	0	633I288MD13MD178MD39MD28M276I	OTU_97.42821	403853
L	61157	1439	*	*	*	*	*	2101745	*
H	61157	550	97.3	-	0	0	583I288MD13MD178MD39MD28M310I	OTU_97.42821	2101745
H	62057	550	97.3	-	0	0	483I288MD13MD178MD39MD28M315I	OTU_97.42821	918139
H	78104	551	95.1	-	0	0	484I351MD33MI33MI49MD11MD20MD23M3D24M315I	OTU_97.41666	870106
H	2771	551	95.1	-	0	0	482I351MD33MI33MI49MD11MD20MD23M3D24M313I	OTU_97.41666	855538
H	677	551	94.7	-	0	0	485I351MD33MI33MI49MD11MD20MD23M3D24M315I	OTU_97.41666	1088265
H	70062	545	97.1	-	0	0	503I468M2D50MD24M354I	OTU_97.42461	3202924
H	62057	545	97.1	-	0	0	483I468M2D50MD24M319I	OTU_97.42461	918139
H	18414	545	97.2	-	0	0	633I468M2D50MD24M280I	OTU_97.42461	403853
H	77635	544	96.7	-	0	0	482I179MI273M2I48MD43M315I	OTU_97.42984	861595
H	1519	544	97.1	-	0	0	484I179MI273M2I48MD43M315I	OTU_97.42984	992354
H	93352	544	97.1	-	0	0	690I179MI273M2I48MD43M249I	OTU_97.42984	4447394
H	77635	554	96.8	-	0	0	482I469MD10MD36M3D11MD9M3D10M316I	OTU_97.44754	861595
H	18414	554	97.1	-	0	0	633I469MD10MD36M3D11MD9M3D10M277I	OTU_97.44754	403853
H	2049	554	97.1	-	0	0	482I469MD10MD36M3D11MD9M3D10M318I	OTU_97.44754	931727
H	18414	553	96.7	-	0	0	633I242MD176MI18MD42MD27MD9MD11MD22M274I	OTU_97.42869	403853
H	2771	553	96.7	-	0	0	482I242MD176MI18MD42MD27MD9MD11MD22M311I	OTU_97.42869	855538
H	2049	553	96.7	-	0	0	482I242MD176MI18MD42MD27MD9MD11MD22M315I	OTU_97.42869	931727
H	62057	549	96.7	-	0	0	483I420MI16MD42MD43MD25M314I	OTU_97.41755	918139
H	677	549	96.9	-	0	0	485I420MI16MD42MD43MD25M314I	OTU_97.41755	1088265
H	2049	549	96.9	-	0	0	482I420MI16MD42MD43MD25M316I	OTU_97.41755	931727
H	1519	536	98.1	-	0	0	484I460M3I76M322I	OTU_97.44222	992354
H	677	536	97.8	-	0	0	485I460M3I76M322I	OTU_97.44222	1088265
H	2771	536	98.1	-	0	0	482I460M3I76M320I	OTU_97.44222	855538
H	93352	539	98.9	-	0	0	690I250MI222MD66M256I	OTU_97.45192	4447394
H	62057	539	98.7	-	0	0	483I249MI225MD64M322I	OTU_97.45192	918139
H	70062	539	98.7	-	0	0	503I250MI222MD66M357I	OTU_97.45192	3202924
H	62057	537	98.7	-	0	0	483I451MD14MD44MI26M325I	OTU_97.26612	918139
H	2771	537	98.9	-	0	0	482I451MD14MD44MI26M323I	OTU_97.26612	855538
H	18414	537	98.9	-	0	0	633I451MD14MD44MI26M286I	OTU_97.26612	403853
H	70062	534	99.1	-	0	0	503I249MI273MI12M360I	OTU_97.45317	3202924
H	1519	534	99.3	-	0	0	484I249MI273MI12M325I	OTU_97.45317	992354
H	2771	534	99.3	-	0	0	482I249MI273MI12M323I	OTU_97.45317	855538
H	1519	546	97.6	-	0	0	484I458MD15MD39M2D30M319I	OTU_97.42981	992354
H	62057	546	97.4	-	0	0	483I458MD15MD39M2D30M319I	OTU_97.42981	918139
H	2771	546	97.6	-	0	0	482I458MD15MD39M2D30M317I	OTU_97.42981	855538
H	77635	549	95.4	-	0	0	482I249MI189MI21MD8M2D46M3D30M316I	OTU_97.44167	861595
H	2771	549	95.8	-	0	0	482I250MI187MI22MD8M2D46M3D30M314I	OTU_97.44167	855538
H	2049	549	95.8	-	0	0	482I250MI187MI22MD8M2D46M3D30M318I	OTU_97.44167	931727
H	77635	552	96.0	-	0	0	482I134MI197MD71MD15MI85MD16MD30M311I	OTU_97.32405	861595
H	18414	552	96.4	-	0	0	633I134MI197MD71MD15MI85MD16MD30M272I	OTU_97.32405	403853
H	93352	552	96.4	-	0	0	690I134MI197MD71MD15MI85MD16MD30M245I	OTU_97.32405	4447394
H	2049	553	97.1	-	0	0	482I516M2D35M312I	OTU_97.44467	931727
H	18414	553	97.1	-	0	0	633I516M2D35M271I	OTU_97.44467	403853
H	2771	553	97.1	-	0	0	482I516M2D35M308I	OTU_97.44467	855538
H	677	537	97.0	-	0	0	485I250MI22MI116MD6MD62MI34MI45M322I	OTU_97.28895	1088265
H	2049	537	97.4	-	0	0	482I250MI22MI116MD6MD62MI34MI45M324I	OTU_97.28895	931727
H	62057	537	97.2	-	0	0	483I250MI22MI116MD6MD62MI34MI45M322I	OTU_97.28895	918139
H	62057	542	98.3	-	0	0	483I317M2D141MD81M322I	OTU_97.45290	918139
H	93352	542	98.5	-	0	0	690I317M2D141MD81M256I	OTU_97.45290	4447394
H	18414	542	98.5	-	0	0	633I317M2D141MD81M283I	OTU_97.45290	403853
H	1519	551	97.8	-	0	0	484I350MI165MD16MI19M309I	OTU_97.43040	992354
H	677	551	97.5	-	0	0	485I350MI165MD16MI19M309I	OTU_97.43040	1088265
H	18414	551	97.8	-	0	0	633I350MI165MD16MI19M270I	OTU_97.43040	403853
H	18414	544	97.2	-	0	0	633I250MI159MD20MD21MD10MD8M2D70M283I	OTU_97.34334	403853
H	78104	544	97.2	-	0	0	484I250MI159MD20MD21MD10MD8M2D70M322I	OTU_97.34334	870106
H	93352	544	97.2	-	0	0	561I54M129I196MI159MD20MD21MD10MD8M2D70M256I	OTU_97.34334	4447394
H	1519	536	99.1	-	0	0	484I385MI20MI73MI58M322I	OTU_97.27791	992354
H	62057	536	98.9	-	0	0	483I385MI20MI73MI58M322I	OTU_97.27791	918139
H	77635	536	98.7	-	0	0	482I385MI20MI73MI58M322I	OTU_97.27791	861595
H	93352	542	98.5	-	0	0	690I320MD155MD24MD40M256I	OTU_97.31681	4447394
H	18414	542	98.5	-	0	0	633I320MD155MD24MD40M283I	OTU_97.31681	403853
H	2771	542	98.5	-	0	0	482I320MD155MD24MD40M320I	OTU_97.31681	855538
H	2049	555	96.4	-	0	0	482I332MD71MD15MI36MD24MD36MD11MD24M313I	OTU_97.41513	931727
H	677	555	96.2	-	0	0	485I332MD71MD15MI37MD23MD36MD11MD24M311I	OTU_97.41513	1088265
H	1519	555	96.4	-	0	0	484I332MD71MD15MI36MD24MD36MD11MD24M311I	OTU_97.41513	992354
H	77635	549	97.4	-	0	0	482I249MI244MI21MD34M311I	OTU_97.43052	861595
H	2049	549	97.8	-	0	0	482I250MI242MI22MD34M313I	OTU_97.43052	931727
H	677	549	97.4	-	0	0	485I250MI242MI22MD34M311I	OTU_97.43052	1088265
H	2049	543	98.2	-	0	0	482I438MI19MI14MD6MD41MD6MD15M322I	OTU_97.43067	931727
H	2771	543	98.2	-	0	0	482I438MI19MI14MD6MD41MD6MD15M318I	OTU_97.43067	855538
H	93352	543	98.2	-	0	0	690I438MI19MI14MD6MD41MD6MD15M254I	OTU_97.43067	4447394
H	677	545	97.8	-	0	0	485I432MD26MI20MD27M2D20MD15M320I	OTU_97.44999	1088265
H	1519	545	98.2	-	0	0	484I432MD26MI20MD27M2D20MD15M320I	OTU_97.44999	992354
H	2049	545	98.2	-	0	0	482I432MD26MI20MD27M2D20MD15M322I	OTU_97.44999	931727
H	677	554	96.9	-	0	0	485I250MI138MD58MI31MD8MD16MD13MD10MD24M311I	OTU_97.45052	1088265
H	1519	554	97.3	-	0	0	484I250MI138MD58MI31MD8MD16MD13MD10MD24M311I	OTU_97.45052	992354
H	70062	554	96.2	-	0	0	503I250MI138MD58MI31MD8MD16MD13MD35M345I	OTU_97.45052	3202924
H	78104	549	97.1	-	0	0	484I234MD220MD7MD8M2D10MD30MD17MD15M320I	OTU_97.42151	870106
H	77635	549	96.7	-	0	0	482I234MD220MD7MD8M2D10MD30MD17MD15M320I	OTU_97.42151	861595
H	18414	549	97.1	-	0	0	633I234MD220MD7MD8M2D10MD30MD17MD15M281I	OTU_97.42151	403853
H	1519	546	98.9	-	0	0	485I34MD437MI55MD18M315I	OTU_97.32861	992354
H	2049	546	98.9	-	0	0	483I34MD437MI55MD18M317I	OTU_97.32861	931727
H	62057	546	98.7	-	0	0	484I34MD437MI55MD18M315I	OTU_97.32861	918139
H	77635	549	97.3	-	0	0	482I460MI57MD8M2D21M314I	OTU_97.29137	861595
H	2049	549	97.6	-	0	0	482I460MI57MD8M2D21M316I	OTU_97.29137	931727
H	677	549	97.3	-	0	0	485I458MI59MD8M2D21M314I	OTU_97.29137	1088265
H	62057	555	96.2	-	0	0	483I365MD45MD45MD14M2D10MD27MD9MD11MD20M315I	OTU_97.18568	918139
H	77635	555	96.0	-	0	0	482I365MD45MD45MD14M2D10MD27MD9MD11MD20M315I	OTU_97.18568	861595
L	8541	1345	*	*	*	*	*	586355	*
H	8541	555	95.7	-	0	0	462I365MD45MD45MD14M2D19MI19MD9MD11MD20M335I	OTU_97.18568	586355
H	2771	547	98.5	-	0	0	482I288MD173MD8M2D57MD16M317I	OTU_97.42565	855538
H	2049	547	98.5	-	0	0	482I288MD173MD8M2D57MD16M321I	OTU_97.42565	931727
H	1519	547	98.5	-	0	0	484I288MD173MD8M2D57MD16M319I	OTU_97.42565	992354
H	18414	552	98.0	-	0	0	633I242MD50MD128MI47MD11MD39MD30M274I	OTU_97.43504	403853
H	93352	552	98.0	-	0	0	690I242MD50MD128MI47MD11MD39MD30M247I	OTU_97.43504	4447394
H	62057	552	97.8	-	0	0	483I242MD50MD128MI47MD11MD39MD30M313I	OTU_97.43504	918139
H	18414	548	98.0	-	0	0	633I242MD220M2D17MD47MD17M279I	OTU_97.42990	403853
H	93352	548	98.0	-	0	0	690I242MD220M2D17MD47MD17M252I	OTU_97.42990	4447394
H	62057	548	97.8	-	0	0	483I241MD221M2D17MD47MD17M318I	OTU_97.42990	918139
H	62057	544	98.7	-	0	0	483I427MD31MI14MD45MD24M319I	OTU_97.42271	918139
H	18414	544	98.9	-	0	0	633I427MD31MI14MD45MD24M280I	OTU_97.42271	403853
H	77635	544	98.5	-	0	0	482I427MD31MI14MD45MD24M319I	OTU_97.42271	861595
H	18414	552	97.6	-	0	0	633I301MD50MD50MI16MI99MD8MD9MD14M273I	OTU_97.24425	403853
H	62057	552	97.5	-	0	0	483I301MD50MD50MI16MI99MD8MD9MD14M312I	OTU_97.24425	918139
H	93352	552	97.6	-	0	0	690I301MD50MD50MI16MI99MD8MD9MD14M246I	OTU_97.24425	4447394
H	677	545	97.6	-	0	0	485I427MD42M2D73M319I	OTU_97.42157	1088265
H	8541	545	97.6	-	0	0	462I427MD42M2D14MI4MI55M339I	OTU_97.42157	586355
H	93352	545	98.0	-	0	0	561I54M129I373MD42M2D73M253I	OTU_97.42157	4447394
H	2049	542	98.5	-	0	0	482I351MD109M2I56MD24M321I	OTU_97.29218	931727
H	77635	542	98.2	-	0	0	482I351MD109M2I56MD24M319I	OTU_97.29218	861595
H	78104	542	98.2	-	0	0	484I351MD109M2I56MD24M319I	OTU_97.29218	870106
H	2049	545	98.7	-	0	0	482I460MI12MD42MD11MD17M320I	OTU_97.45295	931727
H	62057	545	98.5	-	0	0	483I460MI12MD42MD11MD17M318I	OTU_97.45295	918139
H	77635	545	98.3	-	0	0	482I460MI12MD42MD11MD17M318I	OTU_97.45295	861595
H	1519	544	98.0	-	0	0	484I506MD10M2D10MD14M321I	OTU_97.42915	992354
H	2049	544	98.0	-	0	0	482I506MD10M2D10MD14M323I	OTU_97.42915	931727
H	2771	544	98.0	-	0	0	482I506MD10M2D10MD14M319I	OTU_97.42915	855538
H	677	538	98.5	-	0	0	485I250MI207MI12MI46MD22M321I	OTU_97.45264	1088265
H	18414	538	98.9	-	0	0	633I250MI207MI12MI46MD22M282I	OTU_97.45264	403853
H	62057	538	98.7	-	0	0	483I249MI210MI10MI46MD22M321I	OTU_97.45264	918139
H	78104	540	98.7	-	0	0	484I351MD109MI79M321I	OTU_97.42879	870106
H	677	540	98.7	-	0	0	485I351MD107MI81M321I	OTU_97.42879	1088265
H	18414	540	99.1	-	0	0	633I351MD109MI79M282I	OTU_97.42879	403853
H	2771	542	98.2	-	0	0	482I351MD86MD103M319I	OTU_97.43085	855538
H	677	542	98.2	-	0	0	485I351MD86MD103M321I	OTU_97.43085	1088265
H	18414	542	98.2	-	0	0	633I351MD86MD103M282I	OTU_97.43085	403853
H	18414	549	98.5	-	0	0	633I479MD33MI19MD16M274I	OTU_97.25468	403853
H	77635	549	98.2	-	0	0	482I479MD33MI19MD16M313I	OTU_97.25468	861595
H	62057	549	98.4	-	0	0	483I479MD33MI19MD16M313I	OTU_97.25468	918139
H	2049	536	99.4	-	0	0	482I420MI37MI45MI17M3I17M321I	OTU_97.43009	931727
H	1519	536	99.4	-	0	0	484I420MI37MI45MI17M3I17M319I	OTU_97.43009	992354
H	62057	536	99.3	-	0	0	483I420MI37MI45MI17M3I17M319I	OTU_97.43009	918139
H	1519	552	98.2	-	0	0	483I497MD16MD9MD27M313I	OTU_97.41202	992354
H	2049	552	98.2	-	0	0	481I497MD16MD9MD27M315I	OTU_97.41202	931727
H	18414	552	98.2	-	0	0	632I497MD16MD9MD27M274I	OTU_97.41202	403853
H	18414	548	98.9	-	0	0	633I25MD10MD43MD389MI78M276I	OTU_97.27123	403853
H	70062	548	98.2	-	0	0	503I25MD10MD43MD389MI78M350I	OTU_97.27123	3202924
H	2771	548	98.9	-	0	0	482I25MD10MD43MD389MI78M313I	OTU_97.27123	855538
H	70062	547	98.2	-	0	0	502I455MD9MD64M2I17M350I	OTU_97.11725	3202924
H	78104	547	98.9	-	0	0	483I455MD9MD64M2I17M315I	OTU_97.11725	870106
H	93352	547	98.9	-	0	0	560I55M129I400MD9MD64M2I17M249I	OTU_97.11725	4447394
H	18414	539	99.3	-	0	0	633I460MI10MI37MI32M280I	OTU_97.29015	403853
H	77635	539	98.9	-	0	0	482I460MI10MI37MI32M319I	OTU_97.29015	861595
H	2771	539	99.3	-	0	0	482I460MI10MI37MI32M317I	OTU_97.29015	855538
H	2771	541	99.1	-	0	0	481I449MI22MI70M317I	OTU_97.2268	855538
H	2049	541	99.1	-	0	0	481I449MI22MI70M321I	OTU_97.2268	931727
H	93352	541	99.1	-	0	0	689I449MI22MI70M253I	OTU_97.2268	4447394
H	2771	549	97.8	-	0	0	481I407MD67MD26MD17MD28M315I	OTU_97.27868	855538
H	18414	549	97.8	-	0	0	632I407MD67MD26MD17MD28M278I	OTU_97.27868	403853
H	2049	549	97.8	-	0	0	481I407MD67MD26MD17MD28M319I	OTU_97.27868	931727
H	70062	543	98.7	-	0	0	502I26MD10MD215MI167MI123M354I	OTU_97.34606	3202924
H	93352	543	98.7	-	0	0	689I26MD10MD215MI167MI123M253I	OTU_97.34606	4447394
H	18414	543	98.7	-	0	0	632I26MD10MD215MI167MI123M280I	OTU_97.34606	403853
H	93352	541	98.5	-	0	0	689I454M2I54MI25MD7M253I	OTU_97.32235	4447394
H	18414	541	98.5	-	0	0	632I454M2I54MI25MD7M280I	OTU_97.32235	403853
H	70062	541	98.5	-	0	0	502I454M2I54MI25MD7M354I	OTU_97.32235	3202924
H	18414	546	99.8	-	0	0	633I352MD158MI35M276I	OTU_97.43105	403853
H	1519	546	99.8	-	0	0	484I352MD158MI35M315I	OTU_97.43105	992354
H	93352	546	99.8	-	0	0	690I352MD158MI35M249I	OTU_97.43105	4447394
H	2049	547	99.8	-	0	0	482I187MD359M317I	OTU_97.43522	931727
H	93352	547	99.8	-	0	0	690I187MD359M249I	OTU_97.43522	4447394
H	62057	547	99.6	-	0	0	483I187MD359M315I	OTU_97.43522	918139
H	2771	547	99.6	-	0	0	482I467MI48MD31M312I	OTU_97.34042	855538
H	18414	547	99.6	-	0	0	633I467MI48MD31M275I	OTU_97.34042	403853
H	1519	547	99.6	-	0	0	484I467MI48MD31M314I	OTU_97.34042	992354
H	1519	546	99.8	-	0	0	484I174MI372M314I	OTU_97.45027	992354
H	18414	546	99.8	-	0	0	633I174MI372M275I	OTU_97.45027	403853
H	93352	546	99.8	-	0	0	690I174MI372M248I	OTU_97.45027	4447394
H	62057	545	98.2	-	0	0	483I420MI33M2I56MI13MD9M2D11M315I	OTU_97.43014	918139
H	77635	545	98.0	-	0	0	482I420MI33M2I56MI13MD9M2D11M315I	OTU_97.43014	861595
H	2771	545	98.3	-	0	0	482I420MI33M2I56MI13MD9M2D11M313I	OTU_97.43014	855538
H	2771	549	99.5	-	0	0	482I518MD17MD12M312I	OTU_97.42511	855538
H	2049	549	99.5	-	0	0	482I518MD17MD12M316I	OTU_97.42511	931727
H	18414	549	99.5	-	0	0	633I518MD17MD12M275I	OTU_97.42511	403853
H	18414	551	99.6	-	0	0	633I454MD96M272I	OTU_97.42373	403853
H	1519	551	99.6	-	0	0	484I454MD96M311I	OTU_97.42373	992354
H	77635	551	99.3	-	0	0	482I454MD96M311I	OTU_97.42373	861595
H	1519	546	99.5	-	0	0	484I458MI88M314I	OTU_97.34994	992354
H	18414	546	99.5	-	0	0	633I458MI88M275I	OTU_97.34994	403853
H	2049	546	99.5	-	0	0	482I458MI88M316I	OTU_97.34994	931727
H	1519	546	99.6	-	0	0	484I460MI86M314I	OTU_97.34486	992354
H	18414	546	99.6	-	0	0	633I460MI86M275I	OTU_97.34486	403853
H	2049	546	99.6	-	0	0	482I460MI86M316I	OTU_97.34486	931727
H	18414	541	99.3	-	0	0	633I473MD35M2I17M3I15M277I	OTU_97.43112	403853
H	2049	541	99.3	-	0	0	482I473MD35M2I17M3I15M318I	OTU_97.43112	931727
H	93352	541	99.3	-	0	0	690I473MD35M2I17M3I15M250I	OTU_97.43112	4447394
H	677	538	99.1	-	0	0	485I407MI50MI68M2I13M319I	OTU_97.31348	1088265
H	18414	538	99.4	-	0	0	633I407MI50MI68M2I13M280I	OTU_97.31348	403853
H	77635	538	99.1	-	0	0	482I407MI50MI68M2I13M319I	OTU_97.31348	861595
H	1519	538	99.4	-	0	0	484I250MI187MI19MI59MD13M2I9M319I	OTU_97.44952	992354
H	18414	538	99.4	-	0	0	633I250MI187MI19MI59MD13M2I9M280I	OTU_97.44952	403853
H	2049	538	99.4	-	0	0	482I250MI187MI19MI59MD13M2I9M321I	OTU_97.44952	931727
H	2771	551	99.3	-	0	0	482I464MI63MD23M308I	OTU_97.18611	855538
H	77635	551	98.9	-	0	0	482I464MI63MD23M310I	OTU_97.18611	861595
H	2049	551	99.3	-	0	0	482I464MI63MD23M312I	OTU_97.18611	931727
H	2771	540	98.3	-	0	0	482I287MI60MD36MI94MD10MI16MD9M2D23M321I	OTU_97.28295	855538
H	677	540	98.0	-	0	0	485I287MI60MD36MI94MD10MI16MD9M2D23M323I	OTU_97.28295	1088265
H	1519	540	98.3	-	0	0	484I287MI60MD36MI94MD10MI16MD9M2D23M323I	OTU_97.28295	992354
H	62057	547	98.9	-	0	0	484I78MD375MD92M315I	OTU_97.34093	918139
L	90298	1372	*	*	*	*	*	4415571	*
H	90298	547	98.5	-	0	0	505I52MI10MI17MD371MD95M320I	OTU_97.34093	4415571
H	18414	547	99.1	-	0	0	634I78MD375MD92M276I	OTU_97.34093	403853
H	2037	548	99.6	-	0	0	482I411MD124MD11M318I	OTU_97.13483	933896
H	18414	548	99.5	-	0	0	633I411MD124MD11M276I	OTU_97.13483	403853
H	1519	548	99.5	-	0	0	484I411MD124MD11M315I	OTU_97.13483	992354
H	1519	539	99.6	-	0	0	484I420MI83MI28MI8M319I	OTU_97.20314	992354
H	2049	539	99.6	-	0	0	482I420MI83MI28MI8M321I	OTU_97.20314	931727
H	62057	539	99.4	-	0	0	483I420MI83MI28MI8M319I	OTU_97.20314	918139
H	62057	542	99.4	-	0	0	483I542M319I	OTU_97.42095	918139
H	18414	542	99.6	-	0	0	633I542M280I	OTU_97.42095	403853
H	78104	542	99.6	-	0	0	484I542M319I	OTU_97.42095	870106
H	62057	548	97.1	-	0	0	483I421MD30MI19M2D20M2D25MD17MD9M319I	OTU_97.14294	918139
H	18414	548	97.3	-	0	0	633I421MD30MI19M2D20M2D25MD17MD9M280I	OTU_97.14294	403853
H	8541	548	96.0	-	0	0	462I421MD30MI19M2D47MD17MD9M339I	OTU_97.14294	586355
H	62057	545	98.5	-	0	0	483I196MD96MD59MD65MI41MI59MD25M318I	OTU_97.22480	918139
L	53739	1495	*	*	*	*	*	53098	*
H	53739	545	98.3	-	0	0	639I198MD94MD59MD63MI43MI59MD25M313I	OTU_97.22480	53098
H	2771	545	98.7	-	0	0	482I198MD94MD59MD65MI41MI59MD25M316I	OTU_97.22480	855538
H	78104	553	97.5	-	0	0	484I25M2D326MD60MD21MD37MD38MI40M313I	OTU_97.1737	870106
L	76777	1345	*	*	*	*	*	902903	*
H	76777	553	96.6	-	0	0	484I20M2D331MD60MD21MD37MD38MI40M313I	OTU_97.1737	902903
H	18414	553	97.5	-	0	0	633I25M2D326MD60MD21MD37MD38MI40M274I	OTU_97.1737	403853
H	62057	547	99.3	-	0	0	483I547M314I	OTU_97.44945	918139
H	18414	547	99.5	-	0	0	633I547M275I	OTU_97.44945	403853
H	78104	547	99.5	-	0	0	484I547M314I	OTU_97.44945	870106
H	62057	547	99.1	-	0	0	483I460MI55MD31M314I	OTU_97.12398	918139
H	2049	547	99.3	-	0	0	482I460MI55MD31M316I	OTU_97.12398	931727
H	93352	547	99.3	-	0	0	561I54M129I406MI55MD31M248I	OTU_97.12398	4447394
H	62057	545	99.4	-	0	0	483I472MI73M315I	OTU_97.42006	918139
H	2049	545	99.6	-	0	0	482I472MI73M317I	OTU_97.42006	931727
H	77635	545	99.3	-	0	0	482I472MI73M315I	OTU_97.42006	861595
H	18414	551	98.9	-	0	0	633I464MI61MD25M271I	OTU_97.41489	403853
H	1519	551	98.9	-	0	0	484I464MI61MD25M310I	OTU_97.41489	992354
H	78104	551	98.9	-	0	0	484I464MI61MD25M310I	OTU_97.41489	870106
H	2049	547	99.6	-	0	0	482I516MD30M317I	OTU_97.44400	931727
H	93352	547	99.6	-	0	0	561I54M129I462MD30M249I	OTU_97.44400	4447394
H	62057	547	99.5	-	0	0	483I516MD30M315I	OTU_97.44400	918139
H	62057	546	99.6	-	0	0	483I546M315I	OTU_97.45228	918139
H	18414	546	99.8	-	0	0	633I546M276I	OTU_97.45228	403853
H	78104	546	99.8	-	0	0	484I546M315I	OTU_97.45228	870106
L	68899	1347	*	*	*	*	*	1004326	*
H	68899	545	96.3	-	0	0	487I270M2D29MD48MD26MD61MI106M319I	OTU_97.41748	1004326
L	11077	1404	*	*	*	*	*	567406	*
H	11077	545	96.3	-	0	0	576I270M2D29MD48MD26MD61MI106M287I	OTU_97.41748	567406
L	69811	1338	*	*	*	*	*	925397	*
H	69811	545	97.4	-	0	0	479I270MD7MD22MD48MD26MD167M319I	OTU_97.41748	925397
H	93352	542	99.6	-	0	0	690I250MI200MD91M253I	OTU_97.34456	4447394
H	62057	542	99.4	-	0	0	483I249MI204MD88M319I	OTU_97.34456	918139
H	2049	542	99.6	-	0	0	482I250MI200MD91M321I	OTU_97.34456	931727
H	1519	547	98.7	-	0	0	484I93MD6MD19MD21MD8MD152MD161MI81M319I	OTU_97.29730	992354
H	93352	547	98.9	-	0	0	561I93M128I7MD19MD21MD8MD152MD161MI81M253I	OTU_97.29730	4447394
H	2049	547	98.7	-	0	0	482I93MD6MD19MD21MD8MD152MD161MI81M321I	OTU_97.29730	931727
H	78104	545	98.0	-	0	0	484I25MD10M2D30MD13MD462M321I	OTU_97.34046	870106
H	1519	545	98.0	-	0	0	484I25MD10M2D30MD13MD462M321I	OTU_97.34046	992354
H	76777	545	97.8	-	0	0	484I25MD9MD7MD24MD13MD462M321I	OTU_97.34046	902903
H	2049	546	98.9	-	0	0	482I460MI12MD51MD11MD9M319I	OTU_97.42020	931727
H	62057	546	98.7	-	0	0	483I460MI12MD51MD11MD9M317I	OTU_97.42020	918139
H	77635	546	98.5	-	0	0	482I460MI12MD51MD11MD9M317I	OTU_97.42020	861595
H	2771	535	99.4	-	0	0	482I460MI10MI36M2I13M2I16M318I	OTU_97.31726	855538
[truncated: 493,975 more chars]
